# Supplementary material for: Enhanced inference of ecological networks by parameterizing ensembles of population dynamics models constrained with prior knowledge
Source: BMC Ecol. 2020 Jan 8;20:3. doi: 10.1186/s12898-019-0272-6 (PMC6950893; doi:10.1186/s12898-019-0272-6)
Supplement: Supplementary file 2 — Additional file 2. Additional Tables. [file 12898_2019_272_MOESM2_ESM.xlsx]

## Sheet: Table S1
Scientific name	Common name	Abbr.	Fishbase trophic level index	Categorical trophic level	Species in La Grange model?	Species in Pool 26 model?
Hypophthalmichthys molitrix	Silver Carp	SVCP	2.0 ± 0.00	Resource prey	Yes	No
Dorosoma cepedianum	Gizzard Shad	GZSD	2.4 ± 0.21	Resource prey	Yes	Yes
Notropis atherinoides	Emerald Shiner	ERSN	2.8 ± 0.29	Resource prey	Yes	Yes
Notropis wickliffi	Channel Shiner	CNSN	2.9 ± 0.3	Resource prey	Yes	Yes
Ictiobus bubalus	Smallmouth Buffalo	SMBF	3.0 ± 0.39	Resource prey	Yes	Yes
Cyprinus carpio	Common Carp	CARP	3.1 ± 0.0	Resource prey	Yes	Yes
Lepomis macrochirus	Blue Gill	BLGL	3.2 ± 0.2	Resource prey	No	Yes
Ictalurus furcatus	Blue Catfish	BLCF	3.4 ± 0.44	Mesopredator	Yes	Yes
Aplodinotus grunniens	Freshwater Drum	FWDM	3.4 ± 0.43	Mesopredator	Yes	Yes
Pomoxis nigromaculatus	Black Crappie	BKCP	3.8 ± 0.62	Mesopredator	No	Yes
Lepisosteus platostomus	Shortnose Gar	SNGR	3.9 ± 0.7	Mesopredator	No	Yes
Morone chrysops	White Bass	WTBS	4.0 ± 0.68	Top predator	Yes	Yes
Ictalurus punctatus	Channel Catfish	CNCF	4.2 ± 0.3	Top predator	Yes	Yes
Table S1 Summary of fish species included in our study. Fishbase is a global database that covers more than 32, 000 fish species (http://www.fishbase.org). Fishbase trophic level index is a floating-point number that equals one plus weighted mean trophic level index of the food items. The categorical trophic levels of these fish species were determined by classifying them into a three-level simpl…

## Sheet: Table S2
Fish species	CNCF	GZSD	FWDM	SMBF	CARP	ERSN	WTBS	BLCF	BLGL	SNGR	CNSN	BKCP	Growth
CNCF	-1	1	1	0	0	1	-1	1	1	1	0	1	-1
GZSD	-1	-1	-1	-1	-1	-1	-1	-1	-1	-1	-1	-1	1
FWDM	-1	1	-1	1	1	1	-1	-1	1	-1	1	-1	-1
SMBF	0	-1	-1	-1	-1	-1	0	-1	-1	-1	-1	-1	1
CARP	0	-1	-1	-1	-1	-1	-1	-1	-1	-1	-1	-1	1
ERSN	-1	-1	-1	-1	-1	-1	-1	-1	-1	-1	-1	-1	1
WTBS	-1	1	1	0	1	1	-1	1	1	1	0	1	-1
BLCF	-1	1	-1	1	1	1	-1	-1	1	-1	1	-1	-1
BLGL	-1	-1	-1	-1	-1	-1	-1	-1	-1	-1	-1	-1	1
SNGR	-1	1	-1	1	1	1	-1	-1	1	-1	1	-1	-1
CNSN	0	-1	-1	-1	-1	-1	0	-1	-1	-1	-1	-1	1
BKCP	-1	1	-1	1	1	1	-1	-1	1	-1	1	-1	-1
Table S2 Symbolic sign constraints derived from summary food web. The shaded matrix was used to constrain pairwise interaction coefficients and the last column was used to constrain population growth rates. For species interaction coefficients, -1, 0, 1 represent negative, neutral, and positive interaction from the column species to the row species respectively. For population growth rates (the l…

## Sheet: Table S3
beta_1_1	beta_2_1	beta_3_1	beta_4_1	beta_5_1	beta_6_1	beta_7_1	beta_8_1	beta_9_1	beta_1_2	beta_2_2	beta_3_2	beta_4_2	beta_5_2	beta_6_2	beta_7_2	beta_8_2	beta_9_2	beta_1_3	beta_2_3	beta_3_3	beta_4_3	beta_5_3	beta_6_3	beta_7_3	beta_8_3	beta_9_3	beta_1_4	beta_2_4	beta_3_4	beta_4_4	beta_5_4	beta_6_4	beta_7_4	beta_8_4	beta_9_4	beta_1_5	beta_2_5	beta_3_5	beta_4_5	beta_5_5	beta_6_5	beta_7_5	beta_8_5	beta_9_5	beta_1_6	beta_2_6	beta_3_6	beta_4_6	beta_5_6
-0.1068	-0.32514	4.9365e-07	-0.18433	5.7811e-08	-0.8164	-0.067686	-0.072303	-0.41571	0.49563	-0.056528	-0.7383	0.05039	-0.10129	-0.078315	-0.023744	0.048146	0.63331	6.584e-08	-0.011187	-1.0546e-05	0.025471	-0.052535	-0.056161	-0.0053047	0.075373	0.026652	0.040763	-0.021287	-0.0081147	-0.081965	-0.01471	-0.010452	-0.83867	0.04717	-0.35466	3.7062e-08	-1.3507	-0.45596	0.092207	-0.058488	-0.030416	-0.079515	5.1775e-08	0.002009	0.52332	-0.041132	-0.99588	0.0063925	-0.47711
-0.035169	-0.35198	6.4968e-08	-0.27755	1.3725e-07	-0.63349	-0.080009	-0.042848	-0.44637	0.54272	-0.15173	-1.2095	0.12538	-0.047613	-0.10621	-0.00038536	0.073789	0.45534	2.3901e-08	-0.2983	-0.0013741	0.0043948	-0.047586	-0.070156	-0.046177	0.055205	0.20018	0.05614	-0.090903	-0.015642	-0.047381	-0.015019	-1.0372e-05	-0.75946	0.030793	-0.42131	3.0631e-08	-1.2433	-0.51072	0.0006905	-0.0014767	-0.033598	-0.20814	1.3896e-08	0.039121	0.47477	-0.01352	-1.1188	0.02014	-0.37833
-0.067703	-0.23118	1.3948e-07	-0.2134	1.7e-07	-0.79446	-0.11122	-0.065819	-0.32392	0.57131	-0.027562	-0.97854	0.032223	-0.08779	-0.0025193	-0.023992	0.03947	0.4023	1.2167e-07	-2.6281e-05	-0.050624	0.026832	-0.048883	-0.022554	-0.0028961	0.00053481	0.0062156	0.063614	-0.039911	-0.017669	-0.21151	-0.042617	-0.020534	-0.76767	0.049115	-0.30628	3.1176e-08	-0.98927	-0.46967	0.2457	-0.020087	-0.0052884	-0.011352	1.2754e-08	0.013809	0.58892	-0.049489	-1.0465	0.0020051	-0.46586
-0.021589	-0.32736	1.4919e-07	-0.20736	1.3813e-07	-0.57952	-0.10078	-0.022806	-0.46999	0.32192	-0.12594	-1.0666	0.078422	-0.051662	-0.026411	-0.030039	0.033654	0.50774	1.6806e-08	-0.032544	-0.0020001	0.019175	-0.024845	-0.0090258	-0.0024632	0.016778	0.019802	0.095955	-0.021454	-0.0061277	-0.091368	-0.027018	-0.013931	-0.89207	0.050465	-0.31335	9.6733e-08	-1.494	-0.67081	0.029759	-0.010209	-0.0085527	-0.017075	3.8225e-08	0.008003	0.48511	-0.047729	-1.5316	0.0032443	-0.505
-0.059412	-0.38325	1.4291e-07	-0.21156	2.2138e-07	-0.68203	-0.089579	-0.047412	-0.51896	0.5221	-0.18408	-1.2608	0.085885	-0.067281	-0.10715	-0.0040784	0.10708	0.55565	1.2629e-08	-0.059479	-0.0007526	0.020183	-0.013376	-0.035577	-0.094178	0.048287	0.20408	0.024469	-0.1024	-0.0021401	-0.064867	-0.020648	-0.032887	-1.0124	0.032237	-0.2422	1.607e-08	-0.86415	-0.47522	0.051475	-0.032524	-0.032709	-0.06889	1.9439e-08	0.0024826	0.4357	-0.0066803	-1.0873	0.0019283	-0.46849
-0.010753	-0.29664	1.2611e-07	-0.18675	1.8822e-07	-0.50231	-0.088632	-0.027644	-0.38761	0.48391	-0.12369	-0.82098	0.053341	-0.0463	-0.041856	-0.012915	0.074198	0.37216	4.0245e-08	-0.00057101	-0.01397	0.020842	-0.034777	-0.013749	-0.007544	0.0014258	0.1427	0.041503	-0.011416	-0.040081	-0.0070052	-0.01348	-0.011798	-0.99453	0.043057	-0.19034	5.1198e-08	-1.3056	-0.67378	0.065514	-0.012109	-0.009492	-0.0032926	4.8402e-08	0.12241	0.52035	-0.0046544	-1.1439	0.0017118	-0.53443
-0.0044948	-0.33965	2.7213e-12	-0.18216	1.3581e-07	-0.55632	-0.14724	-0.021307	-0.51436	0.40207	-0.028667	-0.92475	0.0010219	-0.017887	-0.027609	-0.0017484	0.034447	0.42126	6.03e-08	-0.0097918	-0.00075147	0.030812	-0.038977	-0.019193	-0.014648	0.0074385	0.00067592	0.047016	-0.0032044	-0.02073	-0.069068	-0.011163	-0.0099082	-0.93279	0.0091727	-0.24921	3.5559e-08	-1.4195	-0.52488	0.0079166	-0.005548	-0.0047887	-0.0033004	3.1948e-09	0.00012943	0.47479	-0.0047303	-1.335	0.00058804	-0.61308
-0.046664	-0.25513	2.7479e-07	-0.24621	1.0779e-07	-0.58044	-0.10438	-0.10943	-0.47086	0.43689	-0.016095	-0.88681	0.030514	-0.078196	-0.046423	-0.025754	0.046065	0.50893	9.7873e-08	-0.02262	-0.0023909	0.028631	-0.073846	-0.05379	-0.050948	0.038946	0.0016407	0.094492	-0.071641	-0.0049253	-0.097752	-0.056181	-0.06566	-0.90368	0.10422	-0.21229	3.3903e-08	-1.501	-0.45011	0.027985	-0.026593	-0.024919	-0.0030158	2.627e-08	8.573e-07	0.6396	-0.0094674	-1.1508	0.051301	-0.44185
-0.040177	-0.35129	2.4027e-07	-0.17158	1.4049e-07	-0.77582	-0.10515	-0.028802	-0.49604	0.36523	-0.027309	-0.86253	0.076493	-0.039999	-0.027753	-0.1189	0.020848	0.73578	2.2923e-08	-0.0091928	-0.00010722	0.036743	-0.03582	-0.041541	-0.086295	0.01094	0.00013198	0.073652	-0.021475	-0.0089666	-0.15618	-0.0031533	-0.00090453	-0.64875	0.046425	-0.29428	2.928e-08	-1.452	-0.52368	0.068944	-0.029409	-0.0081875	-0.20021	8.7351e-09	0.00093083	0.43937	-0.033985	-1.1073	0.00010085	-0.43756
-0.034938	-0.31078	9.1283e-08	-0.18208	1.1924e-07	-0.65116	-0.070996	-0.012875	-0.55819	0.37172	-0.056093	-0.84543	0.029671	-0.030532	-0.026053	-0.00010763	0.051904	0.51809	7.9474e-08	-0.026789	-0.09406	0.014812	-0.035708	-0.025513	-0.0012214	0.040711	0.00014628	0.017401	-0.00059576	-0.021265	-0.072973	-0.037152	-0.007166	-0.80533	0.011788	-0.24722	1.5749e-08	-1.6358	-0.45003	0.053402	-0.02211	-0.0035183	-0.026582	2.354e-08	6.6558e-05	0.58182	-0.013554	-1.7483	0.0087956	-0.46561
-0.036031	-0.29027	1.2942e-07	-0.1996	5.0088e-08	-0.65872	-0.095685	-0.0075945	-0.30851	0.38014	-0.044158	-0.98979	0.066811	-0.035084	-0.036376	-0.0060271	0.046694	0.50693	1.2636e-07	-0.00050141	-0.037823	0.0028438	-0.060235	-0.014647	-0.014172	0.013063	0.011852	0.051607	-0.03713	-0.11334	-0.073955	-0.01409	-0.011891	-0.87663	0.04305	-0.3002	2.4417e-08	-1.3985	-0.031134	0.039957	-0.031629	-0.014388	-0.025335	5.804e-09	8.2599e-05	0.38385	-0.051217	-1.3096	0.025425	-0.44131
-0.082407	-0.45373	4.0128e-08	-0.26311	3.8721e-07	-0.66611	-0.16227	-0.084454	-0.59925	0.54233	-0.21097	-1.3714	0.052332	-0.061624	-0.0047662	-0.053376	0.093631	0.54092	1.6545e-08	-0.063354	-5.0263e-05	0.032605	-0.058935	-0.004998	-0.080175	0.029231	0.003346	0.023861	-0.064645	-0.096909	-0.13666	-0.051534	-9.5673e-05	-0.66348	0.030122	-0.27528	3.4382e-08	-1.3259	-0.66618	0.030581	-0.065386	-7.4257e-05	-0.10377	1.847e-08	3.3596e-05	0.41907	-0.016442	-0.8609	0.0007536	-0.46854
-0.04228	-0.30032	2.7732e-08	-0.24467	2.2362e-07	-0.68648	-0.073977	-0.027119	-0.31881	0.4395	-0.015726	-1.0861	0.081696	-0.024181	-0.032755	-0.0024662	0.030773	0.41967	1.1305e-07	-0.0043521	-0.080629	0.0014519	-0.031861	-0.084232	-0.0035423	0.03028	0.0084976	0.023059	-3.6364e-05	-0.03704	-0.10869	-0.013669	-0.01972	-0.67979	0.016817	-0.27397	1.9945e-08	-1.0319	-0.37858	0.072318	-0.010373	-0.0148	-0.018838	6.9053e-09	0.054262	0.46979	-0.017289	-1.126	0.0036333	-0.5132
-0.041398	-0.26171	2.5003e-10	-0.17289	5.191e-08	-0.64542	-0.086977	-0.028046	-0.38081	0.48096	-0.012282	-1.0681	0.0014891	-0.036935	-0.012547	-0.00083316	0.024122	0.67515	9.6258e-08	-0.017502	-0.0005332	0.096227	-0.046353	-0.0026182	-3.6335e-05	0.026107	0.00034122	0.032938	-0.038146	-0.049741	-0.16886	-0.013962	-0.0052672	-0.78347	0.021748	-0.28805	2.7284e-08	-1.068	-0.50997	0.14411	-0.003181	-0.002405	-0.00055685	6.9714e-09	8.029e-05	0.50722	-0.032182	-1.125	0.0027898	-0.38405
-0.067053	-0.32641	6.1522e-08	-0.24342	5.1159e-08	-0.77927	-0.11228	-0.059034	-0.35251	0.41108	-0.01656	-0.95745	0.040169	-0.019303	-0.016018	-0.0049903	0.013708	0.57212	2.3929e-08	-0.011873	-0.012105	0.012737	-0.01357	-0.066815	-0.034276	0.0097886	0.00029437	0.007931	-0.0064189	-0.0045533	-0.080526	-0.0058396	-1.9622e-05	-0.61218	0.0030523	-0.33504	5.367e-09	-1.0131	-0.52959	0.0087157	-0.0031921	-0.018937	-0.071053	1.8161e-09	6.6084e-05	0.40643	-0.0042728	-0.93454	0.00027556	-0.41608
-0.040466	-0.28244	2.6967e-07	-0.21622	5.8755e-08	-0.70805	-0.087823	-0.07897	-0.53509	0.56419	-0.032919	-0.68756	0.06882	-0.087478	-0.06136	-0.0017994	0.091335	0.63679	9.0257e-08	-0.02968	-0.0045577	0.0090909	-0.04969	-0.01309	-0.005223	0.06554	3.6728e-05	0.037771	-0.030434	-0.0022971	-0.093601	-0.032348	-0.026894	-0.9976	0.061228	-0.28163	3.9558e-08	-1.3125	-0.97883	0.13029	-0.044694	-0.014366	-0.00021676	3.791e-08	0.0021922	0.44536	-0.051751	-1.0397	0.030768	-0.45491
-0.080586	-0.23794	2.0983e-08	-0.20823	2.019e-07	-0.57358	-0.16496	-0.088994	-0.49079	0.45897	-0.021777	-0.86453	0.076469	-0.054455	-0.0038179	-0.081583	0.0054196	0.42252	5.4808e-08	-0.00015551	-0.14949	0.055661	-0.070003	-0.006451	-0.061923	0.0026353	0.0049883	0.11312	-0.013289	-0.16165	-0.18762	-0.060716	-0.012935	-0.52399	0.070085	-0.49349	2.2641e-08	-1.1011	9.916e-07	0.1452	-0.025111	-0.00070087	-0.6479	1.0862e-10	0.029722	0.43643	-0.03893	-0.85492	5.2011e-05	-0.42441
-0.029599	-0.37635	1.0798e-07	-0.20252	1.3492e-07	-0.57791	-0.10701	-0.014035	-0.47818	0.37268	-0.092827	-0.95394	0.061139	-0.049952	-0.0045324	-0.042942	0.0020018	0.58337	8.8931e-09	-0.02874	-0.00060202	0.025042	-0.024116	-0.0013966	-0.03558	0.0074422	0.0013879	0.039733	-0.019927	-0.018663	-0.03294	-0.028483	-0.0027602	-0.95355	0.023807	-0.23927	2.5303e-08	-1.3379	-0.37308	0.012892	-0.0073698	-0.0017838	-0.073796	6.277e-08	0.00084535	0.48059	-0.016371	-1.0979	0.0088305	-0.46668
-0.012911	-0.30469	2.2307e-07	-0.1808	5.2901e-08	-0.66227	-0.072565	-0.024514	-0.57288	0.3879	-0.066028	-0.85556	0.038531	-0.02187	-0.012783	-0.00027881	0.029058	0.59423	3.8261e-08	-0.028784	-0.023638	0.015668	-0.0042749	-0.016502	-0.00050571	0.02834	0.00034319	0.013712	-0.011101	-0.00021945	-0.08686	-0.01127	-0.0032995	-0.97073	0.015815	-0.34914	1.4839e-08	-0.94898	-0.41636	0.073475	-0.034949	-0.0021573	-0.0044653	1.7581e-08	0.0048474	0.44397	-0.010519	-1.3029	0.0091886	-0.44839
-0.064524	-0.34372	1.6941e-08	-0.27157	3.1394e-07	-0.59167	-0.094762	-0.013558	-0.44866	0.33185	-0.16061	-1.0173	0.010077	-0.045737	-0.0097236	-0.021532	0.055817	0.41801	2.4662e-08	-0.041937	-0.0029194	0.026302	-0.04097	-0.0012463	-0.039912	0.014134	0.0054502	0.024286	-0.043885	-0.035106	-0.092104	-0.048765	-0.00017194	-0.82259	0.014332	-0.25223	1.5934e-08	-1.1364	-0.67437	0.021077	-0.063654	-0.0068748	-0.010437	7.9197e-09	0.00074715	0.40352	-0.0050082	-0.79905	0.0056246	-0.41855
-0.076364	-0.29021	1.519e-07	-0.24051	2.3121e-07	-0.698	-0.12574	-0.048926	-0.48627	0.41957	-0.055064	-0.87509	0.085749	-0.075415	-0.00077821	-0.002404	0.044513	0.67	1.1753e-08	-0.027469	-0.011206	0.036172	-0.041446	-0.0054189	-0.082916	0.0094657	0.00022918	0.034889	-0.011537	-0.036282	-0.12897	-0.072605	-0.0021073	-0.97262	0.011813	-0.26248	1.3812e-08	-1.5705	-0.50107	0.0068634	-0.0057216	-0.0011341	-0.083483	6.5135e-09	0.00062085	0.48647	-0.016985	-0.78704	0.02787	-0.36649
-0.066663	-0.33132	1.2503e-07	-0.20871	7.923e-08	-0.4453	-0.053423	-0.023771	-0.56887	0.41569	-0.18962	-0.9571	0.062104	-0.093389	-0.0014896	-0.0018313	0.084298	0.62986	6.0454e-08	-0.047069	-0.0003479	0.0079077	-0.014736	-0.0051059	-0.0015612	0.0046679	0.0020687	0.027117	-0.3351	-0.007366	-0.30739	-0.012631	-9.4364e-05	-0.92942	0.029835	-0.29904	1.701e-08	-0.88071	-0.67273	0.35991	-0.082066	-0.00010604	-0.012242	1.4361e-08	0.0023963	0.60618	-0.040423	-0.92659	5.1776e-05	-0.50726
-0.0079564	-0.28893	1.4054e-09	-0.21706	3.1999e-08	-0.54246	-0.08645	-0.015542	-0.41171	0.35379	-0.051104	-1.1564	0.035386	-0.014972	-0.0067952	-0.00040489	0.0091759	0.4777	4.2509e-08	-0.017777	-0.031412	0.013523	-0.0098971	-0.0097457	-0.00099797	0.014184	0.0067715	0.029618	-0.012783	-0.024296	-0.081256	-0.0068311	-6.9564e-05	-0.94958	0.019054	-0.23376	2.8887e-08	-1.0016	-0.56929	0.046768	-0.012282	-0.00052965	-4.5584e-05	4.5216e-09	0.0013758	0.43667	-0.016065	-1.5769	0.021073	-0.4627
-0.089043	-0.22497	2.1448e-08	-0.23065	9.1257e-08	-0.66079	-0.14884	-0.041181	-0.52247	0.45379	-0.21285	-0.86123	0.047394	-0.044056	-0.071061	-0.026147	0.012829	0.41146	9.7222e-09	-0.007501	-0.068084	0.032187	-0.062086	-0.042807	-0.021059	0.0095069	0.00022987	0.045142	-0.015244	-0.12861	-0.13371	-0.0058371	-0.010647	-0.60741	0.040453	-0.24108	2.1815e-08	-1.8064	-0.32357	0.094309	-0.015686	-0.031339	-0.12395	1.7235e-08	0.055217	0.52119	-0.067022	-1.1351	0.0031063	-0.35644
-0.07249	-0.31584	2.0919e-07	-0.20997	1.0272e-07	-0.68441	-0.076126	-0.06683	-0.40985	0.32164	-0.013102	-0.80253	0.080506	-0.098768	-0.026995	-0.08176	0.032996	0.59495	2.262e-07	-0.0052099	-0.092138	0.057122	-0.051619	-0.022791	-0.042797	0.053687	0.0051265	0.16265	-0.066548	-0.033067	-0.11359	-0.03914	-0.07742	-0.77741	0.15123	-0.20662	5.816e-08	-1.377	-0.46631	0.075586	-0.014717	-0.00095547	-0.1597	2.8043e-08	0.0019675	0.6194	-0.0019244	-1.3126	0.0057458	-0.38737
-0.026676	-0.32723	1.7622e-07	-0.17332	2.1951e-08	-0.6078	-0.066172	-0.005413	-0.36688	0.39096	-0.11309	-0.93417	0.0052325	-0.063407	-0.042504	-0.00022911	0.080605	0.48628	1.4264e-08	-0.054819	-0.12551	0.02852	-0.023893	-0.010446	-0.00424	0.026622	0.018944	0.022739	-0.10734	-0.00082726	-0.037661	-0.024368	-0.016046	-1.0858	0.039426	-0.28736	4.9687e-08	-1.1689	-0.61562	0.093004	-0.0054884	-0.025622	-0.0016548	3.5138e-08	0.003138	0.47527	-0.031876	-1.6989	0.00062802	-0.49804
-0.047101	-0.35827	9.2389e-08	-0.23453	2.1667e-07	-0.7904	-0.066455	-0.062147	-0.48349	0.38693	-0.095252	-1.0546	0.088131	-0.07002	4.9323e-07	-0.013292	0.053648	0.55523	2.3025e-08	-0.044767	-0.14713	0.041772	-0.040315	-0.033551	-0.015268	0.0013219	0.0083027	0.04604	-0.0030984	-0.021533	-0.18022	-0.03722	-4.2292e-05	-0.61758	0.018171	-0.37787	8.3986e-08	-1.2739	-0.68603	0.13797	-0.044729	-0.0023086	-0.14583	4.6601e-08	0.098785	0.46865	-0.057478	-1.2688	0.026405	-0.53593
-0.10599	-0.27147	3.887e-07	-0.22965	2.6783e-07	-0.56519	-0.060875	-0.050188	-0.50089	0.43494	-0.029255	-0.79115	0.10398	-0.11384	-0.026554	-0.017262	0.061392	0.39854	1.9899e-07	-0.010608	-0.10963	0.04365	-0.076859	-0.00079091	-0.041726	0.025141	0.00091709	0.093403	-8.1942e-05	-0.025489	-0.20814	-0.095047	-0.015985	-0.80399	0.062539	-0.27966	4.7627e-08	-1.2508	-0.48555	0.19973	-0.038115	-0.0055642	-0.048925	1.0166e-08	5.0229e-06	0.62174	-0.089653	-0.86714	0.036286	-0.59473
-0.0071139	-0.30276	2.1163e-07	-0.23536	2.2771e-07	-0.6146	-0.07699	-0.0026265	-0.52467	0.43007	-0.13744	-0.82762	0.10398	-0.04751	-0.0078535	-0.043158	0.00037682	0.50883	1.7064e-08	-0.1992	-3.1574e-05	0.06054	-0.040046	-0.0023484	-0.050721	0.040063	0.1717	0.089641	-0.082793	-0.018042	-0.11068	-0.013172	-0.0036617	-0.68055	0.024561	-0.26183	4.5368e-08	-1.0372	-0.55862	0.10308	-0.021636	-0.00071997	-0.25279	2.2815e-08	0.054568	0.38331	-0.033495	-1.003	0.00022149	-0.34887
-0.0073748	-0.45404	8.1479e-10	-0.22061	7.7744e-08	-0.53462	-0.14723	-0.030666	-0.4284	0.46471	-0.060093	-0.82279	0.007341	-0.03524	-0.00059443	-0.048663	0.014136	0.57094	5.5668e-08	-0.045483	-0.12625	0.027725	-0.018605	-0.00033477	-0.054285	0.0071272	0.014493	0.044485	-0.074602	-0.023767	-0.10132	-0.053658	-0.00044168	-0.87153	0.018193	-0.33694	2.9456e-08	-1.3375	-0.63771	0.013843	-0.043821	-0.00028777	-0.071353	2.0286e-08	0.0012386	0.48436	4.8014e-08	-1.1149	0.03986	-0.46606
-0.029839	-0.31236	8.1913e-08	-0.25042	8.2488e-08	-0.54214	-0.06154	-0.040847	-0.59304	0.3399	-0.1256	-1.1962	0.07156	-0.041783	-0.068531	-0.0030275	0.076113	0.56868	4.5938e-08	-0.032179	-0.00024045	0.012266	-0.013759	-0.012433	-0.0021126	0.028256	0.0031013	0.029463	-0.031711	-0.00054353	-0.085676	-0.023051	-0.019782	-1.0435	0.019131	-0.25947	2.2671e-08	-1.3657	-0.50677	0.028459	-0.012355	-0.020372	-0.0011548	1.5156e-08	0.00058237	0.47297	-0.010467	-0.9388	0.051421	-0.3833
-0.011893	-0.22587	2.4148e-07	-0.20524	1.2402e-07	-0.73274	-0.059833	-0.037295	-0.32526	0.39562	-0.033188	-0.83531	0.017866	-0.049298	-0.024096	-0.014055	0.032876	0.40803	6.3553e-08	-0.02377	-0.0005154	0.0010561	-0.041089	-0.00015627	-0.011114	0.034645	0.053544	0.047134	-0.0097884	-0.0042679	-0.077473	-0.016417	-0.013077	-0.93318	0.049257	-0.23468	3.0018e-08	-1.0777	-0.46726	0.03372	-0.029129	-0.0072411	-0.0027056	1.8656e-08	0.0038385	0.46195	-0.018418	-1.0464	0.027627	-0.4496
-0.059528	-0.32341	1.3017e-07	-0.25458	4.3834e-08	-0.73326	-0.079124	-0.069761	-0.42328	0.42175	-0.053682	-0.97411	0.068594	-0.025144	-0.078383	-0.03496	0.070905	0.58282	7.5335e-08	-0.022467	-0.009436	0.025523	-0.0079953	-0.093792	-0.039893	0.042577	0.008216	0.029433	-0.015793	-1.2648e-05	-0.045829	-0.022299	-0.026202	-1.0047	0.039669	-0.30093	1.7944e-08	-1.1864	-0.53758	0.078993	-0.023594	-0.024619	-0.017452	1.9629e-08	5.8362e-05	0.40327	-0.028936	-1.9791	0.02302	-0.47074
-0.032562	-0.29334	1.2706e-07	-0.24367	1.3544e-07	-0.57149	-0.13161	-0.024833	-0.55471	0.49437	-0.072158	-1.3721	0.0015439	-0.048422	-0.035034	-0.035038	0.053812	0.4839	9.2307e-09	-0.044488	-0.0035719	0.00054344	-0.032822	-0.014734	-0.021326	0.019672	3.1697e-05	0.0077692	-0.073038	-0.0037577	-0.039795	-0.02912	-0.024184	-0.99326	0.037281	-0.30394	5.2502e-09	-1.2355	-0.5031	0.0024682	-0.035489	-0.014178	-0.012846	1.9343e-08	0.00033971	0.47136	-0.0024205	-1.0788	8.5082e-05	-0.41348
-0.054579	-0.30184	2.2616e-07	-0.22847	1.6771e-10	-0.65229	-0.1066	-0.10315	-0.34925	0.47865	-0.029544	-0.77471	0.049314	-0.067586	-0.020195	-0.0011531	0.044039	0.40163	1.6841e-07	-0.0039	-0.24993	0.01443	-0.072034	-0.010238	-0.014876	0.090208	0.024466	0.074294	-0.090011	-0.035476	-0.17836	-0.037211	-0.041234	-0.7703	0.11877	-0.3005	3.0293e-08	-1.2344	-0.66501	0.11556	-0.059723	-0.0064838	-0.19319	1.9581e-08	0.056529	0.55392	-0.046942	-1.4276	0.0046429	-0.48115
-0.037358	-0.31375	1.379e-07	-0.21214	7.7576e-08	-0.67	-0.10497	-0.018824	-0.48076	0.39588	-0.025888	-1.5393	0.036831	-0.047075	-0.023781	-0.05932	0.023053	0.54613	3.6433e-08	-0.039589	-0.00032864	0.043685	-0.050744	-0.010933	-0.04366	0.014425	0.002539	0.083667	-0.0049219	-0.00023468	-0.10978	-0.019311	-0.023167	-0.59816	0.033912	-0.32387	3.4533e-08	-1.3315	-0.52442	0.069881	-0.00011213	-0.0066722	-0.026463	8.0428e-09	0.00050539	0.37516	-0.01709	-1.3238	0.0025672	-0.41602
-0.0049949	-0.31761	1.8431e-07	-0.18019	2.3408e-08	-0.59429	-0.12133	-0.028258	-0.3879	0.44986	-0.040581	-0.82462	0.011913	-0.04871	-0.00061057	-0.00027994	0.0012215	0.54201	1.65e-08	-0.021317	-8.4643e-05	0.0084739	-0.010227	-0.00056454	-0.041479	0.0028543	1.9041e-05	0.027819	-0.036827	-0.0002451	-0.076072	-0.031702	-0.00044815	-0.74421	0.01734	-0.274	1.8116e-08	-1.399	-0.58719	0.043379	-0.019644	-0.0005185	-0.10868	2.1479e-08	0.0019343	0.5069	-0.0026527	-1.533	0.00052623	-0.44288
-0.056522	-0.31275	1.1382e-08	-0.222	8.0574e-08	-0.62098	-0.066458	-0.02592	-0.44819	0.36777	-0.0024551	-0.98066	0.018478	-0.025401	-0.046385	-0.0055619	0.034956	0.67032	3.1626e-08	-0.043706	-0.0010352	0.021015	-0.05361	-0.023822	-0.00071524	0.022624	0.00098481	0.015643	-0.00063506	-0.03749	-0.044918	-0.0028119	-0.017723	-0.99205	0.018511	-0.34962	1.1543e-08	-1.1888	-0.5355	0.027332	-0.014004	-0.022613	-0.00096609	1.5083e-08	0.00020133	0.44964	-0.0010164	-1.0076	5.9062e-05	-0.40307
-0.0316	-0.29002	9.4557e-08	-0.17614	5.1707e-08	-0.57102	-0.076487	-0.0063206	-0.44634	0.39109	-0.081027	-0.90863	0.029379	-0.034243	-0.019304	-0.014265	0.03798	0.56134	2.1681e-08	-0.026437	-0.00052235	0.013821	-0.017334	-0.0046064	-0.011467	0.01352	0.00020677	0.015704	-0.022666	-0.00043949	-0.08411	-0.01513	-0.0054754	-0.81447	0.021769	-0.30023	1.1216e-08	-1.1685	-0.57587	0.014911	-0.010043	-0.0066299	-0.0032001	1.6305e-08	0.0038583	0.48469	-0.0047492	-1.0094	0.0006139	-0.41009
-0.056386	-0.28484	6.4529e-08	-0.18118	4.2232e-08	-0.67768	-0.1277	-0.022284	-0.45141	0.43469	-0.029623	-0.87179	0.00015551	-0.057371	-0.029895	-0.0072806	0.052231	0.53948	7.4018e-08	-0.043715	-0.27936	0.033234	-0.039372	-0.0088048	-0.046571	0.023608	0.00039844	0.033179	-0.05264	-0.096123	-0.065682	-0.0095429	-0.0070365	-0.88854	0.031404	-0.23036	3.6348e-08	-0.89359	-0.29109	0.10885	-0.011812	-0.025882	-0.0017557	5.0005e-08	5.9988e-05	0.51255	-0.036788	-1.8181	0.0020452	-0.49186
-0.027936	-0.34039	4.4111e-08	-0.18356	1.1036e-07	-0.58811	-0.18833	-0.035091	-0.39771	0.45243	-0.30935	-1.1383	0.078365	-0.068915	-0.007844	-0.11912	0.022467	0.43994	5.7859e-09	-0.2066	-1.7323e-05	0.044186	-0.019805	-0.042925	-0.057504	0.030807	0.18274	0.077673	-0.071453	-0.0039932	-0.11006	-0.063117	-0.0044617	-0.76732	0.024771	-0.2715	4.2571e-08	-1.0872	-0.39259	0.00048899	-0.043804	-0.0048849	-0.1099	1.6548e-08	0.09991	0.53934	-0.0074766	-1.4762	0.008885	-0.36715
-6.6102e-05	-0.33235	1.4945e-07	-0.20842	1.4475e-07	-0.74717	-0.059327	-0.027803	-0.38335	0.48489	-0.067528	-0.58702	0.054191	-0.036345	-0.018873	-0.0028801	0.031475	0.74214	5.3316e-08	-0.028188	-0.018943	0.016258	-0.052928	-0.0039687	-0.0078841	0.0013428	0.0018902	0.054013	-0.028573	-0.009019	-0.027081	-0.01776	-0.0047865	-0.84769	0.014997	-0.42955	7.1315e-08	-1.1321	-0.59034	0.0031233	-0.006674	-0.0030805	-0.0010345	3.4029e-08	0.005081	0.45086	-0.0084425	-1.0761	0.00012734	-0.47631
-0.021393	-0.34895	2.704e-07	-0.21798	8.3001e-09	-0.62991	-0.092468	-0.014594	-0.56694	0.40341	-0.04142	-0.89447	0.0094902	-0.018356	-0.011343	-0.0061999	0.040244	0.50045	3.8462e-08	-0.016645	-0.057089	0.0055688	-0.0035859	-0.0089773	-0.0097058	0.03045	0.00090814	0.024346	-0.11129	-0.0015545	-0.054641	-0.011224	-0.0057992	-0.88691	0.066477	-0.2979	2.2426e-08	-0.8204	-0.45834	0.072654	-0.011264	-0.0044648	-0.012258	3.9152e-08	0.0010617	0.41049	-0.050546	-1.3354	0.0063468	-0.44652
-0.063262	-0.39992	3.8441e-07	-0.24001	3.4631e-07	-0.6457	-0.059575	-0.033883	-0.38018	0.42361	-0.26066	-0.85424	0.10269	-0.1638	-0.034883	-0.020757	0.076283	0.46453	4.2941e-08	-0.011278	-0.00028518	0.027527	-0.042164	-0.01732	-0.084652	0.12149	0.26059	0.038205	-0.10809	-0.035501	-0.031466	-0.091614	-0.0095307	-0.80443	0.01467	-0.26283	2.2394e-08	-1.3247	-0.37871	0.12552	-0.099012	-0.01071	-0.071237	2.4413e-08	0.00029748	0.50111	-0.0072904	-1.0991	0.004308	-0.58489
-0.018432	-0.23827	5.6978e-08	-0.21017	1.1396e-07	-0.61404	-0.15804	-0.060209	-0.37438	0.40577	-0.012757	-0.68137	0.0043135	-0.035675	-0.011675	-0.093614	0.0084011	0.49536	3.5967e-08	-0.007336	-0.01475	0.0040659	-0.024698	-0.0087341	-0.059387	0.0070971	0.00032535	0.068034	-0.011783	-0.023272	-0.13038	-0.027803	-0.013427	-0.86513	0.01512	-0.3115	1.8988e-08	-1.507	-0.52337	0.00018096	-0.0080102	-0.0033578	-0.051453	2.4158e-09	3.7088e-05	0.49938	-0.0060215	-0.7341	0.0020644	-0.34521
-0.048288	-0.23073	1.6356e-07	-0.17151	2.6599e-08	-0.64791	-0.070142	-0.028013	-0.43868	0.41277	-0.064964	-0.98361	0.097652	-0.070658	-0.025035	-0.00069911	0.046436	0.51936	7.6263e-08	-0.02141	-0.14499	0.020882	-0.052725	-0.012747	-0.00062297	1.3624e-05	0.03859	0.015052	-0.00083905	-0.01807	-0.18935	-0.016138	-0.0043451	-1.0106	0.040355	-0.25861	1.8046e-08	-1.2382	-0.56702	0.24672	-0.038244	-0.0061805	-0.00017653	2.6194e-08	0.044416	0.45946	-0.013128	-1.4035	1.1426e-05	-0.39619
-0.045448	-0.38319	1.2964e-07	-0.19038	5.1486e-08	-0.76897	-0.080134	-0.10643	-0.35453	0.41934	-0.0022553	-1.0029	0.042929	-0.037571	-0.11719	-0.0067709	0.056871	0.72141	8.3941e-08	-0.032528	-0.00031851	0.012969	-0.02428	-0.083017	-0.006321	0.027622	0.00015355	0.051691	-0.019333	-0.038337	-0.073668	-0.01561	-0.040434	-0.92581	0.046103	-0.35084	2.0583e-08	-1.4677	-0.29069	0.090395	-0.008166	-0.0014126	-0.0059569	1.3931e-08	0.000279	0.38739	-0.028816	-1.6207	0.034679	-0.39576
-0.054752	-0.37811	1.0787e-07	-0.2613	6.5338e-08	-0.61272	-0.097096	-0.091553	-0.55485	0.42883	-0.13949	-1.0952	0.047774	-0.072802	-0.00085689	-0.030219	0.053496	0.47487	3.0591e-08	-0.071253	-1.2028e-05	0.012435	-0.012488	-0.016468	-0.016764	0.031149	0.0010415	0.035337	-0.12435	-0.10044	-0.097559	-0.015717	-0.00013301	-0.78328	0.06905	-0.16597	5.8228e-08	-0.92248	-0.36331	0.082653	-0.076617	-1.8958e-05	-0.026488	4.112e-08	0.0018885	0.45967	-0.072462	-1.1624	0.034294	-0.42707
-0.0053948	-0.31428	2.6294e-07	-0.19339	4.0683e-08	-0.62115	-0.11927	-0.0828	-0.3396	0.46685	-0.03809	-1.012	0.058913	-0.048592	-0.0049972	-0.071266	0.082986	0.35436	8.1318e-08	-0.00294	-0.014989	0.012856	-0.027159	-0.0011413	-0.032112	0.01529	0.1309	0.13126	-0.22381	-0.024252	-0.16684	-0.042426	-0.0066427	-0.82889	0.088549	-0.29624	4.7496e-08	-0.81919	-0.47796	0.10228	-0.00038148	-7.709e-05	-0.24862	2.6956e-08	0.0089652	0.47798	-0.055537	-1.1852	0.015423	-0.50376
-0.0033951	-0.23098	2.1075e-08	-0.20631	6.947e-09	-0.49054	-0.07199	-0.0032758	-0.54474	0.40491	-0.060039	-1.2562	0.039916	-0.027805	-0.017453	-0.0056397	0.012141	0.3394	3.5889e-08	-0.0012627	-0.00067607	0.00022752	-0.017966	-0.0034034	-0.0053866	0.00078626	0.12095	0.035103	-0.061884	-0.0018238	-0.031622	-0.00041011	-0.0062342	-1.0252	0.044395	-0.27394	2.9463e-08	-1.3344	-0.66844	0.053317	-0.016284	-0.0040351	-0.0011836	5.5874e-09	3.8571e-05	0.42359	-0.00095822	-1.3094	0.0007997	-0.34011
-0.028347	-0.34438	2.4615e-07	-0.2122	1.5352e-08	-0.64744	-0.067864	-0.060035	-0.30865	0.48756	-0.049082	-0.82218	0.049715	-0.066528	-0.019903	-0.022693	0.040215	0.43965	7.5685e-08	-0.036485	-0.00038066	0.0043865	-0.02795	-0.011775	-0.018131	0.0253	0.0030966	0.072575	-0.035036	1.8336e-07	-0.070317	-0.015224	-0.006222	-1.0151	0.037507	-0.28785	4.5946e-08	-1.1369	-0.52813	0.074818	-0.019731	-0.0010534	-0.019982	4.482e-08	0.0022044	0.54598	-0.0297	-1.7199	0.0076814	-0.62219
-0.07503	-0.24976	6.9443e-08	-0.2601	2.6796e-08	-0.53745	-0.12758	-0.068914	-0.34651	0.4576	-0.0084096	-1.1614	0.022686	-0.036385	-0.041842	-0.008065	0.040415	0.41116	1.3971e-07	-0.0065129	-0.036564	0.0059536	-0.02392	-0.018868	-0.0010093	0.0891	0.004174	0.051884	-0.035079	-0.009224	-0.054298	-0.014954	-0.051748	-1.0396	0.073473	-0.19828	3.2738e-08	-1.0402	-0.57736	0.011289	-0.0078231	-0.010261	-0.00062484	1.7387e-08	4.336e-05	0.64505	-0.020471	-0.97454	0.066129	-0.42833
-0.020193	-0.22681	7.2126e-08	-0.23205	2.7667e-08	-0.53141	-0.074454	-0.023318	-0.42484	0.44983	-0.029349	-1.2507	0.056504	-0.024756	-0.036004	1.2579e-07	0.040941	0.52087	3.0712e-08	-0.028537	-0.011602	0.023121	-0.011171	-0.029749	1.0845e-07	0.046238	0.014519	0.011338	-0.0063113	-0.00098671	-0.049745	-0.0080893	-0.011331	-1.2944	0.015699	-0.2828	5.8607e-09	-1.178	-0.57516	0.053671	-0.022295	-0.010875	5.4832e-08	1.7996e-08	1.8263e-05	0.42184	-0.015078	-1.2668	0.048672	-0.44892
-0.028296	-0.35188	2.9462e-07	-0.25383	1.2044e-07	-0.60727	-0.11502	-0.048573	-0.30212	0.39892	-0.20841	-0.83933	0.080937	-0.054346	-0.031034	-0.011009	0.07719	0.45977	3.1851e-08	-0.042846	-0.0055591	0.01042	-0.014948	-0.0053674	-0.055051	0.011172	0.0089696	0.043616	-0.14075	-0.013505	-0.12791	-0.062015	-0.015989	-0.77103	0.052055	-0.23754	4.763e-08	-0.92961	-0.44791	0.043595	-0.017893	-0.00045126	-0.074206	4.7295e-08	0.0088662	0.4635	-0.019917	-1.0833	0.099014	-0.4638
-0.0086052	-0.2948	2.2548e-08	-0.24877	1.3378e-08	-0.53556	-0.13763	-0.020856	-0.41021	0.46675	-0.11397	-1.0056	0.033959	-0.040821	-0.013566	-0.022884	0.025096	0.4221	3.3405e-08	-0.12382	-0.00037541	0.024722	-0.013113	-0.085672	-0.060044	0.021927	0.049877	0.06642	-0.041665	-0.0005201	-0.050763	-0.006818	-0.010465	-1.062	0.048725	-0.25509	3.5712e-08	-1.4392	-0.74961	0.006743	-0.019628	-0.0090729	-0.05765	1.0305e-08	0.019143	0.64665	-0.028517	-0.96666	0.00059557	-0.41288
-0.036586	-0.36125	6.5337e-08	-0.21083	2.328e-08	-0.8991	-0.085742	-0.090488	-0.44186	0.45321	-0.029532	-0.90145	0.0062763	-0.025574	-0.0014927	-0.0027346	0.00066082	0.44915	7.4655e-08	-0.028533	-0.30751	0.0090903	-0.018755	-0.0028299	-0.0021074	0.0064417	0.010029	0.028277	-0.096192	-0.05837	-0.089319	-0.034667	-0.00057998	-0.84392	0.011779	-0.26519	2.1571e-08	-1.072	-0.73159	0.023978	-0.074137	-0.00021662	-0.0012989	7.549e-09	0.005921	0.43494	-0.01255	-1.6185	0.0085943	-0.48088
-0.05279	-0.26169	9.1931e-09	-0.24471	6.5215e-08	-0.59418	-0.089663	-0.010019	-0.54034	0.47546	-4.9982e-06	-1.2468	0.015417	-0.030377	-0.048986	-0.0021912	0.056245	0.69463	7.2265e-08	9.5863e-07	-0.035449	0.014072	-0.054485	-0.028511	-0.0028715	0.03613	5.0712e-06	0.022492	-5.7686e-05	-0.0096209	-0.057857	-0.010693	-0.027875	-0.76093	0.026187	-0.17949	1.47e-08	-1.184	-0.4351	0.0044238	-0.011895	-0.008619	-0.00046409	8.6581e-09	3.0686e-06	0.69715	-0.0038388	-1.1462	0.0062809	-0.55852
-0.04769	-0.41322	5.3083e-08	-0.22881	1.1664e-07	-0.7918	-0.079874	-0.032158	-0.50989	0.42853	-0.10326	-1.3498	0.037604	-0.027999	-0.081665	-0.0010729	0.077241	0.46792	2.8381e-08	-0.03962	-7.4699e-05	0.02042	-0.021291	-0.016854	-2.6673e-05	0.03327	0.0081328	0.022635	-0.044109	-0.010395	-0.06631	-0.0015667	-0.010175	-1.0895	0.025614	-0.15656	1.5263e-08	-1.0722	-0.5094	0.06381	-0.015084	-0.046762	-0.0034277	1.8876e-08	1.3135e-05	0.37038	-0.0077511	-1.2477	7.8986e-06	-0.45098
-0.019875	-0.26841	2.4669e-07	-0.19092	9.8482e-08	-0.55778	-0.085974	-0.058098	-0.40449	0.44239	-0.065018	-0.5717	0.06542	-0.05081	-0.019369	-0.027127	0.040902	0.48735	4.9127e-08	-0.00035451	-0.018036	0.045619	-0.063081	-0.0078141	-0.046407	0.0072884	0.012369	0.085633	-0.010035	-0.0079664	-0.16886	-0.0090808	-0.019193	-0.88564	0.069239	-0.30477	3.944e-08	-1.3102	-0.64554	0.1322	-0.060831	-0.0027161	-0.037351	1.0406e-08	1.8872e-07	0.51063	-0.041744	-1.1191	0.018815	-0.49719
-0.068484	-0.28894	1.299e-07	-0.22162	2.0432e-07	-0.71528	-0.10181	-0.03695	-0.39872	0.42277	-0.022883	-0.95115	0.0090684	-0.0095213	-0.081359	-0.010664	0.085323	0.51559	8.8802e-08	-0.0044905	-0.021927	0.0038394	-0.030244	-0.05038	-0.055192	0.023333	0.028342	0.053916	-0.023338	-0.019257	-0.10614	-0.040832	-0.045721	-1.2792	0.059999	-0.30241	2.3802e-08	-0.91914	-0.58254	0.049253	-0.056274	-1.1112e-05	-0.0085465	1.3409e-08	0.00072882	0.47357	-0.021882	-0.98686	0.10449	-0.44852
-0.033297	-0.33686	3.4737e-08	-0.18738	1.5537e-08	-0.59783	-0.17222	-0.009779	-0.43326	0.3844	-0.057945	-0.84073	0.019944	-0.0073866	-0.037689	-0.056351	0.060645	0.58915	3.077e-08	-0.041765	-0.00013694	0.020129	-0.00020803	-0.010317	-0.050923	0.028634	0.0059578	0.011898	-0.066474	-0.0012782	-0.091935	-0.037032	-0.022817	-0.72193	0.041796	-0.24226	9.6229e-09	-0.96462	-0.53089	0.018671	-0.0055882	-0.0016419	-0.104	1.9694e-08	0.0032949	0.41731	-0.0015518	-1.1036	0.015554	-0.34976
-0.067447	-0.31948	1.4343e-07	-0.20941	9.582e-08	-0.63386	-0.19796	-0.072536	-0.45584	0.40057	-0.011068	-0.87344	0.050544	-0.034166	-0.052959	-0.024891	0.027149	0.40857	1.6987e-07	-0.0062481	-0.03889	0.043006	-0.033837	-0.067484	-0.056456	0.038108	0.15624	0.063677	-0.055914	-0.071102	-0.14171	-0.040028	-0.083782	-0.73029	0.06256	-0.19865	2.8096e-08	-1.0052	-0.37471	0.079243	-0.01473	-0.0073002	-0.66903	7.236e-09	3.364e-05	0.47012	-0.014901	-1.1264	0.037001	-0.43426
-0.056086	-0.36522	2.3128e-07	-0.19855	6.6514e-08	-0.82971	-0.13492	-0.050662	-0.42447	0.50931	-0.056311	-1.1224	0.058968	-0.047538	-0.11036	-0.056397	0.081839	0.65774	5.5978e-08	-0.00077404	-4.9888e-06	0.014182	-0.016131	-0.080403	-0.056457	0.025733	0.0014201	0.01507	-0.039659	-0.0040558	-0.11948	-0.047558	-0.039492	-0.83174	0.059799	-0.40308	9.5342e-09	-1.2093	-0.63526	0.085392	-0.013411	-0.07367	-0.11178	2.5457e-08	0.013045	0.50158	-0.035856	-1.1504	0.017194	-0.45895
-0.038793	-0.33481	4.1508e-08	-0.25462	1.6295e-07	-0.91203	-0.07849	-0.063666	-0.61246	0.42668	-0.12436	-0.98352	0.049175	-0.075114	-0.0040297	-0.0018515	0.076252	0.42367	4.7184e-08	-0.033601	-0.025852	0.032991	-0.034343	-0.035913	-0.0067872	0.052867	0.00053407	0.031631	-0.020068	-0.052079	-0.10395	-0.00090029	-0.00059705	-0.84522	0.011631	-0.2934	3.8693e-08	-1.2603	-0.67346	0.066255	-0.0592	-0.00069331	-0.00051609	1.2323e-08	5.073e-05	0.46726	-0.010224	-1.0919	0.0042551	-0.45639
-0.01473	-0.22869	2.5776e-07	-0.17412	5.2784e-09	-0.71575	-0.081047	-0.051408	-0.33428	0.48138	-0.031879	-1.0474	0.00042052	-0.048485	-0.0032182	-0.053968	0.018998	0.47469	4.9953e-08	-0.028656	-0.00015653	0.026059	-0.018285	-0.0042464	-0.026484	0.029656	0.00046832	0.080278	-0.047885	-0.00013831	-0.095297	-0.011873	-0.0043242	-0.63679	0.025133	-0.22901	4.2654e-08	-1.1472	-0.3951	0.044122	-0.032156	-0.0009345	-0.036195	1.8534e-08	0.0050361	0.48776	-0.039768	-1.5022	5.1668e-05	-0.39084
-0.033733	-0.24342	1.5373e-07	-0.20676	1.4437e-07	-0.56836	-0.098485	-0.036835	-0.7246	0.3363	-0.011275	-0.93541	0.0033758	-0.050228	-0.019298	-0.038501	0.023172	0.38622	7.6054e-08	-0.0062991	-0.00098077	0.0016942	-0.032478	-0.025581	-0.034636	0.015085	0.0032916	0.088813	-0.01959	-0.0013235	-0.096441	-0.035749	-0.024267	-0.73183	0.043499	-0.32757	3.7528e-08	-1.4614	-0.35818	0.00027107	-0.02071	-0.0053416	-0.066036	1.1572e-08	0.00021102	0.56876	-0.021334	-1.1173	0.00010102	-0.45338
-0.041753	-0.28571	1.8074e-07	-0.22553	1.1131e-07	-0.64337	-0.059877	-0.053511	-0.44492	0.41999	-0.1209	-0.83723	0.080072	-0.057281	-0.00089022	-0.0026707	0.042196	0.63863	1.1193e-08	-0.042155	-0.041627	0.03705	-0.04645	-0.0021704	-0.0061548	0.0057503	0.0096989	0.02463	-0.033066	-0.00068589	-0.13423	-0.03013	-0.00011216	-0.62378	0.017503	-0.35016	3.1864e-08	-1.1744	-0.57211	0.091752	-0.054552	-0.00022443	-0.035148	2.2467e-08	3.8508e-06	0.49624	-0.019536	-1.2549	0.020301	-0.48264
-0.017592	-0.30158	3.574e-08	-0.19587	1.8819e-07	-0.56203	-0.076124	-0.073831	-0.39813	0.40785	-0.12072	-0.92994	0.051735	-0.055153	-0.00095889	-0.015717	0.038572	0.38083	2.8688e-08	-0.026195	-0.00034988	0.031779	-0.018052	-0.0013675	-0.0415	0.011888	0.0015171	0.043208	-0.040806	-0.00759	-0.094717	-0.040025	-0.00084449	-1.0251	0.014482	-0.22988	2.7078e-08	-1.4977	-0.43961	0.0094763	-0.036492	-0.00098324	-0.044475	6.5741e-09	0.0013043	0.45413	-0.0036332	-1.2958	0.0020813	-0.55115
-0.055767	-0.31841	2.8311e-07	-0.19538	1.2444e-07	-0.75569	-0.14698	-0.040063	-0.43951	0.49662	-0.036193	-0.85088	0.032419	-0.044191	-0.0922	-0.057412	0.029968	0.55118	1.9851e-08	-0.0075607	-0.021566	0.024971	-0.044148	-0.054421	-0.040348	0.002397	0.0011132	0.035846	-0.023613	-0.0086528	-0.076311	-0.013314	-0.072497	-0.77783	0.076405	-0.21842	1.4004e-08	-1.4442	-0.59924	0.048914	-0.029578	-0.035001	-0.043855	7.3083e-09	0.00012053	0.51332	-0.014812	-1.3225	0.027801	-0.4711
-0.019637	-0.35972	6.2098e-09	-0.23061	7.1863e-08	-0.72146	-0.061719	-0.041362	-0.48171	0.4263	-0.034511	-0.93155	0.051553	-0.021133	-0.012331	-0.00048266	0.040854	0.513	1.0584e-07	-0.017496	-0.23171	0.032627	-0.014915	-0.038719	-0.002239	0.043489	0.019401	0.02527	-0.024521	-0.02551	-0.073422	-0.036423	-0.0037704	-0.76542	0.0078749	-0.23314	2.8564e-08	-1.2165	-0.55315	0.041469	-0.048569	-0.0015816	-0.0055998	8.8421e-09	0.00017056	0.4598	-0.00070272	-1.4461	0.0059587	-0.46419
-0.04156	-0.45862	3.03e-07	-0.23135	2.8493e-07	-0.63288	-0.15674	-0.079672	-0.49459	0.42226	-0.2103	-1.0478	0.081982	-0.069949	-0.0050343	-0.12037	0.093288	0.54708	2.4088e-08	-0.043311	-4.4442e-06	0.027593	-0.012738	-0.0032948	-0.026254	0.023343	0.0031722	0.056682	-0.11355	-0.033034	-0.11387	-0.080954	-0.0012753	-0.95282	0.031573	-0.29578	5.6925e-08	-0.98566	-0.39977	0.032177	-0.044102	-0.0029214	-0.040489	2.3011e-08	0.002086	0.40363	-0.015195	-1.1303	0.016577	-0.56201
-0.016267	-0.3018	1.0787e-07	-0.20667	6.1305e-09	-0.62266	-0.10029	-0.034502	-0.42091	0.38748	-0.03432	-1.0216	0.0034395	-0.032386	-0.0002438	-0.010044	0.0008801	0.64621	2.9688e-08	-0.012926	-0.0025701	0.0054736	-0.015237	-0.00012277	-0.011458	0.0017411	0.0012137	0.04049	-0.01676	-0.0007446	-0.048301	-0.015976	-0.00010206	-1.0294	0.042413	-0.20522	4.7599e-08	-1.0277	-0.64927	0.011358	-0.012697	-0.00012002	-0.0031125	3.1993e-08	0.00017168	0.46061	-0.032303	-1.2014	7.0618e-05	-0.48196
-0.041182	-0.24873	7.907e-10	-0.2905	3.2846e-08	-0.72563	-0.095399	-0.0056303	-0.32197	0.60117	-0.025149	-0.89374	0.03726	-0.03823	-0.038224	-0.0012466	0.038365	0.38468	1.3713e-08	-0.020493	-0.10017	0.0042435	-0.044227	-0.0352	-0.00040199	0.03694	0.0024758	0.0022213	-0.0054411	-0.022744	-0.035307	-0.013366	-4.6774e-05	-0.67391	0.027561	-0.22146	1.5823e-09	-1.518	-0.69072	0.01249	-0.0072529	-0.032151	-0.01381	1.5675e-08	0.00035299	0.49711	-0.003305	-1.1538	0.017019	-0.36275
-0.042012	-0.25108	1.5018e-07	-0.1711	1.1552e-07	-0.56259	-0.065163	-0.015527	-0.37051	0.38363	-0.0746	-0.7813	0.047133	-0.044148	-0.026045	-0.00046781	0.030098	0.55241	2.8542e-08	-1.6887e-05	-0.13357	0.026553	-0.042857	-0.015711	-0.0007879	0.03096	0.038936	0.0053082	-0.0073498	-0.014921	-0.12758	-0.019806	-0.0001278	-1.227	0.017441	-0.33363	1.5304e-08	-0.86963	-0.43158	0.089141	-0.011991	-0.0067402	-4.7487e-06	1.314e-08	0.0092909	0.47911	-0.023865	-1.0463	0.0006935	-0.53681
-0.019043	-0.31446	7.2942e-08	-0.19134	7.1526e-08	-0.62597	-0.061843	-0.0052755	-0.35403	0.41357	-0.074764	-1.0812	0.033667	-0.031752	-0.0083941	-0.0022957	0.025824	0.57799	9.8787e-09	-0.034677	-0.00066586	0.018988	-0.024099	-0.0012541	-0.0016512	0.016635	0.0202	0.011638	-0.045847	-0.034939	-0.077305	-0.012249	-0.0048299	-0.93929	0.017194	-0.23236	1.4402e-08	-1.3056	-0.33607	0.052009	-0.0087966	-0.0069733	-0.00084754	1.2941e-08	0.00026563	0.44596	-0.0046155	-1.336	0.0011108	-0.4013
-0.072712	-0.33524	2.27e-07	-0.17904	4.4504e-08	-0.76006	-0.15858	-0.15036	-0.49866	0.45598	-0.042295	-1.055	0.051197	-0.058065	-0.10918	-0.0025333	0.04364	0.48815	1.4185e-07	-0.0060787	-0.078183	0.03351	-0.089022	-0.014346	-0.12289	0.048355	0.0061308	0.094971	-0.058851	-0.14733	-0.10317	-0.023645	-0.092555	-0.9673	0.11231	-0.31733	3.6291e-08	-1.2014	-0.41201	0.080519	-0.035323	-0.014038	-0.16075	1.2368e-08	0.0073203	0.52877	-0.024602	-1.3462	0.054524	-0.52675
-0.054119	-0.33484	7.6627e-08	-0.19431	1.7914e-07	-0.74662	-0.085873	-0.041159	-0.39776	0.46483	-0.035295	-0.82037	0.042	-0.046009	-0.026675	-0.006565	0.0038771	0.42841	5.9886e-09	-0.00039818	-0.023636	0.060906	-0.042193	-0.023846	-0.02606	0.0024468	9.8743e-05	0.0060094	-0.0002731	-0.017833	-0.087167	-0.0024108	-0.011918	-1.1393	0.0015285	-0.27095	3.9448e-09	-1.4064	-0.59343	0.024898	-0.037649	-0.01881	-0.0025324	1.0996e-09	2.0592e-05	0.48842	3.1728e-08	-1.139	0.0014941	-0.47424
-0.056053	-0.29152	5.3132e-09	-0.2363	9.7771e-08	-0.62213	-0.064782	-0.052036	-0.34358	0.41033	-0.1064	-1.0921	0.046966	-0.044094	-0.00033084	-0.009416	0.02619	0.5467	9.3429e-08	-0.031115	-0.14992	0.023899	-0.017711	-0.00022184	-0.010434	0.0403	0.022733	0.025132	-0.033566	-0.055602	-0.10003	-0.019144	-0.00026434	-0.76282	0.032673	-0.2309	3.7706e-08	-1.0649	-0.4872	0.040652	-0.083425	-0.00057777	-0.004864	5.4953e-08	0.0081355	0.43536	-0.011834	-0.87132	0.020564	-0.41939
-0.092742	-0.43015	1.6371e-08	-0.27081	1.7343e-07	-0.72297	-0.078944	-0.037229	-0.39768	0.44996	-0.1728	-0.94002	0.02283	-0.057036	-0.011599	-0.0076085	0.089822	0.46514	4.0271e-08	-0.069005	-0.15825	0.0018785	-0.017823	-0.0136	-0.00075467	0.054709	0.0039513	0.036569	-0.028353	-0.017922	-0.080268	-0.027515	-0.0060958	-0.98843	0.017483	-0.27241	3.9156e-08	-0.9881	-0.58891	0.039273	-0.083885	-3.8988e-05	-0.0031617	1.2269e-08	0.0081018	0.36599	-0.014944	-0.89387	0.046649	-0.43411
-0.050833	-0.30162	2.2293e-07	-0.14261	2.5825e-08	-0.58329	-0.070812	-0.042926	-0.36704	0.35733	-0.014954	-0.70769	0.072447	-0.066209	-0.016481	-0.0025079	0.0060507	0.4735	1.4143e-07	-0.0027488	-0.09679	0.017952	-0.090501	-0.017482	-0.0071289	0.0069764	0.014053	0.079867	-6.0684e-05	-0.04095	-0.10738	-0.046852	-0.02589	-0.64743	0.078328	-0.29853	6.3309e-08	-1.3496	-0.63948	0.050558	-0.05648	-0.00087544	-0.60937	4.5403e-08	0.00012072	0.55294	-0.0066945	-1.3976	0.004913	-0.57876
-0.048319	-0.2667	3.9542e-08	-0.16282	6.3863e-08	-0.66451	-0.075124	-0.030526	-0.41936	0.46376	-0.045597	-1.014	0.033149	-0.061884	-0.016379	-4.5958e-05	0.026359	0.41857	9.3696e-08	-0.046699	-0.21137	0.021127	-0.052056	-0.016694	-0.00016969	0.018313	0.012788	0.029202	-0.0093745	-0.035011	-0.076863	-0.027994	-0.0057176	-1.0117	0.0047245	-0.30063	4.6895e-08	-1.3756	-0.36493	0.020354	-0.037323	-0.0053457	-2.1286e-05	1.2351e-08	7.6216e-05	0.51515	-0.038952	-1.3188	0.0086247	-0.43977
-0.053932	-0.38789	2.6822e-08	-0.20886	5.816e-08	-0.68401	-0.089933	-0.05104	-0.46703	0.44312	-0.013507	-1.2098	0.030771	-0.022745	-0.048393	-0.0029061	0.042324	0.51904	1.5672e-07	-0.050303	-0.017023	0.014884	-0.018819	-0.016267	-0.018219	0.032012	0.0012265	0.044825	-0.046471	-0.0055114	-0.061602	-0.034849	-0.037696	-0.80583	0.028361	-0.27087	2.7107e-08	-0.80869	-0.49494	0.02531	-0.027155	-0.014503	-0.019586	7.297e-09	0.00030969	0.51276	-0.0018535	-1.298	0.019546	-0.50014
-0.038748	-0.31582	1.9346e-07	-0.15989	1.6827e-07	-0.62314	-0.10355	-0.053426	-0.31859	0.49084	-0.02313	-0.81718	0.025449	-0.035566	-0.11119	-0.0067691	0.080821	0.43175	8.2998e-08	-0.017281	-0.0040119	0.0059636	-0.032069	-0.057483	-0.0059057	0.038484	0.016572	0.038758	-0.02413	-0.016183	-0.05935	-0.031987	-0.038898	-0.95881	0.046299	-0.24487	3.028e-08	-1.3659	-0.60744	0.040445	-0.023735	-0.027937	-0.012557	2.1681e-08	0.023545	0.52075	-0.034037	-1.2254	0.0072783	-0.4492
-0.066114	-0.25216	1.8366e-07	-0.19356	4.7062e-08	-0.53249	-0.1047	-0.052219	-0.3843	0.44285	-0.047573	-0.96846	0.09447	-0.079052	-0.025195	-0.028061	0.060959	0.30572	2.2067e-07	-0.012344	-0.19117	0.049931	-0.079602	-0.024322	-0.049152	0.01621	0.28741	0.11695	-0.15765	-0.087797	-0.20903	-0.048289	-0.085848	-0.70104	0.092565	-0.36338	5.1064e-08	-0.93005	-0.42379	0.03305	-0.00026194	-0.0002974	-0.45623	2.0782e-08	0.0068642	0.56971	-0.0016667	-1.1905	0.035686	-0.58266
-0.072504	-0.28466	1.161e-07	-0.19997	6.258e-08	-0.74696	-0.086167	-0.07963	-0.46022	0.40917	-0.043292	-0.974	0.083927	-0.09937	-0.0025799	-0.036154	0.018605	0.61509	6.7992e-08	-0.01512	-0.19903	0.040984	-0.052138	-0.0062102	-0.025478	0.017809	0.00071841	0.084773	-0.012288	-0.037974	-0.11114	-0.020814	-0.0027217	-0.94866	0.019666	-0.30557	5.7782e-08	-1.6424	-0.75997	0.052285	-0.025223	-0.0012548	-0.015372	1.2006e-08	0.00047381	0.54961	-0.034535	-1.3869	0.023473	-0.47143
-0.022754	-0.24355	8.7329e-08	-0.21529	4.9406e-10	-0.57569	-0.10504	-0.018662	-0.46036	0.42491	-0.14551	-0.8797	0.033677	-0.019191	-0.016762	-0.031609	0.050155	0.50313	5.7377e-08	-0.023714	-0.0035405	0.010969	-0.0017859	-0.0027152	-0.023107	0.017764	0.00023051	0.021547	-0.11672	-0.001187	-0.095002	-0.0075459	-0.012377	-1.2196	0.038326	-0.24648	2.6527e-08	-0.77177	-0.4737	0.12321	-0.024869	-0.0043757	-0.0032219	4.1465e-08	0.20368	0.49161	-0.041397	-1.4954	0.024388	-0.4321
-0.012302	-0.32118	1.3482e-07	-0.20552	5.6089e-08	-0.53134	-0.12458	-0.066325	-0.49409	0.39506	-0.011556	-0.93206	0.010449	-0.063852	-0.016986	-0.090338	0.028073	0.4356	1.105e-07	-0.028242	-0.058666	0.00053313	-0.044139	-0.0042262	-0.032372	0.025817	0.023972	0.12615	-0.07233	-0.036095	-0.088992	-0.022161	-0.024999	-0.91719	0.14191	-0.23276	2.8362e-08	-1.2452	-0.49798	0.10856	-0.021355	-0.0027023	-0.01851	8.5782e-09	3.2509e-05	0.38263	-0.052735	-1.2391	0.012581	-0.40142
-0.044506	-0.31511	1.3278e-08	-0.25503	9.4977e-08	-0.55756	-0.14172	-0.04034	-0.52948	0.42934	-0.0097764	-1.1491	0.0073932	-0.054994	-0.0092766	-8.2512e-05	0.018082	0.55429	6.7779e-08	-0.064979	-0.013121	0.0026653	-0.010392	-0.00098479	-0.019343	0.011981	0.012644	0.040418	-0.038457	-0.046277	-0.20779	-0.059626	-0.013295	-0.51139	0.069972	-0.32587	1.7232e-08	-0.9184	-0.46458	0.27121	-0.00017858	-0.00073629	-0.74402	8.8043e-09	0.0062956	0.364	-0.016702	-1.0026	0.012557	-0.36305
-0.069106	-0.3032	1.6863e-09	-0.31933	2.9698e-07	-0.69211	-0.080101	-0.076618	-0.5022	0.42717	-0.063028	-0.94404	0.045473	-0.038796	-0.13682	-0.016231	0.070646	0.49801	1.4548e-07	-0.025505	-0.14218	0.0023297	-0.054772	-0.061204	-0.050316	0.038608	0.039217	0.043927	-0.00011901	-0.13957	-0.084215	-0.076097	-0.053329	-0.78864	0.044248	-0.26865	1.6744e-08	-1.2178	-0.4877	0.05899	-0.020469	-0.018826	-0.0037285	2.5935e-09	3.5313e-05	0.51853	-0.046628	-0.98811	0.019347	-0.47995
-0.0069254	-0.33396	7.9259e-08	-0.24842	2.7638e-10	-0.48819	-0.042365	-0.019115	-0.54218	0.53216	-0.13721	-0.86641	0.044125	-0.073084	-0.0017587	-0.006791	0.08733	0.37887	3.0969e-08	-0.019214	-0.0013455	0.037054	-0.0059488	-0.032384	-0.061634	0.0021783	0.10083	0.042573	-0.15427	-0.036068	-0.1795	-0.051137	-0.00037811	-0.60276	0.036735	-0.41326	5.1109e-08	-0.88325	-0.75667	0.012677	-0.069545	-0.0070088	-0.027334	1.3583e-08	0.27157	0.52076	-0.28652	-1.1086	0.0042024	-0.45782
-0.071967	-0.3052	2.3126e-07	-0.19763	1.4326e-07	-0.63998	-0.1314	-0.055851	-0.42738	0.47496	-0.015166	-1.1169	0.025021	-0.025303	-0.045628	-0.026716	0.038934	0.53568	9.7199e-08	-0.010694	-0.0064594	0.010027	-0.055312	-0.0092413	-0.0094632	0.024153	0.0040265	0.071001	-0.05702	-0.026538	-0.057618	-0.029327	-0.027485	-0.88445	0.061355	-0.25095	3.6543e-08	-1.1545	-0.31721	0.028055	-0.0036165	-0.031894	-0.0097945	1.3617e-08	0.10149	0.53515	-0.042663	-1.4691	0.019545	-0.43888
-0.023986	-0.38704	1.7548e-07	-0.22934	4.2394e-09	-0.67618	-0.059678	-0.055049	-0.39437	0.4225	-0.06173	-0.98571	0.019228	-0.03171	-0.11403	-0.0023397	0.089708	0.42019	3.4075e-08	-0.0019716	-0.030968	0.0059474	-0.010379	-0.049667	-0.0026199	0.039837	0.0004881	0.015227	-0.027826	-0.021868	-0.051593	-0.010856	-0.0079011	-1.0556	0.071481	-0.23994	2.4477e-08	-1.126	-0.72427	0.074999	-0.01938	-0.069165	-0.00030774	4.8382e-08	2.2267e-05	0.43962	-0.080227	-0.93364	0.033552	-0.43437
-0.020157	-0.33042	1.7779e-09	-0.2239	3.2948e-08	-0.51013	-0.085139	-0.011734	-0.344	0.3561	-0.063269	-0.80968	0.0012899	-0.045643	-0.00031801	-0.020542	0.0033249	0.35492	6.6518e-08	-0.049533	-0.024333	0.0012945	-0.026183	-9.0077e-07	-0.011183	0.00058428	0.012307	0.064167	-0.022023	-0.034581	-0.085037	-0.015463	-0.00096944	-0.79692	0.010179	-0.26985	3.8568e-08	-1.6107	-0.54124	0.00013962	-0.0079231	-0.00097997	-0.016977	8.2494e-09	0.00010797	0.55335	-0.0020512	-1.2002	0.00032608	-0.39054
-0.081923	-0.28962	1.9116e-07	-0.21832	3.0277e-07	-0.68179	-0.11404	-0.070545	-0.43593	0.43455	-0.028394	-0.82351	0.099769	-0.077529	-0.053547	-0.0007131	0.040804	0.52869	1.0276e-07	-7.4657e-05	-0.20134	0.048937	-0.074251	-0.070816	-0.0059079	0.080915	0.0017563	0.01081	-0.013511	-0.069611	-0.28922	-0.042607	-0.013546	-1.0841	0.016781	-0.31939	1.0314e-08	-1.1629	-0.48935	0.34375	-0.026583	-0.023922	-0.00029382	2.6354e-08	0.00069784	0.55631	-0.016142	-1.1151	0.00013578	-0.48246
-0.041814	-0.26586	2.5568e-07	-0.15069	2.9959e-08	-0.72129	-0.090433	-0.022738	-0.4153	0.53633	-0.015569	-0.89212	0.0051876	-0.067201	-0.015162	-0.030653	0.0094736	0.43722	4.0896e-08	-0.0041035	-0.042754	0.0023181	-0.023836	-0.0050099	-0.011858	0.01492	0.0046976	0.031009	-0.02689	-0.012658	-0.062318	-0.032237	-0.0046917	-1.0277	0.055778	-0.19514	1.7868e-08	-1.2881	-0.53296	0.073168	-0.0076269	-0.00029019	-0.07787	4.5782e-08	5.1765e-05	0.5185	-0.015478	-1.2972	0.0096425	-0.42412
-0.064182	-0.32899	3.6264e-07	-0.22092	9.2975e-08	-0.75454	-0.093893	-0.043313	-0.4212	0.38668	-0.0041662	-0.84457	0.030929	-0.045472	-0.04991	-0.014958	0.016463	0.4568	7.8339e-08	-0.0036269	-0.0001713	0.015338	-0.043954	-0.08451	-0.010125	0.035688	0.00028996	0.051383	-0.0027659	-0.022947	-0.13012	-0.0011687	-0.0091622	-0.78801	0.027496	-0.28637	3.5355e-08	-1.0251	-0.47402	0.15997	-0.0084867	-0.02085	-0.049999	2.3522e-08	0.017098	0.49877	-0.023995	-1.0903	0.002169	-0.52345
-0.066997	-0.25393	1.6939e-07	-0.2436	4.7771e-08	-0.61731	-0.075179	-0.042776	-0.33879	0.33762	-0.0096233	-0.8683	0.0067647	-0.018803	-0.060295	-0.00020988	0.047465	0.51086	2.2824e-08	-0.013857	-0.049887	0.0013754	-0.015961	-0.047872	-0.00015435	0.035875	0.0060203	0.0096915	-0.0055662	-0.0058114	-0.099089	-0.014183	-0.013469	-0.97453	0.021615	-0.2837	5.4918e-09	-1.0335	-0.57144	0.036163	-0.015457	-0.024022	-0.00017208	1.4954e-08	0.0071956	0.57947	-0.00043821	-1.1879	0.058137	-0.49718
-0.030358	-0.32616	4.5359e-08	-0.23977	8.645e-08	-0.74195	-0.12182	-0.054559	-0.41634	0.45124	-0.13515	-1.1089	0.064767	-0.051929	-0.0018008	-0.046228	0.043711	0.39075	5.4625e-08	-0.026827	-0.030723	0.01325	-0.0059764	-0.00052523	-0.034302	0.021054	0.010679	0.055532	-0.047636	-0.037134	-0.1067	-0.0352	-0.0019379	-0.69988	0.02352	-0.28556	3.7978e-08	-1.0263	-0.48145	0.049125	-0.017131	-0.00078954	-0.13082	1.967e-08	0.0046952	0.468	-0.01688	-1.1777	0.015072	-0.45048
-0.032257	-0.31041	2.8431e-07	-0.21279	3.4317e-08	-0.66054	-0.12104	-0.022279	-0.50261	0.42406	-0.032831	-0.92395	0.047622	-0.051942	-0.0041018	-0.00087279	0.024191	0.46598	7.5821e-09	-0.01736	-0.040117	0.0058837	-0.029388	-0.002072	-0.025107	0.0034752	0.0059103	0.017691	-0.036954	-0.0057284	-0.10192	-0.026427	-0.0020317	-0.84182	0.044408	-0.19677	1.962e-08	-1.2488	-0.4356	0.042739	-0.0087734	-0.0013307	-0.2082	4.2556e-08	0.00016279	0.53719	-0.009807	-1.8064	0.07996	-0.48383
-0.054659	-0.27567	9.4433e-08	-0.23035	1.1814e-07	-0.63324	-0.089991	-0.026433	-0.39076	0.57091	-0.0090226	-0.98711	0.012554	-0.037634	-0.029786	-0.0019987	0.031	0.35651	2.4801e-08	-0.01336	-0.10361	0.0014742	-0.032271	-0.01805	-0.00072618	0.0016666	0.016252	0.0067054	-0.018972	-0.014143	-0.060911	-0.021912	-0.013713	-0.82176	0.060631	-0.26869	5.0067e-09	-1.0313	-0.59965	0.080291	-0.0060976	-0.0083727	-0.0032664	1.3666e-08	0.000107	0.45113	-0.0076887	-1.3356	0.023394	-0.45654
-0.020266	-0.30491	1.4939e-07	-0.22156	1.0138e-07	-0.57215	-0.14449	-0.0081683	-0.36462	0.38093	-0.11234	-0.68739	0.080885	-0.039001	-0.024718	-0.00025731	0.0085153	0.44594	2.9191e-08	-0.026552	-0.00058936	0.024107	-0.026694	-0.002102	-0.060331	0.037503	0.0077105	0.032624	-0.00023492	-0.062003	-0.11296	-0.013495	-0.01132	-1.1648	0.031693	-0.28331	2.4645e-08	-1.2441	-0.45201	0.042019	-0.003775	-0.0091147	-0.015824	1.8329e-08	0.002802	0.43499	-0.014812	-0.90382	0.025359	-0.46216
-0.048237	-0.38166	2.1271e-07	-0.18803	1.1359e-07	-0.59875	-0.065862	-0.029096	-0.48136	0.34285	-0.12728	-0.88281	0.027991	-0.093218	-0.021541	-0.0015032	0.017146	0.49728	2.6892e-08	-0.088925	-0.052293	0.014432	-0.04665	-0.023069	-0.00082349	0.022579	0.015923	0.025949	-0.04784	-0.01215	-0.051834	-0.0097681	-0.0011899	-0.94917	0.01873	-0.25571	5.459e-08	-1.8379	-0.49296	0.049598	-0.083929	-0.0091613	-0.00034345	2.6646e-08	0.027453	0.54507	-0.01858	-1.5249	1.4191e-05	-0.4962
-0.0066829	-0.27386	3.7979e-07	-0.22251	3.3042e-08	-0.73164	-0.15389	-0.04917	-0.33446	0.44434	-0.053483	-0.69597	0.062418	-0.062014	-0.005323	-0.042286	0.030355	0.40719	6.837e-08	-0.018737	-0.12509	0.0084409	-0.051176	-0.012617	-0.050969	0.02235	0.014664	0.07658	-0.074573	-0.0070527	-0.14619	-0.041068	-0.029541	-0.76268	0.13288	-0.28474	2.5071e-08	-1.1013	-0.38727	0.11989	-0.036669	-0.013171	-0.16636	1.6148e-08	0.00016555	0.49208	-0.034272	-1.5903	0.078172	-0.54094
-0.036821	-0.2765	2.0196e-07	-0.20172	1.6395e-07	-0.60863	-0.10954	-0.049257	-0.38418	0.45318	-0.034378	-0.82008	0.016608	-0.034256	-0.09211	-0.016235	0.089291	0.51144	1.2965e-07	-0.0045793	-0.02941	0.0079884	-0.03838	-0.034872	-0.01122	0.042536	0.0003841	0.05884	-0.018219	-0.032601	-0.079467	-0.043346	-0.068228	-0.78882	0.077913	-0.37048	3.2366e-08	-1.075	-0.64099	0.014416	-0.0039247	-0.011743	-0.035789	1.0583e-08	0.014364	0.47821	-0.041923	-0.93397	0.0004628	-0.46719
-0.01609	-0.34102	2.8548e-11	-0.19317	2.4811e-08	-0.72102	-0.073407	-0.030163	-0.41617	0.33974	-0.0057515	-0.75986	0.000632	-0.0094256	5.2561e-08	-1.5765e-05	0.00010228	0.5409	9.9644e-10	-0.032368	-0.082113	0.00035267	-0.0085913	-6.3959e-06	-1.0318e-05	0.00039957	0.0053709	0.012651	-0.034051	-0.061937	-0.061443	-0.0041902	2.2598e-08	-0.77468	8.6949e-12	-0.34301	1.1526e-08	-1.4396	-0.44747	0.00027628	-0.0011133	1.6465e-08	-4.9369e-06	1.4697e-12	4.538e-05	0.3527	-0.00085227	-1.388	4.0081e-05	-0.49495
-0.050281	-0.29532	1.1586e-07	-0.28386	5.0586e-08	-0.58257	-0.06848	-0.016468	-0.49559	0.46208	-0.040437	-1.0885	0.040784	-0.016852	-0.036607	-0.0046405	0.03914	0.47929	2.6365e-09	-0.025022	-0.10942	0.012875	-0.017293	-0.021473	-0.0022962	0.024515	0.00030826	0.0020339	-0.040725	-0.0097922	-0.056342	-0.0084592	-0.011332	-1.0337	0.019139	-0.32197	2.6636e-09	-1.0136	-0.57418	0.069306	-0.0082476	-0.012774	-0.0052916	1.5228e-08	0.00016844	0.4452	-0.017759	-1.3209	0.075525	-0.48968
-0.065824	-0.31349	2.2956e-07	-0.24448	3.0562e-07	-0.56503	-0.10986	-0.089626	-0.363	0.51263	-0.050952	-0.95096	0.069626	-0.067796	-0.11169	-0.022987	0.042964	0.37123	1.5956e-07	4.4038e-07	-0.033586	0.023097	-0.10836	-0.023741	-0.03044	0.017979	0.016621	0.062894	-0.038921	-0.099546	-0.21117	-0.046775	-0.048514	-0.57234	0.11068	-0.30041	2.5779e-08	-1.4112	-0.62941	0.2308	-0.18725	-0.17654	-0.16696	3.5972e-08	0.0002442	0.63632	-0.036919	-1.2003	0.0047873	-0.59051
-0.070021	-0.36675	1.4702e-07	-0.25289	1.5671e-07	-0.57049	-0.13217	-0.018055	-0.3601	0.32921	-0.077157	-0.93819	0.0039754	-0.027006	-0.01496	-0.073137	0.040568	0.39748	3.3044e-08	-0.027946	-0.00050892	0.016935	-0.012571	-0.010466	-0.035005	0.020424	0.0024032	0.0093132	-0.070343	-0.0025925	-0.092198	-0.073641	-0.005822	-0.66694	0.016081	-0.22657	6.3052e-09	-1.5074	-0.47516	0.020279	-0.027037	-0.0030383	-0.032008	7.2305e-09	9.1295e-05	0.5229	-0.0035308	-1.0208	0.0021393	-0.40715
-0.09701	-0.28129	1.6008e-07	-0.23559	8.2943e-08	-0.61723	-0.082129	-0.075634	-0.3559	0.49753	-0.013862	-0.94821	0.032912	-0.057366	-0.04553	-0.0029376	0.090889	0.39716	1.7673e-07	-0.051549	-0.22025	0.010232	-0.066645	-0.0067309	-0.0064129	0.063903	0.013422	0.060569	-0.058303	-0.053766	-0.054442	-0.046054	-0.013229	-0.84703	0.039611	-0.34566	2.2387e-08	-1.0755	-0.42758	0.043017	-0.02713	-0.010832	-0.0023989	1.582e-08	0.017007	0.48394	-0.058218	-1.2795	0.054501	-0.41987
-0.031495	-0.37262	1.0727e-07	-0.23542	1.5276e-07	-0.66777	-0.04969	-0.03984	-0.35283	0.36516	-0.14846	-1.0028	0.072393	-0.05323	-0.048019	-0.010785	0.04135	0.36644	3.4403e-08	-0.039117	-0.00097449	0.0062253	-0.074537	-0.015919	-0.0093705	0.017868	0.11976	0.036618	-0.049663	-0.0077336	-0.09558	-0.0027515	-0.01541	-0.79837	0.025174	-0.27445	4.1712e-08	-1.3842	-0.73629	0.067389	-0.0096504	-0.021128	-0.010888	2.6255e-08	0.036206	0.44211	-0.01309	-0.97159	0.00019037	-0.49719
-0.050322	-0.31315	5.1046e-08	-0.22914	1.1165e-07	-0.71975	-0.060243	-0.10873	-0.50692	0.44973	-0.057891	-0.82128	0.067775	-0.037996	-0.10795	-0.00015755	0.06396	0.62992	2.7485e-07	-7.353e-05	-1.9699e-05	0.0018741	-0.061109	-0.081848	-0.00011132	0.065937	3.3919e-05	0.078179	-0.014512	-0.21287	-0.081402	-0.0067984	-0.025302	-0.93113	0.047817	-0.24156	3.8109e-08	-1.3289	-0.48468	0.11487	-0.020761	-0.064622	-0.10449	1.594e-09	0.00078481	0.50504	-0.068754	-0.95894	0.043454	-0.43728
-0.0018971	-0.34196	3.5144e-07	-0.15012	8.152e-08	-0.54714	-0.14379	-0.075959	-0.38113	0.48665	-0.17878	-0.57038	0.070548	-0.10506	-0.0082834	-0.013821	0.096597	0.35076	4.5404e-09	-0.0012984	-0.016027	0.0239	-0.014539	-0.010867	-0.070885	0.020288	0.17049	0.097608	-0.04821	-0.011176	-0.080774	-0.059282	-0.0037148	-1.0587	0.053867	-0.23737	6.066e-08	-1.3576	-0.45874	0.27885	-0.003189	-0.0011489	-0.22091	5.975e-08	0.01641	0.48052	-0.0053027	-1.1289	0.0014337	-0.48268
-0.038336	-0.27617	1.0477e-07	-0.23955	7.7668e-08	-0.61944	-0.066327	-0.0097842	-0.37837	0.38024	-0.086639	-1.0721	0.0040162	-0.032513	-0.039918	-0.0055516	0.055614	0.38034	1.1909e-08	-0.04116	-0.00011557	0.0018594	-0.019838	-0.0084007	-0.023247	0.018665	0.0042984	0.010887	-0.032491	-0.0010573	-0.054388	-0.02234	-0.019081	-0.70395	0.037842	-0.31474	1.3733e-08	-0.91425	-0.54274	0.012714	-0.0096188	-0.018903	-0.012945	2.5893e-08	0.00013484	0.42823	-0.014209	-1.2067	0.0001239	-0.44094
-0.035743	-0.3351	2.338e-07	-0.16559	1.4394e-08	-0.57477	-0.099871	-0.020256	-0.47717	0.45405	-0.05531	-0.79916	0.014346	-0.054721	-0.0013951	-0.02849	0.0093721	0.49071	1.8285e-08	-0.055546	-4.5329e-06	0.011884	-0.0030083	-0.0010627	-0.015305	0.017301	0.0056496	0.013185	-0.14283	-0.0019408	-0.070129	-0.042729	-0.00044532	-1.0932	0.024819	-0.33463	1.2238e-08	-0.97513	-0.40923	0.14217	-0.010706	-0.0006439	-0.0089797	2.0754e-08	0.036804	0.49988	-0.0022319	-1.3454	0.00030111	-0.44371
-0.046282	-0.32227	2.7172e-07	-0.19887	2.3745e-08	-0.66459	-0.056625	-0.037477	-0.44394	0.46102	-0.072526	-0.91753	0.037432	-0.075424	-0.042019	-0.00048833	0.043949	0.46763	1.1833e-07	-0.024766	-0.051492	0.004528	-0.022568	-0.0064269	-0.00057586	0.05323	0.0069558	0.03204	-0.01075	-0.041555	-0.14036	-0.011804	-0.012167	-1.2468	0.10848	-0.23654	4.6162e-08	-1.0046	-0.64255	0.2246	-0.035111	-0.011018	-0.00013744	8.8502e-08	0.00030246	0.52395	-0.047692	-1.1259	0.0063793	-0.56504
-0.066477	-0.297	6.6704e-09	-0.21734	6.0706e-08	-0.79088	-0.11999	-0.043682	-0.38809	0.50168	-0.06352	-1.3131	0.021407	-0.028136	-0.013176	-0.041688	0.015429	0.5395	4.0465e-08	-0.043233	-0.0016042	0.028297	-0.0070685	-0.017655	-0.02524	0.015006	0.00098164	0.0070493	-0.02995	-0.0025528	-0.073689	-0.027828	-0.0053816	-0.73852	0.0021185	-0.27056	7.1292e-09	-0.97722	-0.59353	0.012597	-0.0083337	-0.0017206	-0.010924	1.8492e-09	0.00038247	0.44404	-0.0048247	-0.93622	0.00016838	-0.33783
-0.054477	-0.2957	1.3649e-09	-0.24129	1.6303e-07	-0.81673	-0.081568	-0.057683	-0.41522	0.38968	-0.016833	-0.85229	0.034269	-0.025996	-0.074184	-0.00063333	0.03703	0.38779	1.0239e-07	-0.023416	-0.052621	0.019555	-0.027422	-0.040347	-0.00022819	0.038209	0.00081995	0.033589	-6.4432e-06	-0.026951	-0.038767	-0.00377	-0.0088332	-1.2183	0.01627	-0.39073	1.699e-08	-0.93381	-0.70675	0.027064	-0.015658	-0.041035	-0.00020733	4.4076e-09	1.7752e-05	0.40341	-0.026859	-0.76333	0.028927	-0.43726
-0.034598	-0.34759	7.0467e-08	-0.20398	8.8114e-08	-0.56039	-0.071425	-0.034826	-0.40547	0.45564	-0.040847	-0.90011	0.015698	-0.013167	-0.00017874	-0.017843	0.028717	0.62204	1.2262e-07	-0.017685	-9.4839e-05	0.011034	-0.014588	-0.00029811	-0.018199	0.0096905	0.00093824	0.010163	-0.051403	-0.005327	-0.10487	-0.026222	-5.4158e-06	-0.74102	0.053371	-0.29273	5.5537e-09	-0.9028	-0.43328	0.031094	-0.033495	-1.6932e-05	-0.047075	4.4464e-08	0.00011415	0.54638	-0.0045918	-1.033	0.019266	-0.53462
-0.017105	-0.35968	3.9353e-07	-0.20035	9.53e-08	-0.83538	-0.090518	-0.054941	-0.44767	0.47335	-0.16475	-0.80241	0.079502	-0.067506	-0.055791	-0.093697	0.098336	0.49751	2.0987e-08	-0.020049	-0.040336	0.018125	-0.015752	-0.072644	-0.025634	0.030162	0.0010675	0.063695	-0.11658	-0.0071567	-0.087812	-0.036175	-0.0031937	-0.74811	0.050985	-0.32257	4.7087e-08	-1.1226	-0.42097	0.086192	-0.021287	-0.070875	-0.14621	3.9726e-08	0.0050374	0.4575	-0.021981	-1.3618	0.033203	-0.46599
-0.016848	-0.25004	4.0077e-09	-0.21329	3.0864e-08	-0.55141	-0.068586	-0.0082046	-0.34829	0.41344	-0.010066	-0.86897	0.028317	-0.0095347	-0.019105	9.0872e-08	0.031339	0.55493	1.7166e-08	-0.0074912	-0.060064	0.0034776	-0.0014598	-0.01696	1.0119e-07	0.042836	0.0020039	0.007738	-0.0025091	-0.00094177	-0.05234	-0.010451	-0.0059875	-1.1355	0.0086706	-0.30431	7.0224e-09	-1.0258	-0.56686	0.025991	-0.010775	-0.0058406	2.4485e-08	8.1524e-09	0.00043476	0.48428	-0.003629	-1.1867	0.020357	-0.41161
-0.063464	-0.24742	3.1206e-08	-0.18489	1.3287e-07	-0.75366	-0.07586	-0.078588	-0.38634	0.43635	-0.080908	-1.156	0.015684	-0.029095	-0.12418	-0.0041639	0.1091	0.38596	1.2018e-07	-0.003546	-0.024498	0.011089	-0.046822	-0.061161	-0.0012857	0.033854	0.01146	0.033851	-0.013758	-0.2318	-0.016883	-0.024237	-0.0013879	-1.2364	0.033382	-0.2048	3.1123e-08	-1.1735	-0.48809	0.13774	-0.0044268	-0.084517	-0.0001585	2.1097e-08	0.02963	0.38587	-0.048453	-0.96794	0.0070459	-0.41132
-0.051986	-0.35855	9.8912e-08	-0.27317	7.2216e-08	-0.72179	-0.094959	-0.066657	-0.5191	0.46433	-0.058496	-0.67302	0.011092	-0.041359	-0.074064	-0.020673	0.091122	0.4682	6.0659e-08	-0.016221	-0.075426	0.00078225	-0.0046164	-0.0379	-0.026824	0.058055	0.00053722	0.026511	-0.073785	-0.023399	-0.067339	-0.029511	-0.026347	-1.1175	0.042998	-0.25841	2.1969e-08	-1.1666	-0.4717	0.058585	-0.039587	-0.028118	-0.0042714	3.9888e-08	0.026385	0.48104	-0.039127	-0.86745	0.084624	-0.40531
-0.043043	-0.26539	2.8327e-07	-0.19114	4.5731e-09	-0.58582	-0.064436	-0.12671	-0.33788	0.54307	-0.040899	-0.89212	0.05472	-0.06157	-0.11185	-0.0073903	0.096316	0.41217	3.1089e-07	-0.011205	-0.20499	0.040768	-0.054802	-0.023543	-0.0093041	0.065976	0.084794	0.057616	-0.17641	-0.13938	-0.16872	-0.049362	-1.0412e-05	-0.77385	0.090096	-0.21344	3.7502e-08	-1.0733	-0.32076	0.088895	-0.043845	-0.039151	-0.14113	3.3628e-08	0.12406	0.69137	-0.021172	-1.5953	0.057472	-0.48351
-0.059403	-0.35129	9.5924e-08	-0.21737	1.3289e-07	-0.89936	-0.13075	-0.05984	-0.35477	0.43969	-0.26552	-1.1136	0.10527	-0.074325	-0.091825	-0.014426	0.11039	0.37635	4.9362e-08	-0.089374	-0.00046101	0.02281	-0.023787	-0.081994	-0.076121	0.069391	0.019915	0.061847	-0.06216	-0.00013592	-0.066631	-0.011466	-0.028432	-0.86548	0.0053393	-0.30956	5.2346e-08	-0.93396	-0.40447	0.04636	-0.045336	-0.035768	-0.10349	2.144e-08	0.00011713	0.39191	-0.019217	-1.4989	0.013388	-0.45217
-0.061703	-0.28027	7.9365e-08	-0.23022	1.1454e-07	-0.60181	-0.093979	-0.026998	-0.40167	0.4534	-0.078514	-1.091	0.010937	-0.071191	-0.041112	-0.0032152	0.040757	0.48493	1.4688e-08	-0.038333	-0.083568	0.0072921	-0.021623	-0.02573	-0.019819	0.030271	0.0049541	0.011741	-0.030284	-0.010438	-0.074351	-0.036482	-0.022943	-0.68876	0.02454	-0.30705	1.1732e-08	-1.6644	-0.57089	0.0113	-0.048806	-0.020369	-0.017631	1.7796e-08	0.00047866	0.44698	-0.0090533	-1.0849	0.001687	-0.32905
-0.023057	-0.35524	6.2804e-09	-0.2779	3.2739e-08	-0.68786	-0.077519	-0.069823	-0.37214	0.40231	-0.05219	-1.0671	0.0092946	-0.03201	-0.0045869	-0.0093498	0.028345	0.45537	9.1266e-08	-0.024241	-0.044368	0.0020248	-0.014816	-0.011759	-0.022852	0.029775	0.0068208	0.028753	-0.049751	-0.033174	-0.083241	-0.01602	-0.0015507	-1.0168	0.026416	-0.25001	2.5745e-08	-0.91425	-0.53894	0.016083	-0.022804	-0.0012922	-0.0023253	2.2979e-08	0.0092973	0.48351	-0.031026	-0.96868	0.021705	-0.53152
-0.032787	-0.34457	1.7449e-07	-0.18915	7.2216e-08	-0.6077	-0.096724	-0.040145	-0.30877	0.377	-0.014524	-1.0295	0.054239	-0.032273	-0.025118	-0.031195	0.030768	0.48798	8.8141e-08	-0.0047876	-0.0052869	0.027233	-0.046141	-0.014707	-0.037894	0.028233	0.00040069	0.06707	-0.021265	-0.0036583	-0.12734	-0.031048	-0.045345	-0.67057	0.079231	-0.2566	2.7246e-08	-1.4634	-0.45106	0.078209	-0.015813	-0.0038925	-0.24714	1.1755e-08	0.0044943	0.47717	-0.018638	-1.2298	0.013469	-0.44692
-0.052437	-0.25896	3.8217e-08	-0.2126	2.4648e-07	-0.65046	-0.068138	-0.10339	-0.4954	0.50734	-0.029212	-1.1367	0.081345	-0.052067	-0.14675	-0.00027435	0.043409	0.58715	1.6188e-07	-0.0032563	-0.00076819	0.031331	-0.048331	-0.043529	-0.033325	0.020918	0.0039715	0.061618	-0.025015	-0.082892	-0.11534	-0.0316	-0.045066	-0.71032	0.069863	-0.35123	3.1626e-08	-1.1153	-0.57124	0.050282	-0.027133	-0.081403	-0.1126	9.3367e-09	0.0081271	0.57501	-0.034602	-1.0678	0.03861	-0.41628
-0.025197	-0.26368	4.2463e-08	-0.17673	1.8979e-08	-0.64174	-0.071268	-0.027751	-0.37758	0.40858	-0.0092248	-1.0052	0.0046323	-0.049713	-0.0059751	-0.0010658	0.0048328	0.53681	3.4406e-08	-0.011197	-0.056656	0.0058249	-0.053038	-0.0041704	-0.0009286	0.00378	0.00089924	0.025869	-0.0055383	-0.008476	-0.057583	-0.020127	-0.0034249	-0.69411	0.0024393	-0.30848	1.335e-08	-1.2853	-0.50817	0.0024359	-0.018831	-0.0021061	-0.00010884	5.3251e-09	0.0055729	0.34843	-0.010679	-0.9426	0.00078097	-0.37953
-0.046077	-0.25638	1.0671e-07	-0.21914	3.7514e-08	-0.59473	-0.1277	-0.054023	-0.32908	0.55625	-0.013281	-1.2085	0.028602	-0.065703	-0.02189	-0.08969	0.01676	0.37803	7.7659e-08	-0.01453	-0.0083519	0.018576	-0.046427	-0.0082824	-0.037817	0.040245	0.0033786	0.082118	-0.053723	-0.0083686	-0.1257	-0.025827	-0.019566	-0.7959	0.11601	-0.2719	2.9015e-08	-1.4623	-0.43832	0.027559	-0.0074144	-0.016845	-0.06473	1.6316e-08	0.0002117	0.72324	-0.02291	-1.2523	0.02434	-0.44314
-0.041643	-0.36883	1.3753e-07	-0.24863	1.6499e-07	-0.61366	-0.14363	-0.029056	-0.47952	0.40349	-0.13488	-1.152	0.043659	-0.049919	-0.014453	-0.014163	0.078559	0.5943	2.7799e-08	-0.028282	-0.062167	0.029393	-0.014272	-0.0095835	-0.0092211	0.035725	0.0053904	0.01891	-0.037134	-0.0050025	-0.008973	-0.0095376	-0.0013054	-1.0433	0.027951	-0.30411	2.9205e-08	-1.2569	-0.49408	0.0355	-0.011535	-0.004786	-0.0086392	1.7774e-08	0.0011353	0.49861	-0.01717	-1.4947	0.00020457	-0.49392
-0.084119	-0.42606	3.2276e-07	-0.26915	1.913e-07	-0.88328	-0.080298	-0.19287	-0.38795	0.47342	-0.015319	-0.77647	0.071971	-0.047904	-0.15188	-0.0076381	0.11017	0.57239	4.3968e-08	-0.0088105	-0.01849	0.033491	-0.050388	-0.14453	-0.036348	0.047825	7.394e-05	0.046999	-0.11564	-0.12869	-0.095629	-0.076906	-0.13595	-0.77732	0.060323	-0.25091	1.7328e-08	-0.93254	-0.55796	0.098381	-0.00038697	-0.11677	-0.066579	3.62e-08	0.019825	0.49545	-0.048019	-0.87089	0.062041	-0.56863
-0.047786	-0.34323	1.1491e-07	-0.2244	3.3446e-07	-0.67219	-0.12395	-0.013656	-0.3628	0.58675	-0.079793	-1.1589	0.020446	-0.07077	-0.0089965	-0.063064	0.038498	0.41829	1.827e-08	-0.025318	-6.0497e-05	0.035863	-0.049089	-0.00069772	-0.049663	0.0036467	0.00088643	0.05839	-0.050834	-0.017827	-0.12007	-0.037156	-0.00053504	-0.84286	0.040642	-0.29494	2.7989e-08	-1.1867	-0.6729	0.032788	-0.033907	-0.0047535	-0.080024	1.4693e-08	1.345e-06	0.45511	-0.030218	-0.9824	0.021496	-0.48645
-0.072213	-0.33839	1.8648e-07	-0.18893	3.0535e-07	-0.57067	-0.10664	-0.092476	-0.44807	0.45676	-0.013224	-0.82078	0.10133	-0.0566	-0.019482	-0.056547	0.037404	0.39407	1.2964e-07	-0.0048775	-0.26287	0.055462	-0.082955	-0.049862	-0.044405	0.025391	0.0068414	0.074842	-0.03523	-0.073759	-0.17312	-0.059828	-0.092776	-0.78918	0.0988	-0.27923	1.621e-08	-1.1916	-0.6171	0.072903	-0.048198	-0.0072815	-0.16163	4.003e-09	0.011428	0.459	-0.018391	-1.2452	0.016863	-0.58075
-0.013327	-0.31342	2.5154e-07	-0.18147	4.0625e-08	-0.54786	-0.13327	-0.019775	-0.65738	0.40777	-0.03716	-0.80686	0.015664	-0.03819	-0.00094406	-0.061759	0.0087567	0.66005	1.9968e-08	-0.028046	-0.00048646	0.0093276	-0.025892	-0.00080969	-0.029205	0.0030469	0.00034925	0.024227	-0.045187	-0.001684	-0.065637	-0.021278	-0.00028147	-0.90357	0.029676	-0.32617	1.4332e-08	-1.0416	-0.39486	0.018647	-0.02026	-0.00043122	-0.022294	1.272e-08	0.013721	0.58735	-0.0014099	-1.4737	1.6104e-06	-0.5178
-0.010743	-0.34258	1.8104e-07	-0.18992	1.6685e-07	-0.74461	-0.066946	-0.043924	-0.60446	0.44043	-0.10911	-0.87625	0.042388	-0.016731	-0.093392	-0.0079193	0.047218	0.56223	3.3067e-08	-0.031693	-0.00029228	0.016936	-0.022512	-0.029816	-0.013416	0.017975	0.024446	0.050543	-0.030915	-0.0059379	-0.088154	-0.036922	-0.014925	-0.71046	0.021731	-0.28442	3.6997e-08	-1.0623	-0.5722	0.038215	-0.012911	-0.030648	-0.032215	1.7264e-08	0.011295	0.47278	-0.014077	-1.2356	0.0077398	-0.48353
-0.018927	-0.29737	8.811e-09	-0.19395	4.3646e-08	-0.58581	-0.13129	-0.081685	-0.5551	0.47246	-0.058188	-1.0718	0.0064464	-0.044337	-3.2859e-05	-0.095965	0.0013898	0.64103	6.5132e-09	-0.035391	-0.078899	0.0083154	-0.015048	-9.7043e-05	-0.046162	0.0031503	0.005578	0.046627	-0.044927	-0.03866	-0.12253	-0.026331	-7.9521e-05	-0.72285	0.0027262	-0.22362	2.6833e-08	-1.2718	-0.75707	0.00093142	-0.0095188	-0.0001019	-0.055782	1.4483e-09	6.5832e-05	0.39528	-0.0061885	-1.0481	0.00028955	-0.39876
-0.013566	-0.30036	2.2421e-07	-0.17462	7.7656e-08	-0.57076	-0.054671	-0.025546	-0.35473	0.40282	-0.033488	-0.9514	0.068513	-0.029926	-0.016962	-0.0066506	0.041392	0.39085	9.6342e-08	-0.010945	-0.038594	0.033526	-0.038355	-0.010304	-0.020751	0.00075493	0.02208	0.047616	-0.025484	-0.0064691	-0.11926	-0.019192	-0.0059798	-0.77079	0.03659	-0.25118	3.3701e-08	-1.1425	-0.53105	0.06762	-0.028532	-0.0028077	-0.035061	2.2521e-08	6.0708e-06	0.48211	-0.027299	-1.3045	0.025847	-0.51246
-0.031672	-0.27236	2.8664e-12	-0.25203	5.7286e-07	-0.63352	-0.11203	-0.036101	-0.52054	0.42288	-0.067235	-0.98592	0.080264	-0.068797	-0.0051586	-0.0094665	0.00065641	0.55759	4.559e-08	-0.0074357	-0.0089857	0.029	-0.05335	-0.0028337	-0.095582	0.0054917	0.00062761	0.040036	-0.0072851	-0.16936	-0.088043	-0.019389	-0.0023056	-0.7629	0.023836	-0.27648	2.7449e-08	-1.1066	-0.50998	0.032823	-0.0051897	-0.00089127	-0.18554	1.8362e-07	6.7471e-05	0.43252	-0.0077805	-1.0171	2.0117e-06	-0.46063
-0.048934	-0.19742	1.1309e-09	-0.28525	2.0473e-08	-0.56104	-0.066854	-0.034432	-0.32388	0.3782	-0.041197	-1.2343	0.030982	-0.0082906	-0.017989	-0.00024299	0.045812	0.40048	1.1355e-07	-0.019989	-0.030337	0.0010965	-0.0019097	-0.021216	-0.00068118	0.064684	0.00921	0.023679	-0.010174	-0.10168	-0.059038	-0.0020568	-0.0052692	-0.94215	0.024812	-0.24431	1.8206e-08	-0.88155	-0.50769	0.018558	-0.00037797	-0.0052714	-0.00022605	1.4927e-08	0.0065499	0.46699	-0.015277	-0.98745	0.026503	-0.36595
-0.013573	-0.31729	4.1739e-08	-0.20466	6.1499e-08	-0.46714	-0.072587	-0.048039	-0.43851	0.48269	-0.14718	-0.97131	0.039457	-0.054656	-0.0057009	-0.0029644	0.091656	0.44547	5.1589e-08	-0.018815	-0.016633	0.011458	-0.009299	-0.0011524	-0.0021044	0.02509	0.022838	0.051345	-0.031044	-0.0028119	-0.05597	-0.02262	-0.0045052	-1.0509	0.026843	-0.30651	4.6798e-08	-1.2739	-0.62124	0.062625	-0.043134	-0.007918	-0.0012652	2.5414e-08	0.0096686	0.48552	-0.011159	-1.1354	0.0007034	-0.47778
-0.04483	-0.26965	7.1537e-09	-0.19626	9.7187e-09	-0.59967	-0.070471	-0.013463	-0.31833	0.48558	-0.023163	-0.88398	0.028408	-0.038029	-0.0067395	-0.0061441	0.016058	0.40399	2.9798e-09	-0.0056344	-0.029686	0.01006	-0.05154	-0.0033527	-0.010404	0.0078711	0.002777	0.0082498	-0.00045089	-0.0056072	-0.068554	-0.015134	-0.0045387	-0.86712	0.018905	-0.25777	1.2723e-09	-1.9598	-0.53894	0.0054486	-0.013851	-0.0026042	-0.01945	7.2247e-09	0.00070068	0.37825	-0.0065288	-1.5134	0.011774	-0.35791
-0.037692	-0.24621	1.6691e-07	-0.19435	6.2358e-08	-0.57894	-0.069199	-0.014249	-0.35121	0.34873	-0.1037	-0.86615	0.0014297	-0.053922	-0.037194	-0.0016063	0.079082	0.27668	3.3876e-08	-0.023329	-0.0015602	0.00066232	-0.02045	-0.012279	-9.3202e-05	0.025012	0.014634	0.022134	-0.045904	-0.017435	-0.052656	-0.024812	-0.0095903	-0.93716	0.029785	-0.20103	2.4616e-08	-1.0571	-0.43726	0.010275	-0.048452	-0.034954	-0.0016659	2.2873e-08	0.017918	0.44246	-0.010364	-0.9903	0.013455	-0.37716
-0.066477	-0.28589	4.0832e-08	-0.24272	3.8178e-08	-0.61294	-0.11462	-0.023912	-0.50852	0.41644	-0.056914	-1.213	0.048253	-0.03194	-0.0078566	-0.00094737	0.012247	0.59197	5.0205e-09	-0.034387	-4.2951e-05	0.023685	-0.020665	-0.0020349	-0.043436	0.012648	0.011839	0.013388	-0.051671	-0.048831	-0.05842	-0.013608	-0.0033953	-0.85568	0.033584	-0.19852	9.9985e-09	-1.2135	-0.48198	0.021352	-0.0032522	-0.001313	-0.14128	1.5706e-08	0.00075604	0.54821	-0.010037	-1.3746	0.05026	-0.43456
-0.022523	-0.3238	1.2242e-07	-0.25086	6.63e-08	-0.65474	-0.07032	-0.016152	-0.51566	0.49928	-0.026826	-0.7374	0.037514	-0.019023	-0.0051719	-0.00079977	0.0095403	0.46462	1.1415e-09	-0.013996	-0.12952	0.0062396	-0.020525	-0.0010924	-0.00137	0.0043878	0.00045895	0.0047683	-0.013784	-0.014123	-0.061787	-0.0074064	-0.0022529	-0.74168	0.01535	-0.44451	2.0149e-08	-0.99879	-0.50026	0.03971	-0.0042665	-0.0022644	-0.0040595	2.6867e-08	0.00012912	0.55964	-0.011151	-1.3924	0.043443	-0.57605
-0.015522	-0.29325	1.0936e-07	-0.23604	1.7796e-08	-0.51971	-0.11159	-0.044096	-0.39801	0.39146	-0.079691	-0.86758	0.0056974	-0.019796	-0.0019386	-0.027457	0.042922	0.64651	4.5173e-08	-0.021858	-0.040361	0.002784	-0.0061638	-0.0032661	-0.026228	0.00083063	3.756e-05	0.044147	-0.068547	-0.012881	-0.10058	-0.019588	-0.0017145	-0.75439	0.066762	-0.18031	3.3548e-08	-1.1445	-0.43627	0.069494	-0.055954	-0.0011715	-0.10598	4.5804e-08	0.00037978	0.48062	-0.027058	-1.1392	0.0061839	-0.39497
-0.035345	-0.28151	2.3346e-07	-0.2074	7.5423e-09	-0.60458	-0.11749	-0.042759	-0.30998	0.52995	-0.062673	-0.81162	0.10352	-0.10109	-0.047304	-0.026048	0.042778	0.43221	5.193e-08	-0.030509	-0.0028892	0.0024366	-0.032067	-0.11519	-0.034024	0.016474	0.038698	0.056706	-0.00052186	-0.0020094	-0.10964	-0.024147	-0.027454	-0.76774	0.067067	-0.26445	4.2504e-08	-1.3944	-0.7324	0.013903	-0.045457	-0.067494	-0.013841	2.8089e-08	1.2975e-05	0.52681	-0.025624	-1.0122	3.6982e-05	-0.46697
-0.042756	-0.41067	5.018e-09	-0.2382	3.7268e-08	-0.59208	-0.12563	-0.027766	-0.40858	0.33362	-0.029119	-1.0288	0.015552	-0.023197	-0.0029345	-0.055735	0.010134	0.41438	2.288e-08	-0.016697	-0.0002723	0.018227	-0.017808	-0.0050964	-0.031123	0.010511	0.0012098	0.015483	-0.013479	-0.0020369	-0.06966	-0.0033271	-0.0022695	-0.78153	0.0014262	-0.22615	3.4152e-09	-1.5715	-0.4194	9.5948e-05	-0.0037078	-0.00070638	-0.026061	8.6968e-10	0.00069671	0.43783	-0.0065091	-1.1196	1.7992e-05	-0.48985
-0.029163	-0.29567	2.3042e-07	-0.19966	1.0253e-07	-0.65062	-0.070471	-0.033497	-0.44152	0.44511	-0.27465	-1.0603	0.082563	-0.093772	-0.077549	-0.027613	0.09631	0.39616	1.7103e-08	-0.11812	-0.00025816	0.030756	-0.037931	-0.019105	-0.063467	0.037512	0.23754	0.04215	-0.11328	-0.0054895	-0.092639	-0.058425	-0.025503	-0.84337	0.040474	-0.21434	3.9094e-08	-0.98409	-0.64832	0.02489	-0.042783	-0.04104	-0.082666	3.5627e-08	0.24598	0.42345	-0.040237	-0.95669	0.0014103	-0.43771
-0.019508	-0.29302	1.0512e-08	-0.22277	1.4368e-07	-0.61763	-0.14239	-0.10714	-0.35779	0.43657	-0.0036305	-1.01	0.049739	-0.049863	-0.017825	-0.042254	0.041631	0.45049	1.9041e-07	-0.003251	-0.10441	0.051665	-0.084028	-0.031522	-0.057161	0.014206	0.014509	0.14003	-0.03612	-0.037466	-0.095869	-0.023945	-0.12103	-0.82919	0.16733	-0.29533	2.5261e-08	-1.0752	-0.40332	0.12632	-0.082333	-0.014257	-0.08674	4.0757e-09	0.033684	0.55795	-0.0059049	-1.2714	0.00012683	-0.44878
-0.043153	-0.27888	1.5158e-07	-0.25798	1.0906e-08	-0.71084	-0.082989	-0.10501	-0.49331	0.49608	-0.051121	-1.2017	0.062994	-0.072059	-0.014975	-0.0012731	0.07622	0.50115	1.4273e-07	-0.019698	-0.067274	0.01044	-0.02903	-0.017672	-0.00014342	0.09354	0.041761	0.04311	-0.096147	-0.017492	-0.080079	-0.019203	-0.00032641	-0.81853	0.051346	-0.3448	7.231e-08	-0.91072	-0.61674	0.15842	-0.01441	-0.03853	-0.00021883	3.0213e-08	1.3499e-06	0.47099	-0.031103	-1.3812	0.00064718	-0.39729
-0.04422	-0.28171	3.0191e-08	-0.22809	1.4363e-07	-0.77772	-0.083977	-0.031993	-0.41707	0.48224	-0.028026	-0.98714	0.020355	-0.020286	-0.076015	-0.00042916	0.068898	0.4709	1.2736e-08	-0.012674	-0.0033057	0.02228	-0.029983	-0.040349	-0.0046105	0.033769	0.0011654	0.0088884	-0.0063326	-0.0038721	-0.044556	-0.01348	-0.036932	-0.81001	0.031205	-0.24958	5.4218e-09	-1.3208	-0.51091	0.0038508	-0.0072839	-0.026241	-8.3687e-05	1.757e-08	1.8852e-07	0.46001	-0.0017861	-1.3664	0.0025758	-0.45559
-0.022978	-0.33944	6.2277e-08	-0.15326	1.7853e-07	-0.72858	-0.072597	-0.035936	-0.29306	0.40564	-0.19773	-0.94255	0.051613	-0.058452	-0.019009	-0.015831	0.073952	0.42984	2.3087e-08	-0.035728	-0.00016716	0.029201	-0.019695	-0.0010634	-0.033991	0.013647	0.0092028	0.081788	-0.039213	-0.043065	-0.093678	-0.031451	-5.1581e-05	-0.87027	0.019375	-0.24999	6.9825e-08	-1.4925	-0.6227	0.012552	-0.040771	-0.036434	-0.021315	1.8058e-08	0.039902	0.47844	-0.037225	-1.3003	0.0041271	-0.42772
-0.02027	-0.27472	1.3482e-07	-0.19468	8.1319e-08	-0.58204	-0.088699	-0.037798	-0.62045	0.46887	-0.027928	-0.78902	0.022265	-0.045397	-0.0068715	-0.0012071	0.016153	0.53335	1.535e-07	-0.0071472	-0.16504	0.010938	-0.034851	-0.0072867	-0.017432	0.0073009	0.050167	0.072342	-0.0029093	-0.0065159	-0.035633	-0.02428	-0.0050245	-0.89155	0.060582	-0.18556	4.9883e-08	-1.1367	-0.51809	0.011303	-0.067883	-0.0033629	-0.12063	7.7855e-08	8.2559e-05	0.45952	-0.0019879	-0.97581	0.00018408	-0.44871
-0.038656	-0.3003	4.0311e-14	-0.18573	1.1434e-07	-0.64283	-0.13031	-0.048787	-0.45606	0.4125	-0.055056	-0.93191	0.049004	-0.036308	-0.020329	-0.02443	0.042477	0.40824	1.5298e-07	-0.01067	-0.18014	0.031199	-0.061545	-0.02013	-0.033378	0.018685	0.030681	0.050652	-5.054e-05	-0.067677	-0.10858	-0.020268	-0.0089773	-0.90654	0.034236	-0.26155	2.4146e-08	-1.5526	-0.53453	0.032117	-0.010341	-0.0040431	-0.025083	4.4558e-09	0.012028	0.45968	-0.050473	-1.0585	0.0078353	-0.39907
-0.020685	-0.38075	9.8492e-08	-0.22021	5.0966e-08	-0.66744	-0.060564	-0.039337	-0.31517	0.43595	-0.08028	-1.3275	0.091052	-0.040599	-0.051307	-0.0092244	0.035266	0.43645	4.894e-08	-0.043267	-0.005259	0.0063157	-0.011222	-0.012801	-0.010959	0.036524	0.09983	0.0361	-0.06811	-0.0030183	-0.065046	-0.02194	-0.017218	-1.1752	0.00037565	-0.26709	2.405e-08	-1.1529	-0.40333	0.081104	-0.014158	-0.015461	-0.0020903	7.4348e-09	0.012981	0.44095	-0.0067742	-1.7893	0.015807	-0.46381
-0.0034893	-0.27078	7.8514e-08	-0.23349	1.2917e-07	-0.7805	-0.077435	-0.055994	-0.26601	0.53111	-0.060583	-0.95297	0.034404	-0.039113	-0.10946	-0.00041736	0.11192	0.67804	4.8216e-08	-0.054588	-0.0010508	0.012133	-0.023466	-0.0070692	-0.0049108	0.016651	0.0048466	0.055913	-0.028919	-0.0041982	-0.043403	-0.039787	-0.020013	-0.78297	0.032257	-0.25369	4.2666e-08	-1.2306	-0.51677	0.038603	-0.016428	-0.071036	-0.00020802	8.7142e-08	0.00032112	0.48595	-0.027707	-1.2487	0.016156	-0.39845
-0.053767	-0.30714	2.7205e-07	-0.2077	3.4109e-08	-0.56053	-0.1102	-0.030712	-0.31089	0.41618	-0.052473	-0.78455	0.039729	-0.04441	-0.06556	-0.0081494	0.081602	0.3847	6.8659e-08	-0.019429	-2.3679e-06	0.012081	-0.012392	-0.010615	-0.011664	0.029086	0.0068993	0.033503	-0.040134	-0.0055983	-0.12543	-0.051813	-0.022237	-0.66545	0.032475	-0.27106	3.2961e-08	-1.4681	-0.43764	0.077343	-0.011795	-0.019572	-0.021334	2.8263e-08	0.0073307	0.61863	-0.0055373	-1.4394	0.044798	-0.45567
-0.00033364	-0.32339	1.014e-08	-0.21555	2.8116e-08	-0.55262	-0.10076	-0.031342	-0.45613	0.4674	-0.030946	-1.0696	0.019845	-0.018319	-0.004721	-0.062811	0.001271	0.31564	2.213e-08	-0.021726	-0.0094098	0.028324	-0.01487	-0.0015642	-0.024807	0.0012537	0.030852	0.044134	-0.016713	-0.016638	-0.079236	-0.0052601	-0.0038237	-0.57673	0.0050187	-0.25272	2.4784e-08	-1.3973	-0.57064	0.0084889	-0.0045229	-0.0014924	-0.19393	2.0725e-09	0.02675	0.56338	-0.010784	-1.0524	7.4709e-06	-0.42226
-0.064264	-0.2258	3.268e-07	-0.15451	8.3334e-08	-0.65166	-0.059696	-0.062789	-0.29679	0.40371	-0.036386	-0.90133	0.03421	-0.042534	-0.12114	-0.00047485	0.051236	0.47676	1.5104e-07	-0.00024718	-0.026407	0.035526	-0.05729	-0.024657	-0.001687	0.01925	0.084372	0.053108	-0.063354	-0.10542	-0.045186	-0.037876	-0.031069	-0.77579	0.062461	-0.3544	2.9504e-08	-1.0185	-0.28415	0.10952	-0.019782	-0.079082	-0.1298	8.8137e-09	0.11876	0.60813	-0.017963	-1.6382	0.0045483	-0.54305
-0.0083578	-0.44029	5.0211e-10	-0.24492	1.5253e-07	-0.46361	-0.14941	-0.013541	-0.44	0.39743	-0.045942	-0.74548	0.012405	-0.049075	-0.00013897	-0.018094	0.0026655	0.3477	3.263e-08	-0.038034	-0.081337	0.030174	-0.044706	-0.0001629	-0.044254	0.00078258	0.024494	0.022782	-0.0079951	-0.021263	-0.08641	-0.034523	-7.1483e-05	-0.94086	0.0075429	-0.233	2.2978e-08	-1.438	-0.51	0.013809	-0.0092388	-2.5638e-05	-0.10288	7.6229e-09	0.030878	0.39137	-5.1223e-05	-0.67987	0.036644	-0.49708
-0.029241	-0.31542	1.7078e-07	-0.18353	1.7781e-08	-0.52257	-0.10417	-0.026748	-0.37616	0.43177	-0.013617	-0.90406	0.042236	-0.033288	-0.017446	-0.030809	0.013986	0.3975	4.1322e-08	-0.012177	-0.00015653	0.036229	-0.021079	-0.0082089	-0.011242	0.0064254	0.0015025	0.048708	-0.018617	-0.00010554	-0.23107	-0.0022839	-0.022597	-0.58773	0.03936	-0.23094	2.8608e-08	-1.0099	-0.5076	0.27689	-7.2635e-05	-0.0038707	-0.52112	1.2113e-07	0.0010524	0.56285	-0.012952	-1.3511	0.017824	-0.48876
-0.052104	-0.33785	3.6356e-08	-0.18882	1.3642e-07	-0.62202	-0.10984	-0.10238	-0.45117	0.42824	-0.0058584	-1.0041	0.083164	-0.072894	-0.01242	-0.071282	0.014328	0.467	2.1619e-07	-0.0018299	-0.16534	0.050233	-0.099827	-0.013449	-0.037426	0.028912	1.3823e-05	0.18389	-0.013199	-0.052372	-0.10958	-0.034043	-0.053101	-1.003	0.11148	-0.2509	4.0377e-08	-1.1909	-0.53829	0.016319	-0.040158	-0.0036647	-0.015003	5.9148e-09	0.0049383	0.6002	-0.046875	-0.92885	0.038878	-0.50851
-0.074126	-0.27627	5.4148e-08	-0.21215	9.8688e-08	-0.87556	-0.14525	-0.094111	-0.31805	0.44569	-0.023475	-0.9983	0.0841	-0.057545	-0.014168	-0.14038	0.018585	0.4994	4.2302e-08	-0.008837	-2.7531e-05	0.023212	-0.034836	-0.031513	-0.021219	0.00018491	0.00031153	0.070671	-0.037623	-0.0050275	-0.14179	-0.014905	-0.0060986	-0.84553	0.044923	-0.24719	3.1724e-08	-1.7888	-0.68134	0.067903	-0.054423	-0.0040734	-0.082326	9.2139e-09	4.0267e-06	0.53933	-0.035648	-0.75882	0.010739	-0.36922
-0.058547	-0.2826	6.1532e-08	-0.27428	1.0285e-07	-0.58504	-0.070601	-0.0082781	-0.42074	0.3499	-0.022566	-1.0365	0.023068	-0.025062	-0.03923	-0.0041311	0.058223	0.35596	5.9792e-08	-0.00038843	-0.0004479	0.0098482	-0.026141	-0.0072799	-0.00094396	0.017055	0.050912	0.037534	-0.015253	-0.006677	-0.021636	-0.043075	-0.016432	-0.80196	0.026792	-0.34278	2.7722e-08	-1.2214	-0.43964	0.059128	-0.0017742	-0.0071204	-0.0011749	1.6958e-08	0.0030159	0.52363	-0.012267	-1.0951	0.0010279	-0.45791
-0.037728	-0.28612	3.436e-08	-0.2384	9.785e-08	-0.61678	-0.080618	-0.033737	-0.58958	0.38507	-0.038059	-1.0519	0.019914	-0.017666	-0.073859	-0.0056874	0.044329	0.4659	2.2275e-08	-0.016445	-0.010043	0.026369	-0.021004	-0.042317	-0.0063135	0.027211	0.004255	0.0082308	-0.011476	-0.003888	-0.0547	-0.015709	-0.026929	-0.72998	0.013169	-0.18334	6.7066e-09	-1.0763	-0.64585	0.011065	-0.0027363	-0.022576	-0.017139	9.7703e-09	0.00010326	0.52405	-0.0041541	-1.3388	0.0017062	-0.46018
-0.022573	-0.32008	7.2342e-10	-0.17443	1.049e-07	-0.5909	-0.048157	-0.0041313	-0.54377	0.39372	-0.044319	-1.1705	0.044021	-0.021813	-0.014636	7.6299e-08	0.026876	0.44269	3.0899e-09	-0.019782	-0.02803	0.0047595	-0.026457	-0.0068642	6.9043e-08	0.015281	0.0042158	0.001279	-0.01077	-0.054882	-0.061487	-0.018167	-0.00387	-1.1207	0.021047	-0.27825	4.9461e-09	-1.3155	-0.5214	0.02277	-0.00052824	-0.0076201	1.7213e-08	1.0206e-08	4.4708e-06	0.39414	-0.0014332	-1.3216	0.0043878	-0.46921
-0.0071302	-0.26024	3.8626e-09	-0.1791	3.0036e-09	-0.52449	-0.11341	-0.0057357	-0.60048	0.44486	-0.0041082	-0.91699	0.0034396	-0.030307	-0.003989	-0.0011986	0.012544	0.32942	1.9342e-09	-0.0027129	-0.0049383	0.0023619	-0.036284	-0.0014505	-0.0012984	0.0075219	0.00055301	0.0013468	-0.0021739	-0.0017495	-0.04933	-0.017306	-0.0016605	-0.96513	0.0066354	-0.27344	7.4846e-10	-1.7681	-0.68941	0.0017848	-0.013632	-0.0021201	-0.00040864	5.3501e-09	0.00024338	0.39807	-0.00012734	-1.6058	0.0016661	-0.3549
-0.015801	-0.34319	1.7216e-09	-0.29929	7.7764e-08	-0.42374	-0.084716	-0.020585	-0.31364	0.43488	-0.12433	-1.2318	0.016364	-0.049527	-0.00055276	-0.00045328	0.01326	0.50714	1.5439e-07	-0.037916	-0.18164	0.0017972	-0.014563	2.8672e-07	-0.0061997	0.0057503	0.050638	0.051369	-0.095881	-0.070233	-0.078138	-0.010856	-0.00014019	-1.0442	0.025346	-0.22828	7.0813e-08	-0.8978	-0.46371	0.018732	-0.076769	-0.0003889	-7.0424e-05	3.6345e-08	0.016136	0.41879	-0.0047104	-0.93791	0.021472	-0.49595
-0.077856	-0.27977	9.3809e-08	-0.2133	9.5153e-09	-0.69313	-0.1193	-0.09155	-0.55112	0.61364	-0.0284	-0.91395	0.072185	-0.058792	-0.00013857	-0.052393	0.025116	0.42972	7.5339e-08	-0.0056089	-0.015326	0.036708	-0.044717	-0.0053984	-0.048969	0.014853	0.011716	0.090682	-0.031366	-0.012041	-0.14005	-0.044774	-0.00014804	-0.94802	0.072061	-0.17585	3.2158e-08	-1.3498	-0.68412	0.040329	-0.0023882	-9.6259e-06	-0.04763	5.566e-09	0.00028111	0.36411	-0.11511	-1.1228	0.025988	-0.39894
-0.079099	-0.33428	2.0157e-08	-0.20661	4.1784e-07	-0.54696	-0.15449	-0.041585	-0.37541	0.4376	-0.084866	-0.9955	0.083921	-0.043088	-0.027116	-0.07622	0.067847	0.61994	1.6254e-07	-0.0032748	-0.22289	0.025086	-0.16286	-0.019675	-0.066277	0.0016214	0.00016183	0.08738	-0.0032414	-0.10408	-0.15887	-0.013464	-0.012109	-0.87309	0.039256	-0.40004	2.2299e-08	-2.3705	-0.46634	0.08397	-0.05511	-0.0025342	-0.22698	6.0574e-11	0.003179	0.42521	-0.016934	-0.94314	0.022336	-0.41754
-0.016198	-0.2758	1.0511e-07	-0.19005	9.6833e-08	-0.76531	-0.11169	-0.051688	-0.41628	0.4288	-0.031166	-0.82333	0.053951	-0.049367	-0.046107	-0.035834	0.035141	0.42841	5.1378e-08	-0.00080074	-0.00024594	0.03999	-0.048275	-0.023009	-0.043244	0.024338	0.0043818	0.052018	-0.012851	-0.010049	-0.1022	-0.039945	-0.037887	-0.71254	0.044935	-0.26144	2.2934e-08	-1.1861	-0.46353	0.053516	-0.00046673	-0.016579	-0.14362	1.2557e-08	2.0528e-05	0.41447	-0.015911	-1.0113	0.027211	-0.44339
-0.023625	-0.31569	8.164e-08	-0.1995	2.6222e-09	-0.71077	-0.085396	-0.045299	-0.37067	0.48569	-0.028513	-0.89108	0.080878	-0.025861	-0.0056822	-0.0046228	0.025239	0.43755	9.3313e-08	-0.016438	-0.14888	0.00031982	-0.02704	-0.0035061	-0.0096541	0.0097602	0.0012123	0.04616	-0.001342	-0.018945	-0.08971	-0.013195	-0.0027078	-1.1626	0.026915	-0.2045	3.4235e-08	-1.1752	-0.43379	0.046404	-0.010525	-0.0034311	-0.0028773	2.5951e-08	3.2382e-05	0.41204	-0.034315	-1.1513	0.064852	-0.44332
-0.089705	-0.32146	4.1525e-08	-0.2781	2.6821e-07	-0.68535	-0.054162	-0.0254	-0.53761	0.43307	-0.13844	-0.92737	0.038809	-0.052978	-0.032006	-0.0027966	0.067201	0.70561	2.2666e-08	-0.0608	-0.13801	0.014425	-0.077273	-0.014565	-0.0066733	0.039884	0.029906	0.01721	-0.056639	-0.05563	-0.089313	-0.060249	-0.0099553	-0.82767	0.031568	-0.27392	1.67e-08	-1.0352	-0.73833	0.098099	-0.04862	-0.013131	-0.012783	4.0894e-08	0.00023207	0.46171	-0.016595	-0.93882	0.024667	-0.47054
-0.0091603	-0.23987	2.2094e-10	-0.21557	4.8327e-10	-0.73319	-0.08676	-0.024124	-0.44988	0.53966	-0.054611	-1.0266	0.04432	-0.023286	-0.036437	-0.002422	0.035098	0.51387	1.1184e-07	-0.018514	-0.00030261	0.012868	-0.011579	-0.01842	-0.008361	0.030435	0.0053845	0.0094412	-0.062791	-0.023599	-0.098338	-0.0083843	-0.0024978	-0.80065	0.016864	-0.24855	3.4448e-08	-0.8374	-0.50751	0.052369	-0.015432	-0.02064	-0.00055837	1.8068e-07	0.00022454	0.57334	-0.010244	-0.96697	0.023987	-0.42221
-0.028939	-0.22812	8.3307e-12	-0.18229	6.6508e-09	-0.55611	-0.068334	-5.5743e-05	-0.50948	0.38369	-0.090681	-0.69699	0.022839	-0.031217	-0.00020905	-0.00114	0.019784	0.5852	1.0156e-07	-0.0042329	-0.088787	0.01586	-0.04577	-0.00011291	-0.0085527	0.0012544	0.026034	0.062699	-0.030868	-0.038822	-0.086174	-0.017968	-0.00016247	-0.93076	0.075462	-0.25426	5.1156e-08	-1.1804	-0.7071	0.023588	-0.017417	-0.00020728	-0.0069755	4.6482e-08	0.020782	0.54514	-0.0020217	-1.1025	0.022999	-0.45232
-0.043346	-0.33483	1.1462e-07	-0.16621	7.558e-09	-0.77065	-0.08727	-0.036124	-0.40496	0.39255	-0.063442	-0.91312	0.05808	-0.047836	-0.0030213	-0.0299	0.010973	0.57523	3.7531e-08	-0.033182	-0.00011713	0.025356	-0.026137	-0.0086654	-0.031232	0.013606	0.0022777	0.072129	-0.054641	-0.00017582	-0.1066	-0.018018	-0.0011952	-0.7186	0.012353	-0.3322	5.3798e-08	-1.4375	-0.40817	0.13816	-0.0215	-0.00085326	-0.33921	8.5687e-09	0.043454	0.50523	-0.036315	-1.8218	0.0010442	-0.48843
-0.038954	-0.2981	2.8546e-07	-0.16912	9.6819e-09	-0.55873	-0.055249	-0.017154	-0.3937	0.35177	-0.16061	-0.72209	0.03468	-0.070808	-0.051093	-0.0062321	0.06852	0.47555	4.6587e-08	-0.023077	6.3615e-07	0.010741	-0.014414	-0.0047359	-0.0084549	0.017727	0.076052	0.034149	-0.054104	-0.0050409	-0.04582	-0.028639	-0.017263	-1.1468	0.031458	-0.32006	2.9421e-08	-1.1843	-0.56879	0.056703	-0.042557	-0.021326	-0.0013082	3.0747e-08	0.001095	0.49799	-0.02472	-1.0791	0.0022128	-0.43849
-0.056698	-0.33437	4.2451e-08	-0.21317	3.3119e-08	-0.63516	-0.12632	-0.022819	-0.54226	0.42615	-0.011324	-0.89062	0.0061053	-0.028443	-0.062813	-0.00073116	0.096416	0.4017	3.1036e-08	-0.045871	-0.081692	0.0068355	-0.025573	-0.025462	1.3265e-07	0.059571	0.00010017	0.01468	-0.041524	-0.024541	-0.050618	-0.0162	-0.030521	-0.99993	0.042222	-0.26519	1.7939e-08	-1.2248	-0.3727	0.020874	-0.0082849	-0.037359	-0.00078418	2.155e-08	0.0044842	0.32286	-0.010237	-1.6472	0.024805	-0.37237
-0.0020815	-0.34778	2.2883e-07	-0.18639	3.0625e-10	-0.65392	-0.062674	-0.0092311	-0.38962	0.46726	-0.071506	-0.74524	0.099456	-0.05347	-0.0059836	-0.0022328	0.0072414	0.47231	3.7056e-08	-0.017792	-0.025146	0.00085738	-0.020014	-0.0016807	-0.0029178	0.001534	0.14356	0.032851	-0.10681	-0.00030245	-0.014806	-0.040488	-0.0017333	-1.0062	0.033287	-0.29955	5.5349e-08	-1.0357	-0.47724	0.024456	-0.0043299	-0.0020754	-0.001592	3.0086e-08	1.5466e-05	0.4679	-0.0195	-1.2233	0.0078379	-0.52625
-0.034716	-0.24714	3.7452e-08	-0.18451	2.2129e-07	-0.76167	-0.069913	-0.04985	-0.55087	0.51693	-0.078724	-1.0517	0.038004	-0.032976	-0.067033	-0.00046417	0.051779	0.31192	5.3822e-08	-0.0052882	-0.023869	0.0299	-0.069183	-0.052467	-0.00068039	0.056801	0.15339	0.012669	-0.034421	-0.1699	-0.05258	-0.0066749	-0.031811	-1.0073	0.027772	-0.2642	2.8706e-10	-1.1145	-0.32665	0.11281	-0.025487	-0.042207	-0.003659	5.6355e-09	0.0084741	0.38336	-0.013734	-1.0691	0.00063732	-0.4167
-0.012087	-0.33621	2.0571e-08	-0.20931	4.4414e-08	-0.64955	-0.10881	-0.017434	-0.4858	0.39879	-0.033582	-0.95478	0.011997	-0.019991	-0.009896	-0.040344	0.01945	0.48319	4.4091e-08	-0.021236	-0.02849	0.0084438	-0.011688	-0.0058948	-0.030377	0.0089336	1.9472e-06	0.050214	-0.025508	-0.0048562	-0.088362	-0.020343	-0.011176	-0.74012	0.035441	-0.31869	3.7352e-08	-0.89178	-0.64273	0.0087368	-0.012849	-0.0041617	-0.045304	1.6853e-08	2.4203e-06	0.48987	-0.016331	-1.2697	0.0058899	-0.47625
-0.040709	-0.27774	2.9925e-07	-0.18802	9.8179e-08	-0.68047	-0.050591	-0.02083	-0.37401	0.39126	-0.041487	-0.74665	0.031236	-0.028702	-0.059992	-0.0017542	0.053789	0.4119	4.5091e-08	-0.010797	-0.021455	0.018088	-0.019611	-0.04789	-0.00081422	0.039439	0.012148	0.021655	-0.026294	-0.0017532	-0.057825	-0.023537	-0.016375	-0.80955	0.033207	-0.22528	1.7559e-08	-1.0895	-0.65477	0.082659	-0.028881	-0.0308	-0.0051982	2.6758e-08	1.8287e-06	0.45572	-0.014278	-1.1905	0.0064935	-0.44045
-0.033932	-0.46275	2.6547e-08	-0.20814	1.5599e-07	-0.56828	-0.060251	-0.081693	-0.41926	0.45401	-0.12458	-1.045	0.047732	-0.055174	-0.0030507	-0.00050461	0.045906	0.40491	4.5784e-08	-0.068578	-6.1903e-05	0.022635	-0.0068404	-0.0020424	-0.017672	0.018943	0.0026427	0.046178	-0.075925	-0.029498	-0.087236	-0.033407	-0.001245	-0.77396	0.013933	-0.27694	4.0706e-08	-1.0358	-0.60494	0.031357	-0.020951	-0.001832	-0.035326	9.7407e-09	6.1801e-05	0.48193	-0.0038697	-0.98985	0.013794	-0.51548
-0.015721	-0.27919	5.3496e-08	-0.22382	6.3518e-08	-0.67347	-0.056713	-0.039582	-0.41158	0.52886	-0.033664	-1.2576	0.060476	-0.024219	-0.011621	-0.00047424	0.022883	0.5168	6.0356e-08	-0.023741	-0.058491	0.030738	-0.022885	-0.011019	-0.0045349	0.00033465	0.036207	0.036039	-0.045489	-0.042589	-0.056521	-0.0092729	-0.0041007	-0.83029	0.025345	-0.32878	4.6313e-08	-1.0863	-0.46491	0.047196	-0.0026552	-0.0030597	-0.00023876	1.2471e-08	2.023e-05	0.41589	-0.019628	-1.243	0.0072781	-0.42087
-0.020498	-0.28996	1.8055e-07	-0.25319	5.8828e-08	-0.57392	-0.23742	-0.06517	-0.36307	0.36747	-0.044494	-0.63321	0.077364	-0.045769	-0.049592	-0.023906	0.040133	0.37036	9.9419e-08	-0.00033083	-0.20777	0.0134	-0.07343	-0.033512	-0.1437	0.05009	0.0081001	0.10369	-0.04473	-0.1732	-0.20262	-0.062204	-0.055959	-0.78339	0.14271	-0.3575	1.7556e-08	-1.2653	-0.32633	0.11217	-0.046335	-0.00069129	-0.35541	1.2874e-08	0.032504	0.4553	-0.035671	-1.1434	0.079183	-0.48912
-8.8365e-06	-0.29409	8.1284e-09	-0.19833	6.8791e-08	-0.70192	-0.060114	-0.020171	-0.46907	0.36336	-0.012325	-0.76917	0.027707	-0.010234	-0.000935	-0.0021905	0.01139	0.64555	2.5978e-08	-0.0053294	-0.00096145	0.0032421	-0.011472	-0.015991	-0.0035224	0.0050008	0.00053997	0.023017	-0.0018517	-0.048648	-0.068453	-0.0022653	-0.0036487	-1.0773	0.0055454	-0.24251	1.9683e-08	-1.2954	-0.64064	0.017355	-0.0015439	-0.00058681	-0.00060541	2.9505e-09	0.00021367	0.39026	-0.0030214	-0.82452	9.9756e-05	-0.40341
-0.00099961	-0.37702	1.4506e-09	-0.20779	1.714e-07	-0.53929	-0.085238	-0.034943	-0.41895	0.47167	-0.026075	-1.3298	0.002873	-0.042019	1.8807e-07	-4.4032e-05	1.9042e-06	0.54497	4.8611e-09	-0.044773	-0.031453	0.035263	-0.022448	1.444e-07	-0.00012278	0.00025767	3.583e-05	0.040066	-0.0048873	-0.00073986	-0.06218	-0.022063	8.1426e-08	-0.80682	1.4928e-07	-0.28564	3.8278e-08	-1.343	-0.5109	0.019384	-0.019277	5.6283e-08	-4.3663e-05	1.4206e-11	0.0037818	0.48599	-0.00016634	-1.2561	0.00015582	-0.43743
-0.021032	-0.28698	9.8408e-08	-0.20319	1.0788e-07	-0.65524	-0.11672	-0.0050801	-0.38543	0.47349	-0.037674	-0.90437	0.04881	-0.031172	-0.061139	-0.014626	0.049245	0.49506	2.7173e-08	-3.5725e-05	-4.6317e-05	0.027464	-0.032673	-0.015367	-0.019406	0.016559	0.0027457	0.024035	-0.0024938	-0.0034229	-0.033447	-0.0098879	-0.028922	-0.77343	0.023451	-0.27842	1.6812e-08	-1.3141	-0.46569	0.011104	-0.008395	-0.036356	-0.0053504	1.303e-08	0.0007377	0.45805	-0.004637	-1.2217	0.00021186	-0.42247
-0.049488	-0.31709	6.1872e-08	-0.20331	5.7468e-08	-0.6107	-0.061181	-0.067219	-0.41042	0.41111	-0.0095388	-1.0307	0.046467	-0.079233	-0.0089679	-0.0057769	0.01939	0.4681	9.0485e-08	-0.011827	-0.094651	0.019298	-0.049477	-0.0065847	-0.07015	0.020819	0.039018	0.051391	-0.034922	-0.043802	-0.16458	-0.025755	-0.027805	-0.52235	0.085988	-0.28022	3.6332e-08	-1.0256	-0.36706	0.13166	-0.047767	-0.0034519	-0.90916	2.8848e-08	0.030188	0.54029	-0.031184	-1.4603	0.080051	-0.55557
-0.021303	-0.34002	8.5323e-08	-0.19306	1.7445e-07	-0.64406	-0.07972	-0.032588	-0.39487	0.58514	-0.078872	-1.312	0.016133	-0.069877	-0.031244	-0.030105	0.042798	0.54398	2.444e-08	-0.034238	-0.00016902	0.029098	-0.030585	-0.010151	-0.011275	0.017013	0.0039093	0.034327	-0.032927	-0.00026282	-0.06071	-0.0237	-0.01347	-0.76268	0.021056	-0.28422	2.3113e-08	-1.6238	-0.52066	0.0059353	-0.033305	-0.013257	-0.0099605	1.1879e-08	0.0004842	0.44041	-0.0080204	-1.0942	0.00036642	-0.40216
-0.034996	-0.33101	1.6254e-09	-0.26305	2.1106e-08	-0.60303	-0.07628	-0.037176	-0.37372	0.40968	-0.030184	-1.31	0.041495	-0.024442	-0.0056165	-0.012702	0.011357	0.50091	1.5259e-07	-0.018899	-0.031476	0.014993	-0.012278	-0.00048723	-0.0092268	0.0058059	0.011359	0.049926	-0.045533	-0.011122	-0.086034	-0.038618	-0.0048351	-0.85137	0.024836	-0.2783	4.6382e-08	-1.0581	-0.59609	0.017609	-0.028721	-0.0018343	-0.04391	1.4121e-08	3.4699e-05	0.39344	-0.011878	-0.73059	0.042125	-0.39281
-0.048441	-0.26397	5.295e-08	-0.18781	2.8755e-08	-0.70119	-0.081118	-0.032298	-0.40326	0.41654	-0.011785	-0.73718	0.026222	-0.020354	-0.061319	-0.00094558	0.054721	0.45717	3.1557e-08	-0.00776	-4.3956e-06	0.010761	-0.017463	-0.041011	-0.0038686	0.046586	0.0032693	0.0062597	-0.0066357	-0.0078563	-0.09037	-0.011868	-0.012994	-0.82865	0.019768	-0.26538	4.4404e-09	-1.089	-0.52946	0.014776	-0.0091138	-0.024798	-0.00022081	1.6701e-08	0.0015103	0.60681	-0.0012797	-0.84727	0.011157	-0.44743
-0.019918	-0.26407	4.3775e-14	-0.25621	2.5628e-08	-0.51796	-0.056619	-0.013996	-0.3571	0.36994	-0.017389	-0.84212	0.0046444	-0.0054641	2.2092e-08	-1.0271e-05	0.00032719	0.55857	4.1232e-14	-0.02069	-0.086952	0.0012696	-0.011007	-3.8092e-05	-1.4305e-05	0.001303	0.0041087	0.00039025	-0.0050294	-0.0098192	-0.057353	-0.0022455	9.1486e-09	-0.69832	9.7871e-05	-0.25226	1.4726e-09	-1.5241	-0.44808	0.0017005	-0.0021449	7.8214e-09	-5.5779e-06	6.4607e-11	0.00056313	0.38409	-0.00059775	-0.90459	0.00065493	-0.66835
-0.10714	-0.28521	3.4162e-11	-0.23262	1.6772e-07	-0.5991	-0.085493	-0.082988	-0.43892	0.51034	-0.15845	-1.0121	0.10329	-0.069794	-0.0080011	-0.026061	0.016578	0.50573	2.2821e-08	-0.048392	-0.091323	0.021014	-0.094567	-0.0028647	-0.02816	0.015065	0.019841	0.03575	-0.03203	-0.13185	-0.15613	-0.021207	-0.0092283	-0.91747	0.052241	-0.30985	2.1652e-08	-1.6003	-0.70823	0.074954	-0.036277	-0.0013171	-0.057809	1.2567e-07	0.012282	0.57055	-0.032287	-1.0542	0.091254	-0.43636
-0.025537	-0.48269	2.9088e-07	-0.16434	2.57e-07	-0.65516	-0.082747	-0.11537	-0.32338	0.44173	-0.15615	-0.67521	0.060269	-0.076116	-0.0018123	-0.039876	0.10968	0.4946	3.4013e-08	-0.031197	-0.013561	0.026274	-0.024362	-0.019106	-0.036632	0.021862	0.014477	0.071059	-0.096673	-0.0043625	-0.14467	-0.078098	-0.00034762	-0.85782	0.028679	-0.30744	6.9869e-08	-1.1832	-0.50112	0.049092	-0.059339	-0.00026002	-0.02867	3.3511e-08	0.17176	0.46427	-0.028619	-1.6083	0.02969	-0.63862
-0.0578	-0.26322	3.854e-08	-0.24745	2.5124e-07	-0.6748	-0.09271	-0.034611	-0.35743	0.40399	-0.024958	-1.2184	0.044921	-0.048198	-0.031806	-0.0018819	0.081402	0.45325	9.4534e-08	-0.0061419	-0.14156	0.027669	-0.1133	-0.01999	-0.025353	0.029099	0.0041679	0.035422	-0.0017285	-0.056951	-0.083428	-0.014744	-0.0006973	-0.82568	0.035347	-0.33913	1.375e-08	-1.5414	-0.37095	0.068489	-0.036945	-0.081615	-0.0023647	6.797e-09	1.8472e-05	0.41918	-0.051951	-1.1702	0.009841	-0.42582
-0.058587	-0.374	1.2109e-07	-0.25875	1.7301e-07	-0.76759	-0.16735	-0.055049	-0.36742	0.46006	-0.16747	-0.78428	0.048447	-0.067683	-0.013779	-0.05692	0.058424	0.46158	3.1807e-08	-0.05675	-0.16846	0.012153	-0.017757	-0.11972	-0.035114	0.02086	0.0006877	0.069708	-0.050194	-0.055407	-0.11918	-0.034624	-0.0019728	-0.80456	0.021742	-0.29375	5.4839e-08	-1.1386	-0.60221	0.13973	-0.051153	-0.011482	-0.11679	1.3755e-08	1.8726e-06	0.42538	-0.084501	-1.3912	0.0045175	-0.45936
-0.02693	-0.32379	1.392e-07	-0.21082	1.1871e-07	-0.64212	-0.11752	-0.038106	-0.37496	0.47114	-0.070846	-0.93349	0.033302	-0.030808	-0.061962	-0.039957	0.061628	0.49719	5.0175e-08	-0.017587	-0.0020025	0.0078944	-0.016669	-0.010612	-0.027898	0.026335	0.00055467	0.033669	-0.039496	-0.0042331	-0.10029	-0.04075	-0.024983	-0.8174	0.038042	-0.20508	1.0555e-07	-1.0774	-0.34198	0.067932	-0.010808	-0.014238	-0.012679	2.1261e-08	0.017918	0.54347	-0.014483	-1.21	0.00043352	-0.47455
-0.05639	-0.26731	1.7627e-07	-0.22165	7.0061e-08	-0.75696	-0.099829	-0.015349	-0.43992	0.47695	-0.014577	-1.0673	0.005506	-0.052313	-0.023884	-0.012103	0.019953	0.49305	8.7966e-08	-0.013115	-0.064467	0.0059161	-0.045784	-0.038291	-0.014043	0.032233	0.0039162	0.048497	-0.0063622	-0.011727	-0.07137	-0.015736	-0.00689	-0.83359	0.022173	-0.24033	2.3554e-08	-1.2604	-0.65417	0.026015	-0.010162	-0.018095	-0.0090214	1.1283e-08	4.93e-05	0.40825	-0.034088	-1.109	0.00095578	-0.41436
-0.038738	-0.37283	5.7552e-08	-0.23742	1.8963e-07	-0.70214	-0.13798	-0.0063858	-0.78658	0.28128	-0.10318	-0.86139	0.0066516	-0.013059	-0.031952	-0.021743	0.044586	0.37792	1.9483e-08	-0.043492	-0.028642	0.0047432	-0.037289	-0.017323	-0.028564	0.026204	0.01626	0.004261	-0.027229	-0.014161	-0.089309	-0.033512	-0.019	-0.94973	0.025246	-0.2642	4.6549e-09	-0.91203	-0.55034	0.017033	-0.02901	-0.012733	-0.0077422	1.6402e-08	0.0010077	0.45804	-0.0034451	-1.3557	0.037365	-0.55025
-0.056404	-0.32003	4.256e-08	-0.16046	9.9881e-08	-0.58562	-0.07235	-0.020059	-0.36499	0.28374	-0.092479	-0.83029	0.024563	-0.036691	-0.031523	-0.00094123	0.075142	0.43173	5.1221e-08	-0.020824	-0.014204	0.0091136	-0.0081416	-0.034522	-0.0018601	0.048216	0.013022	0.012349	-0.010297	-0.026511	-0.094921	-0.013451	-0.0043447	-0.91241	0.033529	-0.27467	3.7599e-08	-1.3353	-0.3875	0.03248	-0.056363	-0.028946	-0.001929	4.3078e-08	0.0098888	0.4927	-0.0048524	-0.98282	0.00025624	-0.43188
-0.027771	-0.24044	8.4681e-09	-0.23275	4.9337e-09	-0.58401	-0.11852	-0.009684	-0.36699	0.40709	-0.10251	-0.87065	0.001785	-0.0093898	-0.0096012	-0.04072	0.028178	0.38995	1.1134e-08	-0.015261	-0.012202	0.0018545	-0.0089914	-0.001687	-0.032783	0.021908	0.012095	0.015828	-0.026482	-0.068625	-0.068105	-0.00020057	-0.0063653	-1.3306	0.048162	-0.1634	1.6792e-08	-1.1515	-0.6038	0.039729	-0.0014505	-0.014891	-0.017458	2.7961e-08	0.0092841	0.56454	-0.039905	-1.2114	0.075692	-0.42317
-0.054842	-0.30269	5.2495e-08	-0.19666	1.7094e-07	-0.65436	-0.13142	-0.032446	-0.28248	0.52744	-0.02171	-1.1565	0.031295	-0.04676	-0.008679	-0.031271	0.017366	0.34157	2.3954e-08	-0.0020636	-0.031182	0.0061613	-0.036475	-0.025714	-0.032944	0.0046726	0.018232	0.021156	-0.0023792	-0.0062339	-0.10049	-0.029074	-0.0077706	-0.80901	0.022482	-0.28279	1.2263e-08	-1.2438	-0.43499	0.053476	-0.00065024	-0.01657	-0.17297	9.2905e-09	0.014366	0.61879	-0.011121	-1.3523	0.00015372	-0.5301
-0.050162	-0.35603	8.8292e-08	-0.28288	1.6487e-07	-0.57336	-0.10702	-0.031968	-0.4507	0.46292	-0.13963	-1.062	0.073675	-0.053957	-0.0083018	-0.0021265	0.060975	0.64433	1.8847e-08	-0.036592	-5.2058e-05	0.0075998	-0.013266	-0.032351	-0.03441	0.00060579	0.016754	0.048439	-0.027435	-0.048468	-0.13784	-0.048629	-6.1944e-05	-0.6545	0.061535	-0.27947	5.1704e-08	-1.3124	-0.40141	0.09373	-0.0019055	-0.016906	-0.16787	5.5916e-08	0.005321	0.51118	-0.024406	-0.80955	7.9601e-05	-0.45271
-0.057506	-0.33841	2.9413e-07	-0.2305	1.7005e-07	-0.67223	-0.15236	-0.051737	-0.39989	0.41893	-0.0092412	-0.79496	0.020766	-0.035733	-0.003134	-0.00076635	0.0041828	0.46322	9.6885e-08	-0.00051325	-0.035425	0.0084698	-0.030648	-0.012055	-0.016864	0.029025	0.0015767	0.040561	-0.010494	-0.019329	-0.093453	-0.020179	-0.00070051	-1.1092	0.047343	-0.22691	2.1927e-08	-0.87243	-0.5741	0.081616	-0.013726	-0.0027455	-0.021243	4.5361e-08	0.0073349	0.41302	-0.045973	-0.90396	0.0005091	-0.46974
-0.0093517	-0.29228	1.555e-09	-0.20162	5.5258e-09	-0.73086	-0.07265	-0.011851	-0.44398	0.46045	-0.054351	-0.93691	0.0053199	-0.01605	-0.016954	-0.0018117	0.026178	0.6079	1.863e-09	-0.022656	-0.010254	0.0018391	-0.015607	-0.0083402	-0.0023388	0.022651	0.00065007	0.0039591	-0.0090886	-0.023194	-0.039187	-0.0063725	-0.0015532	-1.2905	0.012353	-0.20856	9.4802e-09	-1.1105	-0.63763	0.024179	-0.0079038	-0.0050681	-0.00014319	8.8435e-09	0.0074963	0.47168	-0.015641	-1.0064	0.028404	-0.37867
-0.062862	-0.27461	1.9785e-07	-0.1929	1.5512e-07	-0.61138	-0.092541	-0.11611	-0.4425	0.47416	-0.0099506	-0.86469	0.022746	-0.038269	-0.030318	-0.042412	0.033017	0.36615	1.2931e-07	-0.00019864	-0.018635	0.017976	-0.055619	-0.0037099	-0.0060446	0.031497	0.00084107	0.067193	-0.079288	-0.029336	-0.088252	-0.065154	-0.036377	-0.92728	0.072939	-0.31992	3.374e-08	-1.2008	-0.47975	0.062072	-0.024176	-0.016956	-0.083019	1.6699e-08	0.028409	0.62319	-0.032698	-1.1487	0.027617	-0.43289
-0.072275	-0.26548	4.4e-11	-0.27674	1.0217e-07	-0.73313	-0.14011	-0.018946	-0.35873	0.48723	-0.059051	-0.70458	0.061018	-0.020785	-0.063827	-0.0022477	0.030795	0.50277	2.6783e-09	-0.051348	-0.045776	0.036142	-0.025952	-0.034429	-0.018536	0.017119	7.0525e-06	0.015356	-0.026075	-0.058318	-0.052063	-0.0035125	-0.025969	-1.3101	0.038558	-0.1942	3.8276e-09	-1.2226	-0.54087	0.011048	-0.0042557	-0.027819	-0.0014833	1.4116e-08	0.0012104	0.35806	-0.025826	-1.2624	0.04463	-0.452
-0.087304	-0.3068	3.2299e-07	-0.21907	1.9525e-07	-0.60743	-0.094659	-0.098072	-0.41731	0.34549	-0.032335	-0.93271	0.090493	-0.11637	-0.015917	-0.037124	0.049593	0.50437	8.1561e-08	-0.0083247	-0.11813	0.051921	-0.090567	-0.011839	-0.029244	0.0018754	0.014822	0.12422	-0.0070216	-0.026829	-0.12933	-0.045985	-0.0087768	-0.77894	0.02865	-0.34997	7.3841e-08	-2.0135	-0.54716	0.03373	-0.096014	-0.0047623	-0.014936	8.1387e-09	0.0003499	0.56638	-0.0089319	-1.1907	0.037049	-0.51258
-0.038476	-0.238	1.0199e-10	-0.27343	4.358e-08	-0.66679	-0.065092	-0.026183	-0.64339	0.43133	-0.12267	-1.1372	0.045522	-0.028861	-0.024972	-0.0026984	0.030546	0.38693	1.8321e-08	-0.024693	-0.014495	0.0021473	-0.027478	-0.009148	-0.012557	0.026957	0.0021863	0.0027743	-0.12519	-0.11305	-0.12715	-0.022381	-0.00068975	-0.77378	0.01178	-0.10713	2.2984e-08	-0.96193	-0.51531	0.14607	-0.00037114	-0.0095679	-0.00062947	9.3366e-09	0.0082367	0.45834	-0.0014434	-1.0712	0.011397	-0.3986
-0.011108	-0.35868	1.4167e-08	-0.20757	1.057e-07	-0.61691	-0.15269	-0.024318	-0.40141	0.37073	-0.086042	-0.91578	0.0466	-0.043393	-0.00018337	-0.017355	0.0054598	0.41346	5.503e-09	-0.037019	-0.0062142	0.019531	-0.023531	-4.9553e-05	-0.065837	0.0022894	0.033928	0.061529	-0.00044915	-0.0052503	-0.10981	-0.017877	-0.00019475	-0.85396	0.013023	-0.22419	4.0085e-08	-1.8269	-0.54281	0.016445	-0.00498	-5.905e-05	-0.15111	3.2259e-09	0.0088604	0.39168	-0.034848	-1.0944	0.0048333	-0.38164
-0.031285	-0.27667	9.8597e-08	-0.20465	2.2291e-07	-0.6483	-0.076205	-0.090224	-0.31462	0.56536	-0.033216	-0.90854	0.095943	-0.046434	-0.045097	-0.0010517	0.089416	0.36905	1.5465e-07	-0.0099698	-0.064355	0.053137	-0.086359	-0.028318	-0.00067825	0.053529	3.6319e-06	0.051751	-0.0012919	-0.010177	-0.1073	-0.022467	-0.019423	-0.79741	0.028678	-0.21829	2.8405e-08	-1.468	-0.60471	0.054355	-0.03741	-0.010997	-0.00062192	3.2783e-09	3.649e-05	0.42903	-0.11654	-1.4969	0.046573	-0.41906
-0.02167	-0.29271	4.7299e-08	-0.2109	1.0546e-07	-0.6974	-0.094446	-0.036455	-0.30844	0.49289	-0.057186	-1.045	0.042778	-0.022166	-0.0070193	-0.0061195	0.093902	0.5263	6.2944e-08	-0.02166	-0.063763	0.019601	-0.012498	-0.028008	-0.00057106	0.051698	0.018391	0.029835	-0.00873	-0.047269	-0.052754	-0.0072497	-0.024703	-1.2037	0.033922	-0.22273	2.5426e-08	-1.1755	-0.44629	0.063397	-0.0066959	-0.019525	-0.00087006	2.786e-08	0.0070657	0.40738	-0.023738	-1.356	0.017269	-0.4829
-0.017526	-0.38202	2.0337e-07	-0.12083	2.1582e-08	-0.76728	-0.10626	-6.1275e-06	-0.62965	0.50705	-0.067694	-1.0658	0.040139	-0.016059	-6.7983e-05	-0.018333	0.01494	0.48919	1.2894e-07	-0.0016332	-0.019802	0.14733	-0.044383	-0.0027932	-0.0096594	0.0042212	6.1824e-05	0.075632	-0.022675	-0.0068652	-0.25609	-0.0096892	-8.0949e-05	-0.8721	0.006395	-0.0011033	3.6839e-08	-1.2183	-0.5482	0.20963	-0.010104	-4.8628e-05	-0.0070828	6.5588e-10	2.0821e-05	0.38339	-0.054201	-1.0386	0.01684	-0.42484
-0.036152	-0.34184	2.8363e-07	-0.19177	3.4897e-08	-0.65718	-0.071245	-0.016852	-0.41356	0.34996	-0.12523	-0.81816	0.033109	-0.03882	-0.032207	-0.00035865	0.018887	0.40011	1.299e-08	-0.040641	-0.029878	0.023138	-0.042352	-0.020135	-0.00052842	0.039057	0.083117	0.0057822	-0.01932	-0.00088461	-0.080747	-0.0035909	-3.8663e-05	-0.89054	0.0097608	-0.25389	4.9237e-09	-1.3175	-0.35225	0.072023	-0.0407	-0.015518	-0.00021765	4.0034e-08	6.494e-05	0.48814	-0.0022174	-1.3085	0.0060879	-0.52149
-0.039692	-0.40366	4.0472e-07	-0.21479	1.4559e-07	-0.62252	-0.04332	-0.043186	-0.43161	0.4251	-0.15429	-0.79088	0.080544	-0.058551	-0.079588	-0.0024656	0.13563	0.46075	7.7203e-08	-0.013097	-0.022739	0.020281	-0.03475	-0.030383	-0.023484	0.020648	0.087401	0.033962	-0.15891	-0.028093	-0.16404	-0.039177	-0.0034319	-0.75064	0.024107	-0.33227	3.6372e-08	-1.0855	-0.49082	0.16244	-0.026766	-2.0855e-05	-0.20941	6.1933e-08	0.0063006	0.57003	-0.027693	-1.1761	0.049744	-0.54816
-0.10084	-0.32867	3.3447e-08	-0.23561	1.5906e-07	-0.77475	-0.18919	-0.063245	-0.387	0.42393	-0.062914	-1.0307	0.070713	-0.076207	-0.070471	-0.12077	0.02752	0.42385	2.9802e-08	-1.0217e-05	-0.0010404	0.052257	-0.025	-0.015003	-0.10093	0.048315	0.024945	0.10731	-0.037978	-0.0042099	-0.10231	-0.048088	-0.029623	-0.7763	0.075432	-0.30353	2.4233e-08	-1.3831	-0.53962	0.010868	-0.030153	-0.092372	-0.2768	8.3063e-09	7.7055e-05	0.58452	-0.025452	-1.0369	0.022463	-0.33734
-0.0041232	-0.3203	4.4121e-14	-0.20162	1.585e-08	-0.65128	-0.049617	-0.0022264	-0.36996	0.46728	-0.0028828	-0.81306	0.0012087	-0.00079768	-0.001713	-8.6318e-07	0.0023904	0.35904	3.4721e-09	-0.0037798	-0.019959	0.00086631	-0.0010539	-0.0027379	-4.3801e-06	0.003776	0.00050586	0.00066091	-0.00078783	-0.0043776	-0.048656	-0.00025205	-0.00051163	-0.85097	0.00068479	-0.30736	3.9262e-10	-1.9812	-0.77272	0.00043969	-0.00021153	-0.0003804	-1.1827e-06	5.0824e-10	7.0707e-05	0.30743	-0.00044538	-1.5187	0.00077771	-0.44013
-0.036813	-0.22957	1.15e-07	-0.15525	2.9842e-08	-0.58859	-0.13098	-0.057091	-0.43305	0.41835	-0.009563	-0.76027	0.080298	-0.054461	-0.0088887	-0.1003	0.023836	0.41419	6.4713e-08	-0.0024779	-0.0082624	0.066808	-0.034332	-0.001709	-0.070755	0.00036037	3.1463e-05	0.20425	-0.038134	-0.00033278	-0.19851	-0.072713	-0.011059	-0.62901	0.072735	-0.26054	4.5765e-08	-1.0333	-0.46188	0.12486	-0.027332	-7.1997e-06	-0.18142	3.211e-08	0.029214	0.54877	-0.041534	-1.1116	0.00451	-0.3296
-0.014122	-0.24881	4.1959e-08	-0.24823	3.4176e-08	-0.53526	-0.14255	-0.040061	-0.44062	0.36544	-0.055259	-1.2035	0.029803	-0.054076	-0.0025572	-0.082691	0.003625	0.40385	1.2563e-08	-0.026215	-2.3744e-05	0.021355	-0.020191	-0.00046338	-0.041691	0.0034034	0.0016575	0.057788	-0.020392	-0.00022207	-0.085499	-0.03136	-0.0018737	-0.99835	0.011706	-0.28419	2.9259e-08	-1.3265	-0.42076	0.0033271	-0.010088	-0.0010845	-0.060649	6.1482e-09	0.0010917	0.36486	-0.011987	-1.006	0.0055047	-0.35186
-0.057005	-0.3602	6.2899e-08	-0.24938	2.1032e-07	-0.7469	-0.11111	-0.02804	-0.34578	0.41133	-0.040449	-0.89977	0.058335	-0.029011	-0.11429	-0.010828	0.060028	0.55092	7.3104e-08	-3.2928e-05	-5.7423e-05	0.040175	-0.050351	-0.090722	-0.045756	0.021103	0.033512	0.028095	-0.01349	-0.094832	-0.062257	-0.0050445	-0.0015806	-0.62889	0.040615	-0.31693	2.1593e-08	-1.1909	-0.40405	0.0020113	-0.00093654	-0.064781	-0.20588	6.6786e-09	2.6073e-06	0.50572	-0.022118	-1.4117	0.020834	-0.64059
-0.048394	-0.29257	1.4045e-07	-0.19655	3.1482e-08	-0.65637	-0.07053	-0.016113	-0.44038	0.39298	-0.092328	-0.7866	0.029848	-0.031384	-0.026697	-8.0918e-05	0.02014	0.79371	8.8464e-09	-0.026103	-0.11333	0.0092757	-0.026712	-0.037119	-0.0002517	0.022384	0.0001401	0.0059882	-0.00048912	-0.04927	-0.063575	-0.017686	-0.0015958	-0.94784	0.011001	-0.29279	1.3986e-08	-1.1431	-0.54144	0.10024	-0.024721	-0.017589	-0.0067821	1.8051e-08	0.00061661	0.45214	-0.017756	-1.3101	0.0020324	-0.433
-0.0425	-0.32154	3.5449e-07	-0.22477	1.4044e-08	-0.7484	-0.10313	-0.13976	-0.5024	0.49922	-0.038255	-0.86497	0.076495	-0.060809	-0.0013413	-0.0095033	0.080835	0.56359	1.3995e-07	-0.0007071	-0.031162	0.0039043	-0.056731	-0.086662	-0.027437	0.027115	0.021724	0.07155	-0.1193	-0.15083	-0.1323	-0.021373	-0.10422	-0.83637	0.20833	-0.3468	1.4632e-08	-0.92411	-0.38092	0.21685	-0.023873	-0.014393	-0.25008	1.9953e-08	0.0012622	0.57463	-0.042907	-1.2385	0.0081847	-0.53854
-0.0068853	-0.3644	2.1677e-07	-0.18553	3.5667e-07	-0.73048	-0.12324	-0.061417	-0.42841	0.52809	-0.072555	-0.62042	0.065558	-0.073242	-0.0064318	-0.091875	0.068706	0.59597	4.0361e-08	-0.028886	-0.021133	0.050973	-0.033059	-0.01092	-0.043993	0.017594	3.1875e-06	0.075587	-0.055326	-0.048675	-0.1308	-0.042263	-0.0033218	-0.68672	0.031175	-0.23368	4.023e-08	-0.93703	-0.41489	0.048702	-0.04392	-0.0022063	-0.056934	1.2476e-08	0.019784	0.39647	-0.0059736	-1.0096	0.011943	-0.55586
-0.0426	-0.34066	1.1014e-07	-0.18977	1.8201e-07	-0.68194	-0.097617	-0.030652	-0.42386	0.49019	-0.20031	-0.82511	0.050411	-0.05609	-0.018743	-0.0082479	0.089912	0.4704	3.6044e-08	-0.021776	4.3801e-07	0.015538	-0.026305	-0.0078932	-0.0044811	0.024498	0.0010992	0.042725	-0.048694	-0.013066	-0.090138	-0.031837	-0.0056613	-0.87297	0.024946	-0.26628	4.1329e-08	-1.3703	-0.50248	0.050251	-0.071465	-0.0073902	-0.0096102	1.319e-08	0.011412	0.52936	-0.013415	-0.90339	0.00021648	-0.42493
-0.0773	-0.28733	1.4077e-07	-0.21075	1.419e-07	-0.88229	-0.071158	-0.11377	-0.36858	0.39076	-0.070457	-0.91618	0.030627	-0.050521	-0.13624	-0.00012843	0.13021	0.43724	8.856e-08	-0.011452	-0.00024955	0.0021414	-0.016565	-0.05759	-0.023725	0.0321	0.00042424	0.025172	-0.035911	-0.028229	-0.074284	-0.035771	-0.03921	-1.0785	0.04142	-0.22089	2.0346e-08	-1.2642	-0.43938	0.051561	-0.02304	-0.050628	-0.012052	2.672e-08	0.0074588	0.55852	-0.01759	-1.1354	0.03991	-0.39042
-0.00069965	-0.23901	2.3228e-08	-0.34308	1.5548e-08	-0.44285	-0.060803	-0.00034313	-0.39367	0.35776	-0.036579	-1.1421	0.056405	-0.025062	-0.0052265	-0.0045781	0.023849	0.70437	1.9395e-08	-0.020091	-3.8713e-05	0.01049	-0.014744	-0.0002085	-0.0030134	0.0049361	2.791e-06	0.023368	-0.0095035	-0.030568	-0.049267	-0.0068213	-0.001448	-1.1306	0.010567	-0.27127	2.6235e-08	-1.4795	-0.53265	0.031919	-0.00038189	-0.0020275	-0.00099647	1.3004e-08	0.0044337	0.50281	-0.0047315	-1.2849	0.047781	-0.39239
-0.028349	-0.28998	3.079e-07	-0.18866	4.5589e-11	-0.64072	-0.070514	-0.068801	-0.3575	0.47837	-0.03744	-0.89568	0.052462	-0.068229	-0.088671	-0.013959	0.093398	0.47564	6.4595e-08	-0.011971	-0.0001356	0.0056569	-0.0082011	-0.065904	-0.013084	0.023845	0.00064202	0.062143	-0.027622	-0.005187	-0.14345	-0.040036	-0.03186	-0.73069	0.07073	-0.14359	5.2281e-08	-0.82681	-0.64242	0.15671	-0.00014301	-0.10488	-0.018014	3.3356e-08	0.067668	0.47247	-0.094341	-1.0997	0.0024451	-0.45876
-0.018329	-0.42073	3.8608e-07	-0.17455	4.6031e-08	-0.78777	-0.05606	-0.067469	-0.44327	0.47537	-0.096519	-0.59074	0.061279	-0.080061	-0.034197	-0.0062977	0.045162	0.56125	6.8788e-08	-0.033967	-0.00030333	0.021868	-0.020268	-0.058589	-0.010215	0.034826	0.0001261	0.034955	-0.045658	-0.0025552	-0.047757	-0.030066	-0.01573	-0.94264	0.035242	-0.16901	3.643e-08	-1.1553	-0.54526	0.082477	-0.060981	-0.0072117	-0.0024794	2.9346e-08	0.0035144	0.38359	-0.019457	-1.0572	0.021446	-0.4984
-0.034844	-0.30371	1.5378e-09	-0.22478	2.3121e-08	-0.74447	-0.070355	-0.047858	-0.32166	0.40513	-0.035277	-1.0508	0.033847	-0.016412	-0.013583	-3.0717e-05	0.024479	0.45597	5.8575e-08	-0.013779	-0.0046697	0.0068372	-0.0085847	-0.047929	-0.00018118	0.015385	0.0096748	0.0066333	-0.0022517	-0.0035831	-0.075464	-0.0099839	-0.001214	-0.70711	0.0057998	-0.21196	2.6365e-09	-1.057	-0.55959	0.024254	-0.024952	-0.0075563	-6.9842e-06	4.8419e-09	0.0083323	0.50992	-0.0018692	-1.3307	0.0017346	-0.45249
-0.073173	-0.35159	1.2144e-07	-0.20959	1.9338e-07	-0.73456	-0.093878	-0.091724	-0.35853	0.47949	-0.057924	-1.2495	0.054178	-0.04586	-0.13783	-0.0067393	0.092159	0.50471	1.0232e-07	-0.0035948	-0.023071	0.040434	-0.084749	-0.077524	-0.016392	0.029151	0.0081302	0.049155	-0.0027136	-0.029303	-0.095663	-0.024996	-0.067632	-0.6524	0.060411	-0.23957	2.3318e-08	-2.3224	-0.54768	0.017951	-0.02207	-0.044674	-0.098565	7.9563e-09	0.028969	0.53	-0.017821	-1.3539	0.051404	-0.3927
-0.047253	-0.28308	2.0957e-07	-0.21113	7.9091e-08	-0.72524	-0.098756	-0.054468	-0.42733	0.46625	-0.013354	-0.8097	0.038802	-0.038866	-0.10924	-0.0010324	0.031899	0.43521	3.559e-08	-0.0062815	-0.0047155	0.016757	-0.023414	-0.11737	-0.0056635	0.013812	0.00070254	0.034717	-0.011182	-0.014545	-0.082884	-0.021925	-0.049526	-0.91284	0.021333	-0.22728	1.317e-08	-1.016	-0.61975	0.075461	-0.0047651	-0.025732	-0.13245	1.2784e-08	0.00026328	0.48899	-0.016077	-1.1396	0.043341	-0.44018
-0.064016	-0.25638	3.4323e-10	-0.27509	3.1004e-07	-0.67924	-0.063251	-0.035091	-0.38418	0.36074	-0.037893	-1.2265	0.054849	-0.040473	-0.043373	-0.0004058	0.024736	0.56191	6.9066e-08	-0.019439	-0.083156	0.052297	-0.080401	-0.02932	-0.0028468	0.035682	0.0095106	0.02322	-0.00014853	-0.034775	-0.067194	-0.0030115	-0.0069307	-0.82219	0.011276	-0.3089	1.2373e-08	-1.2485	-0.56497	0.0099788	-0.012283	-0.025885	-7.2855e-05	1.5253e-08	0.0035384	0.54054	-0.009023	-0.94324	0.0020605	-0.53827
-0.069268	-0.28737	3.8926e-08	-0.25339	1.5237e-07	-0.567	-0.18872	-0.011597	-0.4519	0.44519	-0.089795	-0.84146	0.042515	-0.037625	-0.022602	-0.052569	0.036964	0.48511	2.2976e-09	-0.020563	-0.10699	0.01353	-0.040381	-0.012043	-0.031938	0.011045	0.0043724	0.018972	-9.938e-05	-0.055233	-0.068027	-0.029703	-0.017503	-0.70185	0.041569	-0.21873	2.9736e-09	-1.4516	-0.66216	0.031159	-0.0012051	-0.0062836	-0.2004	3.0447e-08	0.00015385	0.44992	-0.013352	-1.118	0.010113	-0.41395
-0.043786	-0.35089	2.7055e-07	-0.22591	1.3309e-07	-0.64642	-0.20914	-0.10655	-0.36774	0.4113	-0.017838	-1.1088	0.061658	-0.053006	-0.065971	-0.00042604	0.041499	0.42653	1.2791e-07	-0.0035071	-0.07276	0.037156	-0.069336	-0.022836	-0.075172	0.033677	0.0018436	0.12603	-0.055347	-0.032259	-0.18124	-0.075129	-0.06273	-0.72301	0.1504	-0.31815	3.2103e-08	-1.3302	-0.59859	0.095122	-0.013797	-0.0078014	-0.14913	1.1845e-08	0.025993	0.5342	-0.0085031	-1.5884	0.015881	-0.58495
-0.015787	-0.324	5.7622e-08	-0.25602	5.1149e-08	-0.66611	-0.18098	-0.042301	-0.35139	0.44058	-0.10809	-0.83726	0.043197	-0.035843	-0.0023165	-0.11031	0.025982	0.49346	2.3837e-08	-0.043666	-0.015208	0.031871	-0.023685	-0.00075171	-0.044937	0.0079243	0.002177	0.044926	-0.065536	-0.027075	-0.15439	-0.022026	-0.0020208	-0.86772	0.04359	-0.22692	2.4874e-08	-1.1341	-0.4729	0.019141	-0.023694	-0.0011513	-0.062447	3.9467e-08	0.00057572	0.53998	-0.018545	-0.88868	0.065805	-0.43532
-0.047574	-0.2985	2.4492e-07	-0.20786	9.0701e-08	-0.66102	-0.10707	-0.047011	-0.36521	0.41492	-0.06386	-1.1417	0.056013	-0.10649	-0.053067	-0.074655	0.02819	0.52937	4.6408e-08	-0.030604	-8.1475e-05	0.037944	-0.04116	-0.010895	-0.055649	0.029038	0.063821	0.077479	-0.030691	-0.0009155	-0.1174	-0.064122	-0.045959	-0.77686	0.079821	-0.25171	3.914e-08	-1.2954	-0.53183	0.046483	-0.0011193	-0.010237	-0.16726	2.1708e-08	0.0018543	0.5322	-0.0079926	-1.2019	0.0027109	-0.48936
-0.038001	-0.30007	1.0525e-07	-0.19198	4.9769e-09	-0.52994	-0.09507	-0.036475	-0.65609	0.49677	-0.038576	-0.90397	0.053789	-0.050146	-0.010144	-0.030989	0.028664	0.43413	4.2806e-08	-0.0097227	-0.00012252	0.02167	-0.017875	-0.010331	-0.02463	0.00069985	0.068177	0.021112	-0.0002415	-5.0007e-05	-0.067503	-0.019215	-0.0035111	-1.1798	0.014395	-0.24511	1.1486e-08	-1.6532	-0.46219	0.035839	-0.018129	-0.0020533	-0.011099	6.001e-09	0.00069586	0.45928	-0.0019639	-1.0286	0.031873	-0.37105
-0.020069	-0.28075	1.8864e-07	-0.22604	4.144e-08	-0.5969	-0.092482	-0.060797	-0.29679	0.39724	-0.089005	-0.85579	0.0094142	-0.036016	-0.065118	-0.0091041	0.10682	0.45817	8.5257e-08	-0.012742	-0.020388	0.0068959	-0.013306	-0.025899	-0.008534	0.046982	0.026108	0.047115	-0.085826	-0.015217	-0.082869	-0.029816	-0.013341	-0.77935	0.052296	-0.1872	5.493e-08	-1.0508	-0.50164	0.055134	-0.034248	-0.034846	-0.015984	3.19e-08	0.037558	0.47838	-0.056771	-1.0209	0.010147	-0.4018
-0.011217	-0.28871	7.7509e-08	-0.19151	1.4379e-08	-0.66003	-0.16461	-0.061613	-0.34972	0.43548	-0.0065059	-0.72311	0.030526	-0.047142	-0.0027736	-0.054375	0.033119	0.49653	7.8075e-08	-0.0063917	-0.043568	0.008607	-0.033848	-0.023526	-0.040284	0.036991	0.002753	0.086789	-0.049755	-0.0072837	-0.083972	-0.0168	-0.013867	-0.8332	0.10151	-0.23796	3.3419e-08	-1.3379	-0.41373	0.069597	-0.02255	-0.00074634	-0.17565	1.6298e-08	0.011812	0.39495	-0.043916	-1.5658	1.4857e-05	-0.41759
-0.037313	-0.35744	9.9896e-08	-0.23203	6.7531e-08	-0.74301	-0.081343	-0.034898	-0.60896	0.61418	-0.056699	-1.1536	0.10133	-0.049809	-0.06787	-0.028392	0.065498	0.43215	4.191e-08	-0.030364	-2.2348e-05	0.029553	-0.03299	-0.024501	-0.023418	0.033798	0.00071144	0.027452	-0.023194	5.0491e-08	-0.045334	-0.016001	-0.033491	-0.66746	0.023555	-0.32597	1.6785e-08	-1.551	-0.64794	0.042467	-0.020206	-0.021563	-0.0078351	1.7422e-08	0.0087579	0.34834	-0.0053706	-1.2999	0.039159	-0.40029
-0.04825	-0.32757	1.78e-07	-0.21308	2.1956e-07	-0.74297	-0.14765	-0.015858	-0.283	0.42283	-0.091147	-0.90005	0.0288	-0.031215	-0.021858	-0.063203	0.032752	0.43663	1.0072e-08	-0.0558	-0.00045148	0.027593	-0.029945	-0.0080274	-0.034202	0.016515	0.013853	0.016303	-0.023168	-0.023248	-0.072298	-0.025195	-0.0087016	-0.86618	0.017862	-0.26723	1.0168e-08	-1.0047	-0.47534	0.039608	-0.028238	-0.0070987	-0.027128	1.0385e-08	0.00043176	0.42999	-0.0059843	-1.1688	0.013479	-0.46566
-0.041191	-0.39854	3.7647e-08	-0.21813	1.5273e-07	-0.74158	-0.088828	-0.023563	-0.5106	0.44089	-0.050851	-1.2917	0.085808	-0.042536	-0.0006813	-0.021948	0.04183	0.53203	3.7611e-08	-0.025406	-0.044768	0.043172	-0.034411	-0.00090732	-0.029657	0.018234	0.0013176	0.044329	-0.031859	-0.044568	-0.10925	-0.029396	-0.00018847	-0.67551	0.027379	-0.3504	2.9419e-08	-0.96815	-0.70134	0.036626	-7.0934e-05	-0.00013116	-0.05435	2.3817e-08	0.00016232	0.41949	-0.019251	-1.2417	0.0021396	-0.52244
-0.047019	-0.36345	6.6121e-08	-0.24784	5.8644e-08	-0.78806	-0.088069	-0.050923	-0.54583	0.39066	-0.083287	-1.0612	0.038882	-0.034456	-4.7677e-05	-0.00304	0.034806	0.56865	2.8956e-08	-0.025363	-0.00020239	0.0048512	-0.0062371	-0.078961	-0.0057322	0.035339	0.00013647	0.016496	-0.019003	-0.080355	-0.094671	-0.0095616	-0.00032492	-0.84748	0.030255	-0.24033	3.0316e-08	-1.1133	-0.6887	0.12748	-0.011053	-0.0029242	-0.0011002	2.3175e-08	0.0098706	0.4095	-0.030769	-1.2618	3.0887e-05	-0.43783
-0.03589	-0.27403	3.6774e-10	-0.20658	1.2221e-07	-0.59864	-0.1048	-0.016678	-0.5242	0.42801	-0.043554	-1.2755	0.019707	-0.024226	-0.014968	1.2595e-07	0.040035	0.38127	9.2073e-08	-0.024799	-0.075971	0.0061364	-0.025597	-0.015808	-0.00015514	0.041196	0.00080612	0.027935	-0.010897	-0.021838	-0.086554	-0.010955	-0.0050576	-0.88046	0.01444	-0.21877	2.336e-08	-1.0965	-0.36421	0.0084281	-0.003845	-0.0036286	-2.2962e-05	6.9852e-09	0.0061705	0.4389	-0.024106	-1.2323	0.0039843	-0.38352
-0.019856	-0.27948	1.8473e-07	-0.18024	5.3249e-09	-0.70819	-0.070911	-0.018473	-0.37777	0.39797	-0.082191	-0.90552	0.022813	-0.071837	-0.0063197	-0.050096	0.019466	0.24661	4.1102e-08	-0.015375	-4.5899e-05	0.052388	-0.014628	-0.011324	-0.072086	0.011064	0.21822	0.04613	-0.066954	-0.0026743	-0.036077	-0.00030825	-0.0030085	-0.61638	0.016248	-0.2507	2.582e-08	-1.26	-0.64384	0.029197	-0.0023525	-0.0016834	-0.41772	9.6399e-09	0.00021877	0.37978	-0.02985	-0.98951	8.5616e-05	-0.40391
-0.045854	-0.30058	1.1643e-07	-0.19402	1.4883e-07	-0.54885	-0.070956	-0.031151	-0.46902	0.40193	-0.088867	-0.87668	0.075278	-0.10388	-0.010436	-0.014745	0.027207	0.41495	4.3044e-08	-0.058594	-0.13993	0.039341	-0.0613	-0.0040472	-0.01532	0.028451	0.011373	0.039774	-0.032115	-0.019528	-0.086783	-0.0095687	-0.0043976	-0.9824	0.024624	-0.2635	7.7856e-08	-1.4015	-0.50378	0.11079	-0.042249	-0.0031291	-0.01154	3.8346e-08	2.4014e-06	0.56123	-0.058488	-1.6217	0.047211	-0.50396
-0.021531	-0.45116	8.7584e-08	-0.22422	6.4808e-09	-0.54335	-0.084631	-0.13456	-0.58646	0.44103	-0.18777	-0.90722	0.034095	-0.062366	-0.00065098	-0.0089771	0.14803	0.44521	6.5518e-08	-0.052488	-0.0040699	0.029859	-0.0073201	-0.074105	-0.0094524	9.7398e-05	0.049825	0.055192	-0.25442	-6.154e-05	-0.084627	-0.0078853	-0.00048184	-0.80974	0.042814	-0.2864	2.2489e-07	-1.0496	-0.71508	0.036415	-0.062723	-1.5021e-07	-0.040993	2.3864e-08	0.46192	0.44666	-0.13424	-1.003	0.05403	-0.42602
-0.015549	-0.33808	1.6474e-07	-0.25051	9.8916e-08	-0.65456	-0.055548	-0.026304	-0.57731	0.39858	-0.042127	-0.97149	0.033788	-0.019045	-0.006703	-0.00056343	0.052946	0.59959	7.1646e-08	-0.0099514	-0.024214	0.014619	-0.0073997	-0.030329	-8.854e-05	0.046389	0.0014628	0.020606	-0.021018	-0.0038421	-0.064848	-0.015123	-0.0012039	-0.84263	0.026122	-0.20137	1.9813e-08	-1.0715	-0.54993	0.078987	-0.029638	-0.0019247	-0.0038019	5.391e-08	0.0034413	0.49694	-0.021742	-1.0601	0.001664	-0.48606
-0.051598	-0.35636	2.107e-07	-0.21845	2.9345e-07	-0.53179	-0.094954	-0.090999	-0.429	0.43834	-0.021103	-1.0887	0.047956	-0.054382	-0.026668	-0.081691	0.027089	0.40879	1.795e-07	-0.0095343	-0.0474	0.0106	-0.091706	-0.031451	-0.02336	0.053273	0.023682	0.074094	-0.070261	-0.034464	-0.097547	-0.033105	-0.10791	-0.84791	0.17626	-0.23971	1.0795e-08	-1.4778	-0.50183	0.03589	-0.35774	-0.093929	-0.023385	4.2693e-09	0.039799	0.4178	-0.13613	-1.0605	0.055268	-0.53059
-0.033661	-0.34562	1.8364e-08	-0.23773	2.2782e-07	-0.72707	-0.07333	-0.063894	-0.42653	0.43949	-0.038642	-1.0179	0.037642	-0.032515	-0.17407	-0.00034051	0.070911	0.31058	1.3454e-07	-0.062012	-0.038892	0.029622	-0.046565	-0.070823	-0.0095272	0.051639	0.080028	0.045948	-0.028228	-0.062434	-0.12297	-0.025398	-7.8338e-05	-0.75003	0.054134	-0.20658	3.939e-08	-1.2626	-0.5797	0.091654	-0.033773	-0.090981	-0.37569	2.1601e-08	0.03788	0.58884	-0.0064649	-1.1741	0.036551	-0.49867
-0.03024	-0.28025	1.2318e-07	-0.25565	2.1688e-08	-0.54765	-0.14717	-0.014684	-0.45246	0.40975	-0.054581	-0.96162	0.028516	-0.074917	-0.04241	-0.014556	0.051523	0.62659	3.4546e-08	-0.030318	-0.00063226	0.0091645	-0.037974	-0.0063637	-0.0064245	0.014117	0.010611	0.046906	-0.029365	-0.029633	-0.12625	-0.032868	-0.022673	-1.0588	0.024768	-0.27791	3.8494e-08	-1.5321	-0.44936	0.12289	-0.02192	-0.018744	-0.0033304	1.7743e-08	0.010791	0.53087	-0.021329	-1.2364	0.02657	-0.42815
-0.082663	-0.22992	1.6455e-07	-0.20959	1.7363e-07	-0.60428	-0.076709	-0.0468	-0.33793	0.45513	-0.016397	-0.90754	0.094611	-0.063902	-0.043235	-0.012339	0.042163	0.4221	1.4022e-07	-0.0076505	-0.025309	0.057135	-0.10049	-0.019769	-0.017325	0.055675	0.0058864	0.061956	-0.0054856	-0.011827	-0.10515	-0.042051	-0.049972	-0.66271	0.059984	-0.26894	2.8777e-08	-1.7039	-0.48177	0.056471	-0.057947	-0.02189	-0.016457	1.3631e-08	3.1899e-05	0.65922	-0.021426	-1.4061	0.070728	-0.44523
-0.05357	-0.33059	7.261e-10	-0.23838	1.0938e-07	-0.58638	-0.11972	-0.015857	-0.46535	0.43079	-0.018679	-1.0413	0.0089321	-0.039947	-0.029949	-0.021901	0.038894	0.37954	2.1328e-08	-0.057854	-0.051132	0.010128	-0.040904	-0.013993	-0.045783	0.015712	0.001088	0.020147	-0.0093246	-0.040723	-0.087296	-0.020832	-0.016892	-0.97951	0.0262	-0.20775	8.0924e-09	-1.2357	-0.47497	0.022469	-0.018181	-0.0064132	-0.0059194	8.8213e-09	0.00010026	0.48086	-0.0030379	-1.1511	0.060194	-0.42739
-0.018863	-0.34204	1.8644e-08	-0.23567	2.7667e-07	-0.73661	-0.065732	-0.068212	-0.3793	0.52293	-0.062304	-0.74656	0.054625	-0.021729	-0.0050339	-0.0010442	0.042831	0.51219	1.8026e-07	-0.025202	-0.12462	0.0093236	-0.039605	-0.010657	-0.0039754	6.9259e-05	0.007283	0.062824	-0.026876	-0.053781	-0.10131	-0.065186	-0.0043446	-0.65279	0.026319	-0.26782	4.4837e-08	-1.1079	-0.44507	0.0421	-0.01671	-0.00023111	-0.024319	1.9383e-08	0.047179	0.54896	-0.052559	-1.0228	0.00052193	-0.50797
-0.046416	-0.21588	3.6476e-08	-0.22937	3.5181e-08	-0.6796	-0.053573	-0.035109	-0.40973	0.38571	-0.095069	-1.1737	0.02345	-0.044735	-0.011946	-0.00040042	0.040375	0.44075	1.241e-07	-0.0025518	-0.11541	0.0010321	-0.043143	-0.016788	-0.0016502	0.025513	0.062103	0.04048	-0.053342	-0.0013141	-0.071112	-0.016072	-0.0055619	-0.91932	0.02368	-0.35717	4.0345e-08	-1.1362	-0.46983	0.065682	-0.022243	-0.0048897	-0.00035006	2.553e-08	0.018145	0.50788	-0.03031	-1.3433	3.6527e-05	-0.4599
-0.035791	-0.27358	1.6576e-07	-0.20151	7.7739e-08	-0.59654	-0.115	-0.08762	-0.3663	0.46262	-0.030519	-0.90236	0.064289	-0.05577	-0.061634	-0.00063955	0.056711	0.51684	1.9371e-07	-0.00045041	-0.15225	0.031721	-0.088136	-0.022186	-0.039628	0.035436	0.0024668	0.078753	-0.087161	-0.13803	-0.15425	-0.028661	-0.11275	-0.81669	0.15301	-0.35192	2.0968e-08	-1.1077	-0.35626	0.099961	-0.15812	-0.11702	-0.26143	6.4668e-09	0.0086263	0.58688	-0.041404	-1.3479	0.028214	-0.55135
-0.057997	-0.28434	3.0704e-07	-0.20464	1.6885e-07	-0.63819	-0.072058	-0.07821	-0.37203	0.44908	-0.062518	-0.82865	0.076389	-0.067207	-0.065848	-0.017159	0.10676	0.42317	6.8715e-08	-0.024127	-0.0075073	0.045328	-0.059264	-0.019562	-0.026675	0.016097	0.01393	0.081685	-0.051978	-0.010996	-0.093597	-0.073829	-0.053023	-0.76379	0.06757	-0.27582	4.5872e-08	-1.4071	-0.41276	0.053212	-0.042135	-0.016348	-0.010006	2.0246e-08	2.054e-05	0.4675	-0.078073	-1.0278	0.048707	-0.42674
-0.013974	-0.27934	3.639e-08	-0.24733	8.8951e-08	-0.65099	-0.11376	-0.049826	-0.35592	0.40496	-0.044428	-1.4171	0.0094361	-0.030123	-0.00066664	-0.026063	0.00047348	0.4764	1.2293e-08	-0.02755	-4.7438e-05	0.022202	-0.026046	-0.00021999	-0.012436	0.00050989	0.00093857	0.06858	-0.013516	-7.53e-05	-0.081181	-0.014996	-0.00051901	-0.73475	0.00027809	-0.25535	4.1878e-08	-1.101	-0.67101	0.0012348	-0.01263	-0.00022764	-0.0075559	4.7993e-10	0.00010682	0.45392	-0.011117	-1.1067	0.00010341	-0.44419
-0.086236	-0.26124	1.1058e-07	-0.25396	1.4694e-07	-0.8355	-0.068976	-0.035918	-0.49853	0.4115	-0.014293	-0.87913	0.0076259	-0.015795	-0.028808	-0.01055	0.033567	0.46544	9.1002e-08	-0.011006	-0.00029239	0.0014897	-0.034177	-0.018977	-0.015784	0.022259	4.8249e-05	0.049972	-0.0036337	-0.011546	-0.082353	-0.01864	-0.039214	-0.85803	0.028186	-0.26714	1.5715e-08	-0.99405	-0.5169	0.093556	-0.046915	-0.00054479	-0.0082373	7.0836e-09	3.0455e-05	0.56141	-0.016919	-1.1783	0.028905	-0.4068
-0.059453	-0.33907	2.4566e-07	-0.18593	2.2112e-07	-0.59806	-0.12237	-0.0067046	-0.45921	0.39249	-0.023756	-0.86934	0.036191	-0.020847	-0.040231	-0.041218	0.031289	0.744	5.3385e-09	-0.01355	-0.0042353	0.015901	-0.018333	-0.027729	-0.027819	0.016606	0.0016764	0.0046387	-0.010585	-0.0035476	-0.090424	-0.039026	-0.019777	-0.91087	0.02356	-0.17712	3.0633e-09	-1.106	-0.50929	0.046209	-0.0089521	-0.01397	-0.054462	1.3569e-08	4.692e-05	0.49269	-0.0023887	-1.2476	0.028031	-0.50144
-0.014473	-0.25629	1.817e-07	-0.21643	1.3168e-10	-0.59883	-0.096719	-0.040876	-0.42813	0.45005	-0.067889	-0.93422	0.036744	-0.033099	-0.076844	-0.0029678	0.070735	0.38944	4.4813e-08	-0.0014949	-0.00030375	0.011554	-0.0072974	-0.016043	-0.018768	0.029784	0.0096909	0.032419	-0.10419	-0.0011922	-0.12421	-0.026842	-0.029509	-0.83092	0.029831	-0.19581	2.5546e-08	-0.77133	-0.33754	0.14382	-0.00039458	-0.01627	-0.022479	2.6605e-08	0.025137	0.44599	-0.0077231	-1.1435	0.050082	-0.44125
-0.029019	-0.29054	2.4531e-07	-0.19264	1.0877e-08	-0.74272	-0.0646	-0.036791	-0.33783	0.40659	-0.015763	-0.94338	0.056095	-0.054716	-0.010296	-0.01017	0.01668	0.42589	9.115e-08	-0.037968	-0.0073013	0.0159	-0.063398	-0.0027772	-0.013644	0.0076781	0.0014008	0.049082	-0.027988	-0.0021384	-0.074907	-0.0020709	-0.0059009	-0.8987	0.020526	-0.27415	3.2683e-08	-1.0458	-0.46567	0.11663	-0.040995	-0.0025644	-0.0059431	1.4773e-08	0.00029896	0.41769	-0.018518	-1.4779	0.016906	-0.47938
-0.021354	-0.37103	9.3991e-10	-0.18959	1.1713e-07	-0.63291	-0.080729	-0.018755	-0.33026	0.4271	-0.049705	-0.99883	0.008684	-0.014391	-2.9417e-06	-0.0035635	0.0040255	0.47234	3.3206e-10	-0.013824	-0.081112	0.0040862	-0.024577	1.2538e-07	-0.0048213	0.00030468	0.0025617	0.017228	-0.009278	-0.01077	-0.07501	-0.0059423	-8.7667e-06	-0.81307	0.0052979	-0.31472	2.44e-08	-1.1554	-0.60839	0.0086094	-0.0017618	-1.3889e-05	-0.030233	6.4854e-09	0.00036597	0.41924	-0.0022663	-1.3625	0.0037978	-0.4803
-0.031917	-0.34797	2.1308e-08	-0.1968	3.0332e-08	-0.61364	-0.08282	-0.023777	-0.4489	0.49361	-0.088377	-0.7955	0.02258	-0.032134	-0.021289	-0.00099343	0.021609	0.55616	9.1224e-09	-0.071787	-0.083397	0.014453	-0.021896	-0.012073	-0.0076311	0.012904	0.0035146	0.021343	-0.056329	-0.028831	-0.065722	-0.0088134	-0.0072985	-0.93156	0.0075154	-0.21131	4.722e-08	-1.1544	-0.43253	0.036944	-0.012961	-0.0071928	-0.00012079	2.6185e-08	1.9211e-05	0.52247	-0.023883	-1.2593	0.026525	-0.41144
-0.047615	-0.24345	1.5735e-07	-0.20848	1.3687e-07	-0.75764	-0.099464	-0.079872	-0.42586	0.44299	-0.02654	-0.90815	0.04997	-0.066114	-0.052725	-0.0028992	0.056366	0.45579	1.5088e-07	-0.0051572	-0.15064	0.044339	-0.07577	-0.033931	-0.019372	0.050286	0.019788	0.043447	-0.033125	-0.034571	-0.14069	-0.027938	-0.032206	-0.75268	0.073565	-0.3203	2.0205e-08	-1.0006	-0.4987	0.055498	-0.046111	-0.035384	-0.099091	6.4357e-09	0.013359	0.4198	-0.036992	-1.0859	0.065918	-0.45372
-0.020318	-0.39738	1.6279e-07	-0.21279	2.5463e-08	-0.65132	-0.073626	-0.016332	-0.47617	0.45922	-0.038769	-0.9649	0.0067092	-0.012373	-0.043264	-0.012859	0.024838	0.42319	5.5497e-08	-0.039868	-0.019938	0.0052458	-0.012396	-0.047868	-0.025986	0.010046	0.0022739	0.048373	-0.063142	-0.0008949	-0.069288	-0.00043697	-0.012484	-1.1083	0.029487	-0.2307	3.8576e-08	-1.0213	-0.57221	0.090877	-0.039127	-0.0018088	-0.0046463	1.5441e-08	0.00017916	0.62878	-0.03626	-1.7765	0.088784	-0.5657
-0.023638	-0.20166	1.0319e-08	-0.19586	3.443e-08	-0.65005	-0.097378	-0.0035972	-0.51887	0.62401	-0.0010225	-1.0303	0.01486	-0.02309	-0.013885	-0.0099463	0.0057103	0.52687	1.3467e-08	-0.00038668	-0.006798	0.013948	-0.03508	-0.013705	-0.019602	0.0063593	0.00014435	0.013202	-0.00051705	-0.002877	-0.046395	-0.0068754	-0.0078375	-0.65204	0.0047311	-0.26948	3.1848e-09	-1.1188	-0.66676	0.0055507	-0.0095219	-0.0047036	-0.0052018	2.9891e-09	0.00016672	0.42994	-0.0002502	-2.0573	0.0019754	-0.46721
-0.060768	-0.25808	1.3859e-09	-0.23491	1.7355e-08	-0.54704	-0.082834	-0.021586	-0.42123	0.38153	-0.068011	-1.0178	0.051312	-0.027934	-0.03636	-0.0014975	0.050067	0.47549	1.4899e-07	-0.034791	-0.12686	0.0081605	-0.025805	-0.016849	-0.02596	0.033431	0.014354	0.036359	-0.038286	-0.076148	-0.10388	-0.014082	-0.0011484	-1.0245	0.019651	-0.32376	3.579e-08	-1.1973	-0.77693	0.063766	-0.0061213	-0.0073726	-5.216e-05	1.0983e-08	0.0028722	0.5482	-0.015974	-1.4047	0.083295	-0.41697
-0.023479	-0.36737	1.3857e-07	-0.24858	1.6708e-07	-0.69654	-0.11084	-0.028254	-0.32135	0.41462	-0.061974	-0.71427	0.08879	-0.048783	-0.0075036	-0.035842	0.020611	0.43249	6.8311e-09	-0.033945	-7.2288e-05	0.03058	-0.036586	-0.01347	-0.017683	0.011473	0.018993	0.023362	-8.7071e-05	-0.060606	-0.051295	-0.022753	-0.0027652	-0.85317	0.0058237	-0.28886	1.0562e-08	-1.1398	-0.33207	0.07104	-0.016099	-0.0018688	-0.014952	1.1722e-08	0.0029682	0.35577	-0.01442	-0.92352	0.035792	-0.44034
-0.048408	-0.26422	4.9607e-08	-0.22325	1.1675e-08	-0.67154	-0.072174	-0.061558	-0.5042	0.49156	-0.019862	-1.0473	0.026856	-0.035309	-0.010595	-0.0093507	0.0092135	0.61152	1.1723e-07	-0.0093791	-0.025952	0.00059885	-0.04008	-0.012614	-0.00032537	0.013691	0.00077651	0.023654	-0.0013396	-0.0086423	-0.079337	-0.0089121	-0.0053739	-1.0092	0.029345	-0.26648	4.2179e-08	-1.2187	-0.52853	0.0071662	-0.022392	-0.0042869	-0.0015839	6.9839e-09	0.025229	0.66536	-0.044838	-0.93682	0.00013756	-0.53956
-0.012538	-0.42871	1.7821e-07	-0.21253	4.9273e-08	-0.68625	-0.14876	-0.058102	-0.43407	0.46174	-0.18837	-1.0021	0.098721	-0.094199	-0.00017495	-0.12373	0.10213	0.70049	4.731e-08	-0.036987	-8.0197e-05	0.036783	-0.0029845	-0.086075	-0.027773	0.028706	0.0031787	0.073832	-0.21505	-0.014688	-0.1704	-0.062851	-0.019022	-0.74071	0.022579	-0.38376	1.6376e-07	-1.0405	-0.56706	0.1519	-0.092685	-0.00058352	-0.035963	2.2893e-08	0.0033551	0.40852	-0.093458	-1.0993	0.00018952	-0.53115
-0.0090432	-0.2212	2.116e-08	-0.15051	7.6391e-08	-0.58461	-0.079663	-0.029968	-0.43024	0.43381	-0.017671	-1.078	0.0065471	-0.015717	-0.004475	-0.0068013	0.0030054	0.55329	2.7076e-08	-0.00066958	-0.00012403	0.0097125	-0.018144	-0.0040665	-0.0093623	0.0015422	6.886e-05	0.032631	-0.0059498	-0.00072751	-0.070484	-0.0080218	-0.002547	-0.93859	0.0097526	-0.31578	2.3036e-08	-1.0317	-0.54489	0.0079545	-0.0028529	-0.001064	-0.012206	8.3598e-09	0.0018667	0.39717	-0.0023659	-1.0908	7.2094e-05	-0.32837
-0.099471	-0.23289	5.5729e-09	-0.22349	5.6904e-08	-0.60524	-0.13469	-0.058059	-0.47778	0.44026	-0.016209	-1.0508	0.017853	-0.040631	-0.069119	-0.063214	0.035502	0.481	6.4079e-08	-0.0069516	-0.023034	0.0050483	-0.027782	-0.015906	-0.061675	0.033651	1.8156e-05	0.033697	-0.016421	-0.04164	-0.10129	-0.030269	-0.025484	-0.76721	0.091929	-0.2659	2.0433e-08	-1.2164	-0.4592	0.038304	-0.0058989	-0.072642	-0.044346	1.7213e-08	2.0049e-05	0.63978	-0.012807	-1.0326	0.013715	-0.39098
-0.02051	-0.31946	3.282e-08	-0.24767	2.1102e-07	-0.63281	-0.11614	-0.0324	-0.29838	0.40427	-0.13347	-0.93578	0.10182	-0.059245	-0.058463	-0.052265	0.046294	0.58206	2.7048e-08	-0.055995	-0.023804	0.024019	-0.033533	-0.012572	-0.013276	0.028804	0.0021686	0.055676	-0.046994	-0.041559	-0.12071	-0.040342	-0.00047068	-0.80192	0.050701	-0.21153	6.6352e-08	-1.4579	-0.67999	0.062004	-0.029736	-0.04785	-0.03002	4.1731e-08	0.00051701	0.4852	-0.058724	-1.2084	0.08373	-0.41729
-0.056423	-0.28754	7.3283e-08	-0.24832	3.6353e-07	-0.57949	-0.14269	-0.058981	-0.61448	0.4211	-0.046781	-0.90785	0.055191	-0.074544	-0.031007	-0.099624	0.032302	0.40333	8.8108e-08	-0.010775	-0.044092	0.036107	-0.1053	-0.032457	-0.073751	0.030913	0.021181	0.11613	-0.041877	-0.038856	-0.090886	-0.06832	-0.055073	-0.97123	0.13707	-0.35549	2.5548e-08	-1.5209	-0.44682	0.013948	-0.03632	-0.015659	-0.025035	1.0114e-08	0.0069287	0.47545	-0.086133	-1.0865	0.093973	-0.4999
-0.012357	-0.30007	4.5251e-09	-0.221	4.1678e-08	-0.76335	-0.084532	-2.3573e-06	-0.33655	0.44069	-0.034188	-0.91585	0.017912	-0.018096	-0.016869	-0.0010612	0.029756	0.55909	2.121e-09	-0.016222	-0.0073383	0.0094842	-0.015276	-0.011865	-0.001033	0.018562	0.0013171	0.0013674	-0.0078062	-0.0034905	-0.044566	-0.005609	-0.006659	-0.93171	0.0090861	-0.26988	1.3843e-09	-1.7698	-0.60186	0.0076926	-0.004703	-0.0054192	-0.0005923	7.0842e-09	0.00045189	0.34417	-0.00083507	-0.94814	0.007448	-0.48003
-0.026697	-0.24852	4.3549e-14	-0.21256	1.7664e-08	-0.6026	-0.053938	-0.0090791	-0.46702	0.39323	-0.0054061	-0.80014	0.0053297	-0.011812	-0.0019879	-0.00030199	0.0082381	0.54358	4.1905e-14	-0.0081752	-0.062382	0.0024529	-0.017645	-0.00031252	-0.00082739	0.003712	0.0012634	0.001328	-0.0010434	-0.0086712	-0.055682	-0.0031648	-0.00086634	-0.69559	0.002955	-0.33546	1.0159e-09	-1.5179	-0.59427	0.0015113	-0.0025255	-0.00066343	-0.00011898	2.1308e-09	0.00011332	0.36758	-0.0011206	-1.1309	0.0011664	-0.54351
-0.051921	-0.36787	9.3108e-08	-0.26969	1.5793e-07	-0.85848	-0.15897	-0.06179	-0.36843	0.38308	-0.00036905	-0.87247	0.01971	-0.024038	-0.022207	-0.022353	0.035861	0.33045	1.2073e-07	-0.0006055	-0.05571	0.0024974	-0.032419	-0.046343	-0.0050951	0.030159	0.0029146	0.063572	-0.050175	-0.020494	-0.076592	-0.03202	-5.4442e-05	-0.85063	0.048101	-0.29071	3.176e-08	-1.0979	-0.5007	0.053314	-0.018418	-0.030495	-0.031792	9.7668e-09	0.0034026	0.49016	-0.03156	-1.2649	0.00064044	-0.53698
-0.0025043	-0.16954	1.5081e-07	-0.20679	4.3803e-08	-0.5525	-0.098791	-0.046643	-0.34343	0.44332	-0.092265	-0.97395	0.067698	-0.05891	-0.0010203	-0.012199	0.052318	0.35404	1.0523e-07	-0.0096165	-0.039293	0.010753	-0.042505	-0.0063097	-0.046572	0.00032874	0.12899	0.10192	-0.051148	-0.0038944	-0.13534	-0.031291	-0.026526	-0.59929	0.10958	-0.27939	3.1754e-08	-0.91214	-0.45713	0.099442	-0.012083	-0.007888	-0.4815	9.7941e-09	0.0061159	0.49159	-0.061201	-1.2261	0.00010878	-0.43798
-0.025763	-0.27685	1.5376e-07	-0.20615	7.2464e-08	-0.67232	-0.10273	-0.027774	-0.33147	0.51907	-0.060561	-1.1605	0.042821	-0.051648	-0.039322	-0.052104	0.016376	0.50386	1.1868e-08	-0.02645	-0.00034535	0.0185	-0.025161	-0.01147	-0.023414	0.0093842	0.00079515	0.03734	-0.014718	-0.0004446	-0.092631	-0.011852	-0.015272	-0.85023	0.012207	-0.3984	2.3894e-08	-0.96273	-0.42622	0.0089352	-0.005285	-0.013402	-0.01828	6.3092e-09	0.00041718	0.4238	-0.017142	-1.1109	9.7694e-05	-0.46759
-0.019254	-0.2756	1.7643e-07	-0.19226	3.76e-07	-0.53195	-0.074238	-0.031607	-0.3936	0.49253	-0.054307	-1.1221	0.085166	-0.098052	-0.041441	-0.051443	0.050248	0.63994	2.1813e-08	-0.03058	-0.0004385	0.046775	-0.060671	-0.0063392	-0.049008	0.0085368	0.064891	0.061953	-2.626e-05	-0.031745	-0.1551	-0.031808	-0.026169	-0.77049	0.068485	-0.33414	3.3533e-08	-1.2475	-0.41282	0.084608	-0.07155	-0.0087343	-0.019362	1.4078e-08	0.00047715	0.48923	-0.033636	-0.94137	0.00041747	-0.52346
-0.026629	-0.24064	2.047e-07	-0.1998	1.8041e-07	-0.62288	-0.13327	-0.069967	-0.40717	0.42297	-0.043337	-0.79739	0.069456	-0.082484	-9.8995e-05	-0.086442	0.066298	0.44492	1.0853e-07	-0.0083185	-0.0052461	0.017245	-0.040519	-0.036835	-0.034989	0.0024738	0.04483	0.11027	-0.067184	-0.11282	-0.0903	-0.028599	-0.0038653	-0.6035	0.085809	-0.26548	3.7773e-08	-1.2735	-0.39214	0.13419	-0.024182	-0.0027427	-0.79401	2.3369e-09	0.097254	0.50947	-0.087915	-0.98413	5.3848e-05	-0.43932
-0.055293	-0.29487	2.3075e-08	-0.2101	1.7788e-07	-0.76453	-0.10516	-0.055919	-0.51054	0.46748	-0.048865	-1.1587	0.04177	-0.052195	-0.014126	-0.0018293	0.062062	0.5715	1.2496e-07	-0.028323	-0.16786	0.00083363	-0.089665	-0.014674	-0.00031721	0.046091	0.002317	0.031492	-0.033854	-0.031522	-0.10242	-0.029562	-0.0073942	-1.1835	0.015504	-0.233	2.3179e-08	-1.296	-0.39125	0.094603	-0.018479	-0.019672	-1.507e-06	3.8961e-08	0.00019512	0.4543	-0.051523	-1.224	0.034489	-0.44579
-0.0047369	-0.31332	9.2616e-11	-0.22375	1.1551e-07	-0.68296	-0.054798	-0.0033169	-0.33123	0.40864	-0.081383	-0.93854	0.035772	-0.02168	-0.019662	-0.00042817	0.0288	0.46156	8.559e-09	-0.028184	-0.0051821	0.017948	-0.034603	-0.0061247	-0.00034934	0.017172	0.042628	0.012707	-0.015163	-0.036884	-0.055781	-0.0042081	-0.00012747	-0.83653	0.0092587	-0.17028	2.3883e-08	-1.2045	-0.57707	0.038513	-0.0069495	-0.014544	-0.00060117	7.2257e-09	0.021573	0.37044	-0.0030242	-1.0091	0.011399	-0.44975
-0.060906	-0.39486	2.8787e-07	-0.19366	3.2045e-07	-0.62783	-0.10005	-0.024923	-0.32714	0.40657	-0.15687	-0.82098	0.048309	-0.054751	-0.041516	-0.0086662	0.082169	0.57081	2.1915e-08	-0.028204	-0.016027	0.027185	-0.084732	-0.013971	-0.005996	0.021488	0.032181	0.017624	-0.03864	-0.018358	-0.11141	-0.01641	-0.015905	-1.0183	0.033353	-0.2147	3.1033e-08	-1.3293	-0.4823	0.031302	-0.073848	-0.010705	-0.012199	4.5651e-08	0.035618	0.58233	-0.0095139	-1.3268	0.074266	-0.61047
-0.074074	-0.37031	1.5088e-07	-0.30438	6.443e-08	-0.65814	-0.13583	-0.10922	-0.35478	0.55894	-0.24496	-1.1561	0.12206	-0.1225	-0.0027926	-0.050691	0.067321	0.46537	3.8671e-08	-0.12793	-0.21595	0.026307	-0.028541	-0.0019328	-0.0043105	0.044638	0.00772	0.022079	-0.051031	-0.039662	-0.17907	-0.023473	-0.0036712	-1.0246	0.017895	-0.32449	6.6594e-08	-1.2821	-0.42456	0.30575	-0.086761	-0.0045871	-0.019515	3.0364e-08	0.043975	0.5532	-0.0029648	-1.9514	0.00019668	-0.47309
-0.040758	-0.28552	2.3994e-08	-0.22155	6.9151e-08	-0.82262	-0.095561	-0.031643	-0.50068	0.37447	-0.049187	-0.93696	0.011724	-0.017756	-0.0099261	-0.0086616	0.057473	0.45592	1.3332e-07	-0.024928	-0.087264	0.00043658	-0.0078573	-0.082752	-2.183e-06	0.061323	0.0051319	0.051119	-0.039627	-0.11782	-0.074925	-0.0013916	9.7662e-07	-0.89943	0.037545	-0.25333	3.6688e-08	-0.95517	-0.39877	0.037631	-0.0088028	-0.027255	-0.10217	1.7377e-08	0.05944	0.43475	-0.048521	-1.4331	0.016908	-0.43496
-0.035037	-0.29413	7.2356e-08	-0.29646	4.5449e-08	-0.77626	-0.13127	-0.021126	-0.43703	0.33446	-0.062188	-0.70777	0.010268	-0.035333	-0.030052	-8.7535e-05	0.043646	0.28454	3.4461e-08	-0.0041922	-0.0018733	0.0022493	-0.017855	-0.003878	-0.037644	0.027525	0.098481	0.0053952	-0.035943	-0.0017125	-0.053337	-0.020243	-0.00029001	-1.0491	0.020177	-0.32197	6.3257e-09	-1.4792	-0.59207	0.097387	-0.017801	-0.077473	-0.0049279	1.6751e-08	0.00057026	0.58502	-0.0011622	-1.1306	9.1064e-05	-0.46818
-0.034744	-0.29076	3.3531e-07	-0.19626	1.2301e-07	-0.6186	-0.13946	-0.028585	-0.55938	0.34332	-0.0089816	-0.76542	0.078869	-0.036364	-0.063297	-0.044884	0.0056619	0.38737	7.8816e-08	-0.0001057	-0.0015445	0.016851	-0.059755	-0.036749	-0.076413	0.035751	0.00029676	0.096061	-0.010407	-0.019365	-0.18595	-0.014627	-0.0025964	-0.73095	0.12441	-0.21493	2.433e-08	-1.3712	-0.53377	0.202	-0.052541	-0.031314	-0.26192	1.3931e-08	5.3106e-05	0.55506	-8.0296e-05	-1.4078	0.00050411	-0.48745
-0.05085	-0.29382	3.0899e-07	-0.15757	3.1225e-08	-0.72833	-0.065544	-0.041311	-0.37918	0.42339	-0.011005	-0.74337	0.059858	-0.0521	-0.035155	-0.00246	0.017078	0.38997	4.5913e-08	-0.011671	-0.0025483	0.028389	-0.033906	-0.026207	-0.0015671	0.036053	0.0050287	0.015432	-0.007015	-0.00084584	-0.092878	-0.0008301	-0.0015231	-0.98343	0.013152	-0.22209	9.1903e-09	-1.3535	-0.46487	0.088467	-0.038598	-0.0064608	-0.0057536	3.1623e-08	0.0015529	0.56595	-0.025111	-1.2965	0.00088749	-0.45644
-0.11274	-0.30973	1.2609e-07	-0.25857	1.1822e-07	-0.87716	-0.11668	-0.15296	-0.43214	0.43345	-0.0093311	-0.6868	0.045468	-0.058671	-0.083707	-0.008882	0.081925	0.36898	2.0158e-07	-0.0040975	-0.042244	0.060551	-0.064404	-0.066449	-0.01194	0.077846	0.0071542	0.085953	-0.083187	-0.052028	-0.057211	-0.025259	-0.13419	-0.93369	0.14675	-0.26679	4.0077e-08	-1.2987	-0.43424	0.012579	-0.023482	-0.0098513	-0.002001	1.7786e-08	6.3719e-05	0.50846	-0.013636	-1.4174	0.083899	-0.46749
-0.053269	-0.38975	1.4099e-07	-0.21379	1.3237e-07	-0.64217	-0.058446	-0.062021	-0.35296	0.46684	-0.048588	-1.1341	0.057222	-0.071526	-0.0016474	-0.00087607	0.01313	0.52889	2.068e-08	-0.022158	-0.13351	0.025276	-0.033656	-0.0020692	-0.0011142	0.0013408	0.0029131	0.011606	-0.013585	-0.00023743	-0.075387	-0.038028	-0.00025285	-1.0694	0.017725	-0.34489	2.3753e-08	-1.3033	-0.62227	0.040424	-0.034619	-0.0011602	-0.0013843	1.095e-08	0.0007669	0.39202	-0.007358	-0.94693	0.00026251	-0.52035
-0.086302	-0.21484	3.9938e-08	-0.27979	6.3176e-08	-0.53485	-0.14556	-0.019975	-0.45727	0.38262	-0.032467	-0.72211	0.0090293	-0.045884	-0.037479	-0.060117	0.035049	0.55044	1.5414e-08	-0.010683	-0.10093	0.0040891	-0.02857	-0.019796	-0.049167	0.022384	0.00091901	0.014766	-0.014183	-0.030916	-0.080011	-0.028587	-0.025558	-0.95097	0.022541	-0.21901	5.5362e-09	-1.4195	-0.77218	0.0097716	-0.014983	-0.010649	-0.032608	1.2931e-08	8.5755e-05	0.5309	-0.0019603	-0.83681	0.01101	-0.39604
-0.034357	-0.31057	1.2264e-07	-0.23848	2.5697e-07	-0.56446	-0.078575	-0.021454	-0.5489	0.37545	-0.097285	-0.86257	0.058731	-0.09923	-0.0048529	-0.0004226	0.022419	0.61517	4.9163e-08	-0.038091	-0.02134	0.03029	-0.069505	-0.0023443	-0.01994	0.019574	0.14046	0.09865	-0.04554	-0.043044	-0.13283	-0.027024	-0.0088936	-0.53502	0.066849	-0.36633	8.8028e-08	-1.3298	-0.4414	0.11938	-0.0096432	-0.0013784	-0.8667	6.3977e-08	0.00090103	0.58483	-0.053413	-1.3111	0.016452	-0.57001
-0.030919	-0.42583	3.1552e-07	-0.22267	1.0061e-08	-0.46339	-0.079679	-0.10708	-0.43548	0.47372	-0.24966	-0.78157	0.10072	-0.15058	-0.002195	-0.01209	0.13271	0.49536	8.4685e-09	-0.033488	-0.010208	0.0037102	-0.0012642	-0.0048957	-0.0060986	3.6063e-05	0.084249	0.041264	-0.23522	-0.011167	-0.08833	-0.0058123	-0.00098259	-0.75592	0.020997	-0.16152	5.8624e-08	-0.83353	-0.44815	0.17374	-0.04295	-0.00073955	-0.0073746	4.5544e-08	0.25343	0.3313	-0.25389	-1.0993	0.032115	-0.47009
-0.049517	-0.28652	1.5375e-07	-0.20016	1.0237e-07	-0.71633	-0.093549	-0.031868	-0.52053	0.48716	-0.013546	-0.88972	0.010428	-0.031104	-0.061094	-7.6908e-05	0.037541	0.61554	4.0625e-08	-0.014152	-0.042778	0.0093361	-0.021418	-0.038389	-0.012957	0.032189	0.041194	0.010641	-0.058499	-0.021974	-0.10855	-0.028088	-0.037476	-0.8423	0.040729	-0.28587	2.2011e-08	-0.84809	-0.54007	0.037427	-0.013098	-0.018866	-0.12299	2.3401e-08	0.00021438	0.46558	-0.0070908	-0.99294	0.021737	-0.45019
-0.023957	-0.38516	1.5652e-07	-0.205	6.2916e-08	-0.66703	-0.088746	-0.03212	-0.43066	0.38011	-0.12088	-1.0926	0.018691	-0.026261	-0.073245	-0.00058665	0.080081	0.54225	4.0243e-08	-0.034521	-0.001469	0.0069656	-0.021198	-0.012949	-0.023378	0.021214	0.00075562	0.023434	-0.079399	-0.0047713	-0.064579	-0.0065578	-0.017316	-1.0789	0.048917	-0.21444	2.8479e-08	-1.0635	-0.42866	0.026997	-0.018205	-0.037835	-0.0036633	3.6157e-08	0.0035716	0.46864	-0.020123	-1.2598	0.0072532	-0.4519
-0.036139	-0.29351	1.0218e-08	-0.24537	7.0754e-08	-0.77294	-0.0896	-0.031304	-0.3611	0.47869	-0.038979	-1.3295	0.096146	-0.04744	-0.0018128	-0.050211	0.0098737	0.49625	3.0388e-08	-0.0061038	-0.0075842	0.042441	-0.039611	-0.013733	-0.045862	0.0036394	0.0019225	0.034133	-0.0016605	-0.019837	-0.12185	-0.01809	-0.00035893	-0.76531	0.025946	-0.26161	1.6258e-08	-1.6742	-0.51888	0.020717	-0.0026443	-0.0032515	-0.07653	1.7454e-09	0.0060997	0.41807	-0.037454	-0.73236	0.0054289	-0.3959
-0.0032195	-0.34247	1.1799e-08	-0.34164	6.1086e-09	-0.73241	-0.10462	-0.010103	-0.40532	0.53316	-0.023709	-1.1526	0.0088891	-0.046847	-0.0038565	-6.018e-05	0.0052673	0.59607	2.3637e-08	-0.014085	-4.2596e-05	0.0080553	-0.020744	-0.0018067	-0.021412	0.0029879	0.00073265	0.044228	-0.011594	-2.8989e-05	-0.054698	-0.012975	-0.0031747	-1.0775	0.0090384	-0.43161	2.7726e-08	-1.4061	-0.39937	0.0016232	-0.0067907	-0.0020032	-0.021683	4.5773e-09	0.00085869	0.45357	-0.015293	-1.322	0.0068469	-0.46162
-0.019142	-0.32308	2.8109e-07	-0.24052	1.2075e-08	-0.77626	-0.09993	-0.035038	-0.33514	0.33853	-0.029592	-0.84636	0.083591	-0.052592	-0.013656	-0.041663	0.021729	0.47694	4.6868e-08	-0.01527	-0.005517	0.020505	-0.028481	-0.017395	-0.021693	0.016244	0.023536	0.060357	-0.025769	-0.002599	-0.080037	-0.0030748	-0.013	-0.7924	0.035188	-0.2161	4.2719e-08	-1.4333	-0.53289	0.11228	-0.01597	-0.0036753	-0.021314	1.8861e-08	0.0005044	0.53756	-0.0092191	-1.7067	0.00022747	-0.55877
-0.026956	-0.26669	6.7195e-08	-0.24014	6.2772e-09	-0.58292	-0.067826	-0.019717	-0.25381	0.38852	-0.025381	-0.93174	0.071968	-0.062143	-0.032557	-0.002362	0.03846	0.42325	3.5546e-08	-0.038026	-0.00013579	0.028534	-0.02304	-0.0079873	-0.0035927	0.0090816	0.034923	0.034491	-0.00037314	-0.0048776	-0.10794	-0.023135	-0.013592	-0.79367	0.036116	-0.31056	4.7824e-10	-1.4447	-0.50622	0.245	-0.022622	-0.011588	-0.00039513	1.5187e-08	0.0074839	0.4303	-0.010017	-1.1275	0.0054341	-0.35205
-0.0056472	-0.33751	9.7943e-08	-0.25709	1.7822e-08	-0.62971	-0.157	-0.02011	-0.57624	0.45203	-0.07881	-0.69702	0.020829	-0.038996	-0.0034584	-0.051917	0.0082462	0.46609	2.0648e-08	-0.030263	-0.0093601	0.012472	-0.014653	-0.0024048	-0.019939	0.0013524	3.4691e-06	0.023913	-0.050229	-0.0050915	-0.083846	-0.021763	-0.0018777	-0.75042	0.014899	-0.31447	1.813e-08	-1.2877	-0.46422	0.049192	-0.017717	-0.0010842	-0.030724	1.065e-08	0.026409	0.51601	-0.0030149	-1.2273	0.00018001	-0.42825
-0.065957	-0.39788	4.413e-08	-0.26694	3.1834e-07	-0.59292	-0.084054	-0.040113	-0.38293	0.51001	-0.2407	-1.2935	0.0074864	-0.01934	-0.050217	-0.00091773	0.13928	0.54987	2.1205e-08	-0.062859	-0.010181	0.0022325	-0.03674	-0.01699	-0.024013	0.020801	0.0053898	0.021735	-0.09699	-0.016429	-0.075977	-0.046632	-0.0098645	-0.77352	0.029013	-0.17223	2.496e-08	-1.3994	-0.77584	0.011935	-0.084798	-0.0080985	-0.00018722	2.5321e-08	0.0017267	0.51952	-0.029866	-1.0687	0.047248	-0.41274
-0.039433	-0.2535	1.3573e-09	-0.26484	1.0265e-07	-0.55936	-0.10308	-0.021715	-0.44193	0.5114	-0.067487	-1.3449	0.028508	-0.020576	-0.064386	-0.0060697	0.03882	0.46739	5.7887e-10	-0.015096	-0.031049	0.01663	-0.033781	-0.041732	-0.0044564	0.034708	0.0048387	0.00058546	-0.010376	-0.063327	-0.09662	-0.0022131	-0.027891	-0.78355	0.021879	-0.28331	1.2532e-09	-1.1964	-0.57383	0.063832	-0.00019405	-0.0099563	-0.0062683	6.0041e-09	0.0045835	0.38577	-5.7067e-05	-0.95581	0.017245	-0.38258
-0.01486	-0.30683	5.4083e-08	-0.21618	7.9614e-08	-0.73752	-0.088886	-0.072153	-0.35321	0.53041	-0.31036	-1.1541	0.044513	-0.078664	-0.014672	-0.078526	0.017253	0.53484	4.1959e-09	-0.41552	-0.00032507	0.068081	-0.042249	-0.14029	-0.077463	0.19044	0.31652	0.090938	-0.187	-0.017812	-0.097119	-0.0024803	-0.010243	-0.73589	0.065322	-0.13765	6.2489e-08	-0.9978	-0.53929	0.004225	-0.031877	-0.017198	-0.3908	3.422e-08	0.088329	0.56848	-0.11687	-1.341	0.013601	-0.41613
-0.016331	-0.31541	2.7004e-08	-0.22757	3.5469e-09	-0.63062	-0.076468	-0.036891	-0.39035	0.42636	-0.048926	-1.0808	0.032958	-0.019394	-0.010048	-0.0039113	0.024186	0.29272	1.0799e-07	-0.021025	-0.0066246	0.0065936	-0.012735	-0.0024686	-0.0062671	0.0056997	0.056814	0.029537	-0.079187	-0.0055717	-0.00017425	-0.0085577	-0.0033298	-1.2805	0.01612	-0.31489	2.9038e-08	-1.224	-0.42586	0.050306	-0.0042186	-0.0034189	-0.00035382	3.0594e-08	0.018212	0.55283	-0.00029418	-1.1418	0.04762	-0.44273
-0.022433	-0.4012	1.0512e-07	-0.21945	2.3869e-07	-0.71875	-0.068498	-0.020094	-0.40727	0.34499	-0.12473	-0.9454	0.030822	-0.024257	-0.082019	-0.0017629	0.11999	0.45022	3.2494e-08	-0.029098	-0.0091531	0.015055	-0.027583	-0.019646	-0.0011734	0.023066	0.033904	0.02478	-0.03397	-0.0020244	-0.090917	-0.034792	-0.018991	-1.036	0.026802	-0.1834	1.8359e-08	-1.3314	-0.69012	0.06054	-0.022279	-0.022357	-0.0047812	3.9224e-08	0.015226	0.42226	-0.014153	-1.0303	0.041883	-0.46269
-0.037693	-0.40702	6.4584e-08	-0.20172	4.9198e-08	-0.5796	-0.062644	-0.0084588	-0.33448	0.40596	-0.01515	-1.1349	0.049658	-0.012399	-0.051316	1.7198e-07	0.056295	0.60026	8.789e-08	-0.046091	-0.096138	0.033746	-0.019179	-0.013627	1.3615e-07	0.028383	0.010274	0.026269	-0.029348	-0.00076574	-0.068737	-0.032925	-0.01156	-0.98635	0.016153	-0.23272	1.8067e-08	-1.0974	-0.49947	0.052528	-0.02525	-0.0096537	4.0128e-08	7.7049e-09	0.0012418	0.50458	-0.002471	-1.8126	0.0098662	-0.57096
-0.024037	-0.27134	1.2739e-07	-0.20995	1.0147e-08	-0.63096	-0.05483	-0.018706	-0.38798	0.46401	-0.043681	-0.78708	0.013177	-0.026864	-0.033451	-0.00019261	0.056741	0.35994	2.1088e-08	-0.048574	-0.086904	0.00018776	-0.0067344	-0.025182	-3.5127e-05	0.055243	0.0024086	0.0071652	-0.017759	-0.0079178	-0.058145	-0.0083936	-0.013803	-1.1757	0.045739	-0.16164	2.0793e-09	-1.0482	-0.59959	0.062727	-0.038598	-0.014222	-2.1665e-05	2.098e-08	0.0003536	0.3507	-0.0035005	-1.2308	0.083716	-0.38242
-0.051794	-0.35553	1.3695e-07	-0.21147	1.0011e-07	-0.55486	-0.15832	-0.1003	-0.48371	0.48147	-0.20862	-0.97012	0.077931	-0.064153	-0.0016048	-0.11994	0.097395	0.54093	1.214e-08	-0.073362	-2.1113e-06	0.019891	-0.010272	-0.0093201	-0.0518	0.0019503	0.0026571	0.043627	-0.094729	-0.032246	-0.12914	-0.064265	-0.00016495	-0.84944	0.039754	-0.31103	4.1306e-08	-1.3451	-0.53188	0.11142	-0.10739	-2.1104e-06	-0.12982	2.9155e-08	0.00082061	0.35695	-0.048955	-0.90999	0.0040921	-0.36959
-0.025702	-0.29379	4.9822e-09	-0.2942	4.0781e-08	-0.56069	-0.074168	-0.025558	-0.36945	0.37517	-0.022936	-0.83274	0.034598	-0.044989	-0.0042179	-0.0013296	0.010849	0.39358	4.4689e-09	-0.013602	-0.039099	0.012319	-0.022195	-0.0012815	-0.011108	0.0042277	0.00037094	0.010256	-9.796e-05	-0.038058	-0.052125	-0.01727	-0.001761	-0.96367	0.0044655	-0.24467	8.6782e-09	-1.5218	-0.25317	0.019706	-0.00042765	-0.0011244	-0.026639	3.3879e-09	1.8777e-05	0.438	-0.005796	-1.0246	0.0096959	-0.47568
-0.026121	-0.32482	3.138e-07	-0.2084	2.0935e-07	-0.66633	-0.16525	-0.050243	-0.37656	0.50333	-0.061706	-0.68078	0.078036	-0.05667	-0.064981	-0.10118	0.077581	0.52643	2.9503e-08	-0.010506	-0.044117	0.035959	-0.041411	-0.021263	-0.042763	0.020479	0.011679	0.054325	-0.086135	-0.010109	-0.15225	-0.083502	-0.058952	-0.72027	0.092157	-0.20941	1.8865e-08	-1.4199	-0.64372	0.065367	-0.052628	-0.021668	-0.11894	1.6824e-08	4.0868e-05	0.49035	-0.042337	-1.0748	0.05294	-0.44245
-0.09936	-0.42747	5.426e-08	-0.27275	1.7609e-07	-0.64823	-0.10598	-0.04472	-0.42811	0.50081	-0.15814	-0.95674	0.033804	-0.025889	-0.005182	-0.0035792	0.08138	0.59016	1.6306e-08	-0.070241	-0.055959	0.01074	-0.025425	-0.0016291	-0.0018677	0.037617	0.0063969	0.010038	-0.061357	-0.0053441	-0.08648	-0.036322	-0.00048733	-0.85625	0.013169	-0.2041	1.3424e-08	-1.1182	-0.64282	0.042766	-0.066967	-0.00045349	-0.0026495	1.0797e-08	0.0034825	0.41872	-0.0074606	-0.86277	0.062881	-0.40084
-0.068907	-0.23957	1.9983e-07	-0.23198	1.3298e-07	-0.75062	-0.16851	-0.0409	-0.43233	0.41406	-0.02412	-0.74698	0.041468	-0.048958	-0.062381	-0.1005	0.022064	0.42873	3.6908e-08	-4.9802e-05	-0.051276	0.0043563	-0.030081	-0.1076	-0.041817	0.012924	0.00029815	0.052565	-0.012437	-0.089821	-0.10956	-0.019371	-0.00067959	-0.75111	0.038905	-0.31199	2.1584e-08	-1.1303	-0.43808	0.082641	-0.014255	-0.045953	-0.20027	6.0715e-08	0.099887	0.51667	-0.030148	-1.1474	0.00018597	-0.41546
-0.015941	-0.29432	1.8773e-07	-0.17042	8.3415e-09	-0.54715	-0.053624	-0.020245	-0.31057	0.36709	-0.038295	-0.84605	0.066402	-0.049474	-0.0081223	-0.0088148	0.020127	0.44206	8.2161e-08	-0.007716	-0.011876	0.0028114	-0.047329	-0.0013728	-0.016766	0.00034533	0.041422	0.053096	-0.001301	-0.00075434	-0.060344	-0.0053356	-0.004062	-0.94827	0.028397	-0.20513	3.9102e-08	-1.2895	-0.55394	0.039096	-0.05296	-0.0018814	-0.0048769	2.4663e-08	0.00045942	0.44175	-0.017653	-1.0372	0.00018255	-0.49901
-0.010407	-0.28543	1.2434e-07	-0.16041	7.6777e-09	-0.54476	-0.087928	-0.0020984	-0.48347	0.40835	-0.064308	-0.84729	0.031103	-0.03849	-0.0083379	-0.023114	0.0015353	0.62933	5.1483e-08	-0.0065593	-0.003987	0.013098	-0.024172	-0.0014203	-0.031188	0.0061338	0.0017879	0.042867	-0.0091847	-4.3541e-06	-0.066836	-0.010717	-0.0055494	-0.70761	0.044153	-0.27987	3.67e-08	-1.1878	-0.41981	0.013043	-0.00018181	-3.8224e-05	-0.35569	2.7253e-08	0.00055892	0.50735	-0.0064204	-1.3962	0.0034971	-0.44966
-0.019695	-0.32748	5.0606e-08	-0.21323	1.9123e-07	-0.71655	-0.10944	-0.035573	-0.39548	0.58047	-0.021311	-0.86517	0.013063	-0.02436	-0.09817	-0.006408	0.058275	0.43671	7.0588e-08	-0.038737	-0.00086366	0.012719	-0.045529	-0.033146	-0.013686	0.016804	0.0011257	0.036005	-0.015498	-0.023977	-0.058842	-0.019039	-0.030362	-0.86801	0.035431	-0.27561	1.9318e-08	-1.1614	-0.54887	0.037249	-0.019428	-0.0057162	-0.0024051	5.212e-09	6.6732e-05	0.40519	-0.024334	-0.86497	6.0681e-05	-0.42801
-0.055529	-0.37787	4.3685e-08	-0.22759	8.607e-08	-0.68955	-0.055359	-0.04335	-0.47938	0.35687	-0.18934	-0.89498	0.035259	-0.05508	-0.0024036	-0.00049768	0.06845	0.33927	2.1931e-08	-0.056011	-0.030138	0.015785	-0.021663	-0.0057635	-0.005565	0.017704	0.0033747	0.037245	-0.033083	-0.086661	-0.074447	-0.00039067	-0.0010055	-0.90957	0.012779	-0.27681	4.4868e-08	-1.3565	-0.52521	0.062506	-0.11001	-0.0016112	-0.00031739	2.8094e-08	0.00015288	0.38504	-0.011455	-0.88701	0.015561	-0.38019
-0.04461	-0.34821	1.5549e-07	-0.20077	8.8086e-08	-0.68058	-0.099719	-0.041099	-0.38842	0.4563	-0.16254	-0.89196	0.038489	-0.057418	-0.0226	-0.051204	0.045943	0.48142	2.1602e-08	-0.044101	-0.00059354	0.019592	-0.0062304	-0.002314	-0.029592	0.022669	0.0032427	0.049317	-0.06425	-0.0014108	-0.090442	-0.040324	-0.0075954	-0.92413	0.015584	-0.24362	4.0426e-08	-1.0677	-0.57468	0.027473	-0.043806	-0.018189	-0.018124	1.7258e-08	9.0714e-05	0.50339	-0.040921	-0.99467	0.011113	-0.4856
-0.0051775	-0.22585	3.1919e-07	-0.19179	1.676e-07	-0.51206	-0.099471	-0.047283	-0.44387	0.44298	-0.086013	-0.85868	0.10465	-0.090823	-0.022929	-0.10239	0.012763	0.58108	2.7189e-08	-0.0056016	-0.0026708	0.076864	-0.08261	-0.001778	-0.077545	0.036594	0.0016877	0.16395	-0.0072107	-0.010825	-0.20232	-0.014795	-0.011564	-0.69409	0.047666	-0.22187	4.5354e-08	-1.3755	-0.45051	0.092784	-0.089783	-0.00025169	-0.10115	4.3534e-09	0.018093	0.59945	-0.084175	-1.2641	3.044e-07	-0.54546
-0.0035127	-0.25908	1.2277e-07	-0.18814	2.5264e-07	-0.60438	-0.099861	-0.022477	-0.5428	0.4932	-0.038135	-1.2827	0.021583	-0.056263	-0.0096215	-0.021601	0.028124	0.46652	4.8177e-08	-0.039391	-0.00030519	0.011762	-0.091614	-0.002845	-0.077093	0.0074346	0.001222	0.09306	-0.012069	-0.0014654	-0.10883	-0.038198	-0.0095795	-0.75373	0.073616	-0.3553	3.269e-08	-1.326	-0.44675	0.10729	-0.059662	-0.00041443	-0.12982	7.4243e-09	8.8876e-05	0.52683	-0.056097	-1.6233	0.00056356	-0.45629
-0.013321	-0.30481	1.4692e-08	-0.25015	1.5266e-07	-0.60717	-0.047223	-0.0085445	-0.52938	0.38532	-0.016827	-1.1063	0.061792	-0.030384	-0.021126	-0.00018215	0.026299	0.54368	6.5641e-08	-0.0074978	-0.026822	0.0070141	-0.038308	-0.015756	-0.0031692	0.014495	0.010062	0.025334	-0.0025767	-0.0045636	-0.077574	-0.013835	-0.0062633	-0.87357	0.0063879	-0.28281	2.5918e-08	-1.4978	-0.52446	0.010174	-0.0093822	-0.0048833	-0.00027081	5.9396e-09	4.3424e-05	0.52679	-0.0099579	-1.1055	0.0059569	-0.49007
-0.056882	-0.26621	9.3323e-11	-0.20406	2.0269e-07	-0.63655	-0.07798	-0.024539	-0.35346	0.44554	-0.021714	-0.9963	0.02789	-0.025492	-0.073744	-0.0038359	0.052084	0.57332	6.2593e-08	-0.038616	-0.0001975	0.01753	-0.031112	-0.019308	-0.020977	0.025515	0.0088621	0.027474	-0.0001535	-0.02333	-0.054587	-0.019875	-0.018451	-1.0362	0.026362	-0.28461	2.1506e-08	-1.0099	-0.47708	0.031886	-0.024741	-0.031105	-0.010367	1.0629e-08	2.4388e-05	0.46474	-0.020112	-0.7737	0.0014636	-0.43038
-0.057028	-0.29582	1.9348e-07	-0.19822	1.9466e-07	-0.84096	-0.088597	-0.035457	-0.52595	0.50206	-0.016466	-0.64437	0.052406	-0.052987	-0.080242	-0.0084811	0.059723	0.61538	7.088e-08	-0.014038	-0.013821	0.028831	-0.043886	-0.033125	-0.0082571	0.036677	0.00088224	0.035601	-0.042178	-0.029839	-0.092406	-0.031659	-0.034904	-0.71561	0.041747	-0.25911	2.7347e-08	-1.2899	-0.50763	0.022337	-0.024584	-0.017019	-0.022597	2.4011e-08	0.031962	0.60647	-0.027247	-1.2231	0.0021598	-0.47565
-0.019514	-0.38901	9.5808e-10	-0.23205	1.2097e-07	-0.63702	-0.073788	-0.012067	-0.47829	0.38399	-0.014721	-0.88021	0.020866	-0.019791	-0.013237	-7.5236e-05	0.012644	0.56052	9.676e-08	-0.025968	-0.044117	0.0052843	-0.011483	-0.0094434	-0.0053344	0.00029545	0.0041834	0.022803	-0.00024978	-0.027398	-0.073037	-0.049254	-0.0063473	-0.74639	0.006499	-0.19923	1.7103e-08	-1.3412	-0.5323	0.032553	-0.0076869	-0.0022361	-0.085788	1.0602e-08	7.2915e-05	0.48605	-0.0094717	-1.1248	0.0027262	-0.45632
-0.026024	-0.35539	2.9233e-08	-0.23789	2.1502e-07	-0.67438	-0.10956	-0.029955	-0.42621	0.41231	-0.0086123	-1.1372	0.011415	-0.015598	-0.014167	-0.035236	0.0229	0.63558	8.1829e-08	-0.0096715	-0.033795	0.0092094	-0.039877	-0.010117	-0.030436	0.0093141	0.00026092	0.058533	-0.0026856	-0.028652	-0.057986	-0.026145	-0.0089513	-0.765	0.031534	-0.27811	3.1868e-08	-0.939	-0.41622	0.038598	-0.00026014	-0.001665	-0.089877	8.9681e-09	0.0069432	0.45656	-0.031784	-1.2571	0.0046608	-0.50241
-0.11334	-0.46468	6.6611e-09	-0.2545	2.5481e-07	-0.71158	-0.1038	-0.024003	-0.45202	0.3782	-0.25478	-1.2705	0.037708	-0.067703	-0.025201	-0.011032	0.08458	0.48116	4.3924e-08	-0.11642	-0.070557	0.040828	-0.02652	-0.013091	-0.026454	0.051352	0.011661	0.031231	-0.041616	-0.070035	-0.091919	-0.033107	-0.0041742	-0.68117	0.023502	-0.2649	2.4458e-08	-1.3138	-0.69578	0.0063029	-0.045139	-0.024237	-0.058061	1.9285e-08	0.00041148	0.54837	-0.0050989	-1.1843	0.009868	-0.43749
-0.013289	-0.28606	5.9849e-08	-0.17729	2.7396e-08	-0.64239	-0.083181	-0.0017569	-0.43318	0.348	-0.0077332	-0.72664	0.0019829	-0.025525	-0.019794	-0.010069	0.021132	0.49424	4.4921e-08	-0.001675	-0.00048599	0.00040854	-0.021739	-0.012008	-0.010944	0.015264	0.00075391	0.022937	-0.004305	-0.0098959	-0.070332	-0.0078501	-0.008589	-0.88327	0.016504	-0.15299	1.8629e-08	-1.2418	-0.54262	0.0038622	-0.0051505	-0.0077205	-0.0037612	1.4426e-08	0.00038578	0.49091	-0.01308	-1.2126	0.00035343	-0.40894
-0.059983	-0.28947	1.387e-07	-0.17964	1.6164e-07	-0.53378	-0.06092	-0.030833	-0.40469	0.44429	-0.17247	-0.88633	0.041854	-0.06076	-0.0011208	-0.0019	0.046215	0.50718	2.17e-08	-0.048422	-0.017559	0.01585	-0.034217	-0.00047476	-0.0023066	0.017841	0.0017729	0.02075	-0.051077	-0.02251	-0.10172	-0.032883	-0.00028885	-1.0186	0.02004	-0.23984	2.826e-08	-1.0289	-0.49442	0.029712	-0.075844	-4.3757e-05	-0.0066903	2.6081e-08	1.6005e-05	0.55764	-0.00618	-0.96363	0.032324	-0.45558
-0.017227	-0.28396	5.7607e-08	-0.23972	8.2983e-09	-0.64509	-0.070221	-0.043996	-0.52041	0.39752	-0.089249	-1.0168	0.0279	-0.060797	-0.00036428	-0.00061146	0.012297	0.48175	3.5338e-08	-0.029257	-0.0004126	0.0062495	-0.012788	-0.00020964	-0.025284	0.0006428	0.0071864	0.081381	-0.025662	-7.3314e-05	-0.1805	-0.015702	-0.00031324	-0.8137	0.022355	-0.092758	7.267e-08	-1.0805	-0.68629	0.21507	-0.01261	-0.00035555	-0.0078696	6.0511e-08	0.00032728	0.43078	-0.011475	-1.0829	0.023945	-0.41836
-0.026099	-0.24882	1.3257e-07	-0.2012	4.27e-08	-0.54552	-0.088616	-0.01912	-0.43893	0.37217	-0.013356	-0.74363	0.0094452	-0.030665	-0.00582	-0.015258	0.011841	0.57028	5.7002e-08	-0.0091939	-0.11199	0.0064131	-0.027784	-0.0043009	-0.026474	0.0039751	0.00021209	0.05186	-0.022813	-4.6286e-06	-0.081896	-0.02123	-0.0031016	-0.78991	0.030649	-0.20329	3.5387e-08	-0.94031	-0.57596	0.037778	-0.014879	-0.0019114	-0.049095	2.7863e-08	0.00010939	0.46069	-0.014862	-1.2241	0.017212	-0.46966
-0.071309	-0.30454	1.9917e-07	-0.20992	7.3238e-08	-0.57314	-0.079617	-0.023354	-0.38678	0.49902	-0.056614	-0.75572	0.085307	-0.062443	-0.015299	-0.00081409	0.026203	0.48284	5.1986e-09	-0.033414	-0.13028	0.038613	-0.059293	-0.005868	-0.0095376	0.01557	0.0072614	0.0049035	-0.023157	-0.02127	-0.099996	-0.019598	-0.0043727	-0.87128	0.01601	-0.27864	1.6601e-08	-1.5652	-0.68796	0.044345	-0.017443	-0.0050938	-0.0065544	2.5365e-08	0.0038439	0.56616	-0.020063	-1.2204	0.06061	-0.43989
-0.066339	-0.36571	2.7473e-07	-0.2351	1.8678e-07	-0.74338	-0.087831	-0.081255	-0.33651	0.45382	-0.1642	-0.91593	0.02633	-0.083023	-0.11548	-0.035023	0.1206	0.40844	6.7365e-08	-0.021207	-0.0010004	0.011452	-0.047182	-0.034276	-0.036984	0.033228	0.052823	0.022849	-0.10066	-0.012924	-0.090405	-0.072753	-0.052297	-0.91326	0.042422	-0.18736	2.3594e-08	-1.2922	-0.53431	0.05	-0.05665	-0.025821	-0.026486	4.1864e-08	0.039893	0.67644	-0.024714	-1.222	0.050663	-0.57442
-0.051773	-0.2883	1.5881e-07	-0.23828	9.4413e-08	-0.58366	-0.067409	-0.025886	-0.32055	0.47227	-0.066061	-0.9231	0.03787	-0.052311	-0.030361	-0.0026974	0.05865	0.47394	9.4236e-08	-0.028967	-0.18265	0.027242	-0.043617	-0.017269	-0.0013447	0.043102	0.060396	0.025537	-0.015487	-0.057098	-0.050026	-0.025	-2.8224e-05	-1.0052	0.015088	-0.34478	1.9304e-08	-1.0533	-0.59236	0.076644	-0.043244	-0.011999	-0.0010665	8.6671e-08	0.0025646	0.52388	-0.03646	-1.2969	0.00015959	-0.5398
-0.045223	-0.25708	1.4184e-07	-0.20126	2.8538e-07	-0.55517	-0.090069	-0.022281	-0.4487	0.40082	-0.024181	-0.84433	0.054606	-0.035689	-0.015034	-0.0073221	0.051544	0.43077	6.9978e-08	-2.8761e-05	-0.089989	0.027303	-0.052166	-0.0093157	-0.031039	0.0013036	0.0014877	0.031909	-0.0035661	-0.098484	-0.11628	-0.034053	-0.010854	-0.60577	0.020056	-0.37719	1.4577e-08	-0.9602	-0.41626	0.074701	-0.013349	-0.0019587	-0.22796	3.8888e-08	4.3819e-06	0.51477	-0.017057	-1.1232	0.0004333	-0.50382
-0.017621	-0.31945	2.9295e-09	-0.2372	1.6565e-07	-0.53862	-0.094882	-0.0090109	-0.59038	0.30226	-0.061572	-0.97683	0.032601	-0.054891	-0.037827	-0.0010979	0.032658	0.31256	7.1737e-09	-0.048314	-0.0017511	0.010472	-0.031591	-0.01186	-0.019839	0.022068	0.0025964	0.039985	-0.019229	-0.023088	-0.07465	-0.01163	-0.0050649	-0.97088	0.018449	-0.25199	5.3055e-08	-1.3032	-0.77989	0.0027459	-0.0022448	-0.017323	-0.082098	1.5982e-08	0.0006972	0.43423	-0.025612	-1.1728	0.0012911	-0.52169
-0.059119	-0.23169	1.4949e-07	-0.21955	1.7028e-07	-0.66911	-0.085817	-0.034079	-0.36868	0.38149	-0.029126	-0.82693	0.069323	-0.056809	-0.080752	-0.0024649	0.064732	0.4124	1.0874e-07	-0.00013291	-0.041762	0.01904	-0.069848	-0.046029	-0.00080596	0.084257	0.025208	0.020119	-0.0034563	-0.10022	-0.10286	-0.00034317	-0.026604	-0.80878	0.015714	-0.29448	2.2242e-08	-1.4039	-0.34854	0.092347	-0.052706	-0.040358	-0.00073803	1.5663e-08	0.0056665	0.50877	-0.027278	-1.1186	0.018429	-0.4418
-0.05767	-0.34581	1.9959e-07	-0.25803	2.4693e-07	-0.5196	-0.12456	-0.062875	-0.24418	0.47965	-0.035021	-0.82133	0.080004	-0.082067	-0.036246	-0.11732	0.033739	0.44595	4.1872e-08	-0.0070168	-0.005263	0.018392	-0.051595	-0.023765	-0.078451	0.022887	7.8745e-06	0.10402	-0.022065	-0.0038493	-0.14163	-0.051612	-0.054905	-0.81424	0.14725	-0.27765	2.1675e-08	-1.5985	-0.65057	0.10427	-0.03371	-0.00368	-0.15155	1.4798e-08	1.7073e-06	0.52286	-0.043107	-1.221	0.013455	-0.62056
-0.049237	-0.37469	1.4105e-07	-0.20311	2.0363e-07	-0.6467	-0.045837	-0.031574	-0.31718	0.41002	-0.040429	-0.87393	0.053654	-0.029918	-0.1059	-0.00063323	0.071236	0.35244	3.492e-08	-0.0069092	-0.02908	0.018405	-0.031083	-0.054036	-0.0011915	0.033912	0.022287	0.014984	-0.0099082	-0.030055	-0.07007	-0.027635	-0.016356	-0.90744	0.026165	-0.19769	8.4396e-09	-1.3355	-0.75084	0.06604	-0.013447	-0.049802	-0.00021314	1.8099e-08	0.0038105	0.41693	-0.010221	-0.88984	0.00027014	-0.46825
-0.023153	-0.26308	4.8398e-10	-0.23926	1.0766e-07	-0.54317	-0.10602	-0.057426	-0.3686	0.46078	-0.020884	-0.91955	0.070613	-0.030379	-0.021136	-0.033903	0.042329	0.60978	6.3515e-08	-0.00061535	-0.27811	0.040185	-0.060526	-0.034472	-0.023367	0.022656	0.0031903	0.033551	-0.013474	-0.12276	-0.063506	-0.0066829	-0.012058	-0.92711	0.059214	-0.22134	1.0773e-08	-1.0497	-0.34547	0.018545	-0.010645	-0.002089	-0.063686	2.5772e-09	6.9494e-05	0.36413	-0.052216	-1.4855	0.053156	-0.53039
-0.061313	-0.31521	1.6232e-07	-0.19493	3.7554e-08	-0.52368	-0.079912	-0.027852	-0.39639	0.36409	-0.16401	-0.80043	0.075192	-0.068618	-0.036505	-0.033047	0.075772	0.52429	6.862e-08	-0.038925	-0.00055376	0.040277	-0.030708	-0.01504	-0.051398	0.021304	0.013829	0.033912	-0.058359	-0.00040655	-0.077258	-0.036082	-0.0076549	-1.0268	0.020636	-0.33065	1.6082e-08	-1.3487	-0.43275	0.049885	-0.028968	-0.010065	-0.0057552	1.7022e-08	0.001671	0.55435	-0.0083296	-1.3645	0.021664	-0.47292
-0.012482	-0.3135	2.6547e-08	-0.26958	1.4069e-08	-0.57808	-0.093797	-0.054778	-0.37137	0.45148	-0.016048	-1.0834	0.052387	-0.033884	-0.0004115	-0.009575	0.0027778	0.61681	2.5254e-08	-0.017148	-0.068809	0.005531	-0.032523	-0.00075648	-0.0088181	0.0023017	6.7875e-06	0.035062	-0.022655	-0.0097836	-0.062932	-0.018328	-0.00039018	-0.76579	0.0024848	-0.22663	2.2985e-08	-1.4538	-0.49828	0.023585	-0.0032154	-0.00015158	-0.0054689	2.4005e-09	0.00011072	0.4199	-0.00056419	-1.6302	0.010333	-0.42998
-0.0078798	-0.32028	3.5097e-07	-0.20131	2.078e-08	-0.57997	-0.090559	-0.030965	-0.36206	0.40314	-0.094953	-0.75846	0.005271	-0.045183	-0.0017669	-0.0070122	0.032982	0.4207	6.1752e-08	-0.018528	-0.021526	0.0021024	-0.019432	-0.00092667	-0.0090869	0.01184	0.035884	0.04772	-0.10641	-0.00083174	-0.066076	-0.027076	-0.0010307	-0.81755	0.073073	-0.1818	4.358e-08	-1.2652	-0.61824	0.084013	-0.081382	-0.0019402	-0.021865	7.9504e-08	0.00042853	0.58855	-0.010979	-1.4728	0.00010613	-0.5072
-0.030167	-0.3487	1.5243e-07	-0.27208	1.9513e-07	-0.84947	-0.10993	-0.046438	-0.55789	0.32677	-0.0074414	-1.023	0.019484	-0.016271	-0.11343	-0.0012728	0.07127	0.50289	5.4826e-08	-0.037417	-0.021969	0.016879	-0.021591	-0.075447	-0.027174	0.040858	0.0087551	0.039587	-0.027703	-0.018147	-0.063886	-0.042602	-0.09019	-0.71834	0.080733	-0.22674	1.4803e-08	-1.0492	-0.54715	0.039449	-0.022091	-0.047762	-0.047676	1.4775e-08	0.0014459	0.45733	-0.0073171	-1.6013	0.017327	-0.49564
-0.065288	-0.27484	1.0005e-07	-0.16494	1.1364e-07	-0.77437	-0.11644	-0.062757	-0.36214	0.51445	-0.033241	-0.8305	0.028207	-0.040951	-0.00074466	-0.034139	0.049907	0.60286	1.735e-07	-3.7965e-05	-0.029532	0.014293	-0.053068	-0.09189	-0.024262	0.00029691	0.0020493	0.075245	-0.0079886	-0.074144	-0.1247	-0.013983	-0.034994	-0.98556	0.03474	-0.30165	3.7043e-08	-1.1379	-0.58393	0.11382	-0.033788	-0.019296	-0.096825	8.2355e-09	0.03168	0.39314	-0.029384	-0.7619	0.043933	-0.37717
-0.0093362	-0.25862	3.9453e-08	-0.21714	5.7171e-08	-0.64541	-0.045421	-0.071176	-0.34617	0.44986	-0.091751	-0.6787	0.074571	-0.025347	-0.012644	-0.00016388	0.051117	0.34083	1.8656e-07	9.6904e-07	-0.055324	0.0047918	-0.020996	-0.072825	-0.00026745	0.052981	0.090841	0.023609	-0.0076673	-0.090854	-0.12493	-0.014212	-0.00053236	-0.77817	0.029436	-0.3447	2.9013e-08	-1.1326	-0.4739	0.0928	-0.012685	-0.0060154	-2.8536e-05	4.9017e-08	0.004719	0.62355	-0.025271	-1.0261	0.0095575	-0.52552
-0.026357	-0.31574	2.8226e-08	-0.21035	1.7798e-07	-0.71168	-0.1148	-0.033456	-0.36525	0.43381	-0.0043109	-0.95526	0.069047	-0.038171	-0.01557	-0.022225	0.012483	0.53947	8.2458e-08	-0.00097339	-0.0010263	0.029841	-0.050258	-0.0059909	-0.034582	0.015192	0.0004637	0.053817	-0.0016772	-0.049803	-0.0986	-0.013147	-0.012998	-0.78724	0.03121	-0.31608	2.6093e-08	-1.1951	-0.46275	0.1311	-0.012253	-0.010172	-0.0079147	4.5192e-09	1.151e-06	0.51831	-0.030641	-1.3078	0.0016185	-0.48653
-0.078541	-0.237	9.4737e-08	-0.29483	1.0374e-07	-0.71819	-0.14942	-0.07794	-0.38263	0.42096	-0.015083	-1.3409	0.067687	-0.067425	-0.026686	-0.047586	0.020416	0.37009	1.0634e-07	-3.5367e-05	-0.13158	0.00073014	-0.06522	-0.0086532	-0.05625	0.030162	0.020492	0.075753	-0.0088154	-0.029995	-0.099998	-0.031294	-0.048987	-0.89582	0.093964	-0.27962	1.7944e-08	-1.2381	-0.8598	0.10639	-0.026459	-0.051007	-0.12981	4.7989e-09	0.0001824	0.44523	-0.018067	-1.2044	0.062802	-0.42222
-0.0034819	-0.29187	1.6369e-07	-0.17857	1.5214e-10	-0.61013	-0.098236	-0.023745	-0.45731	0.3848	-0.035341	-0.80271	0.0055906	-0.016937	-0.0055432	-0.031072	0.0084469	0.44562	3.5026e-08	-0.01828	-0.011231	0.013474	-0.0051827	-0.0032448	-0.022282	0.002753	0.0014363	0.064677	-0.056492	-0.00018371	-0.092099	-0.0095731	-0.0038791	-0.74148	0.04055	-0.1923	4.1919e-08	-1.0928	-0.54269	0.038069	-0.026362	-0.00075294	-0.052032	3.093e-08	4.3903e-05	0.53698	-0.018858	-1.5825	0.017758	-0.44232
-0.03232	-0.30015	7.0762e-09	-0.22821	2.921e-08	-0.65992	-0.067795	-0.045716	-0.30248	0.38324	-0.11102	-1.0425	0.020381	-0.017612	-0.00079116	-0.00095925	0.060618	0.39304	9.2369e-08	-0.018456	-0.025724	0.01507	-0.0037703	-0.00050614	-0.0032693	0.024648	0.0037449	0.043221	-0.030865	-0.016362	-0.089911	-0.011137	-0.00063496	-0.77925	0.019343	-0.25407	3.3777e-08	-1.3194	-0.60662	0.032839	-0.056345	-0.0010282	-0.0002698	2.3898e-08	0.00021395	0.53886	-0.021877	-0.95993	0.0030035	-0.39409
-0.023798	-0.35152	1.7084e-08	-0.18886	4.5008e-08	-0.62296	-0.068371	-0.0332	-0.3753	0.38712	-0.12988	-0.86682	0.022955	-0.045632	-0.0016677	-0.00855	0.0098284	0.44111	6.3772e-08	-0.052317	-0.035642	0.0025729	-0.0094993	-0.00078945	-0.001275	0.012648	0.016653	0.044905	-0.064654	-0.022498	-0.13745	-0.036318	-0.0011249	-0.81084	0.013991	-0.26984	5.7631e-08	-1.4404	-0.34577	0.059642	-0.034616	-0.001085	-0.0082292	2.6084e-08	9.1701e-05	0.53887	-0.0096299	-1.1902	0.012814	-0.39424
-0.041358	-0.27168	7.1594e-08	-0.25517	3.0427e-08	-0.7595	-0.087394	-0.067207	-0.56565	0.41048	-0.031809	-0.91179	0.0021421	-0.056447	-0.017518	-0.0017908	0.063056	0.47365	1.6739e-07	-0.012025	-0.24152	0.012651	-0.040873	-0.01546	-0.010965	0.079764	0.00018111	0.046625	-0.030841	-0.040581	-0.086943	-0.018853	-0.0080418	-0.77786	0.043129	-0.25652	3.9557e-08	-1.1255	-0.58049	0.014874	-0.030329	-0.01298	-0.00056596	2.8404e-08	1.8583e-05	0.52972	-0.067646	-1.4991	0.014226	-0.46254
-0.037247	-0.282	1.2666e-07	-0.21326	2.4612e-08	-0.69431	-0.091698	-0.028319	-0.33738	0.53228	-0.015762	-1.2547	0.029538	-0.040041	-0.0010934	-5.947e-05	0.00077513	0.44051	4.4404e-09	-0.017734	-0.05146	0.0061014	-0.037492	-0.0008994	-0.0020468	0.0048946	0.013791	0.003454	-0.010392	-0.0055164	-0.058996	-0.01123	-0.00058694	-1.1123	0.0053803	-0.32969	1.6214e-09	-1.4752	-0.4644	0.099317	-0.035829	-0.00038722	-0.0015086	5.6801e-09	0.0002482	0.34089	-0.00023332	-1.4238	0.015197	-0.37685
-0.094937	-0.28443	1.0603e-07	-0.17112	1.2234e-07	-0.74083	-0.095896	-0.073341	-0.40204	0.46962	-0.020544	-1.069	0.011377	-0.069889	-0.018693	-0.0021667	0.051557	0.48119	1.725e-07	-0.028683	-0.064333	0.0021149	-0.065318	-0.050644	-0.0015056	0.082926	0.00076968	0.054817	-0.059316	-0.11013	-0.075176	-0.031687	-0.015212	-0.96447	0.029658	-0.28697	4.1031e-08	-1.4281	-0.48766	0.093675	-0.036733	-0.0075534	-0.00039619	2.5861e-08	0.065909	0.54096	-0.080101	-1.3402	0.01099	-0.40742
-0.043334	-0.3062	1.0024e-07	-0.19608	4.5064e-08	-0.58323	-0.07046	-0.063004	-0.38178	0.46693	-0.14594	-1.0471	0.051864	-0.080379	-0.009527	-0.0049984	0.061543	0.60732	2.2525e-08	-0.026503	-0.0026066	0.012483	-0.0012899	-0.0019294	-2.688e-05	0.033909	0.00060605	0.029727	-0.10007	-0.023162	-0.095388	-0.034135	-0.0065998	-1.1378	0.035129	-0.29718	3.563e-08	-1.0465	-0.57537	0.075523	-0.027204	-0.010277	-0.0040328	3.9929e-08	0.0083558	0.47047	-0.02229	-0.91642	0.019297	-0.43644
-0.016763	-0.26151	1.6697e-07	-0.18468	3.07e-08	-0.69009	-0.12968	-0.093502	-0.31804	0.41071	-0.029331	-0.95163	0.029458	-0.061862	-0.070598	-0.015751	0.05673	0.4478	1.2092e-07	-0.016619	-0.021079	0.0086992	-0.050444	-0.033758	-0.0052081	0.057732	0.015464	0.085495	-0.061869	-0.096068	-0.057299	-0.025638	-0.1024	-1.0819	0.14711	-0.28402	3.3989e-08	-1.2483	-0.39659	0.019347	-0.033156	-0.0028104	-0.033761	2.1112e-08	0.010703	0.42987	-0.054945	-1.328	0.0047063	-0.38076
-0.091266	-0.24246	1.0773e-07	-0.24475	2.4778e-07	-0.62601	-0.087592	-0.056714	-0.37472	0.48875	-0.1527	-1.0996	0.11122	-0.097295	-0.024228	-0.00066247	0.099913	0.32822	2.4815e-07	-0.00026029	-0.00024567	0.055005	-0.12671	-0.073604	-5.1815e-05	0.0068095	0.1519	0.049681	-0.0015285	-0.14738	-0.33485	-0.023014	-0.00017589	-0.72005	0.098748	-0.44706	1.7652e-08	-1.3962	-0.78702	0.56459	-0.32618	-0.11023	-0.42474	5.6419e-08	0.11934	0.62304	-0.20837	-1.4194	0.00015013	-0.63137
-0.011128	-0.38093	8.5269e-08	-0.26213	4.2524e-08	-0.7256	-0.11241	-0.040126	-0.35468	0.38515	-0.079508	-0.90474	0.024689	-0.03132	-0.091711	-0.040072	0.089069	0.4568	2.3504e-08	-0.055468	-0.035192	0.014533	-0.021355	-0.017555	-0.022469	0.021471	0.0067332	0.037997	-0.02689	-0.013692	-0.048233	-0.0051449	-0.042262	-0.98859	0.034869	-0.20803	2.326e-08	-1.2138	-0.53162	0.02349	-0.0058446	-0.025699	-0.0053302	1.7567e-08	1.3187e-05	0.44509	-0.021357	-1.3282	0.079121	-0.51784
-0.051209	-0.37317	8.9571e-08	-0.26289	5.2461e-08	-0.88957	-0.17279	-0.044106	-0.40098	0.45074	-0.03858	-0.73581	0.027965	-0.043484	-0.0091018	-0.050602	0.015868	0.39395	7.0868e-10	-0.051733	-0.065382	0.012699	-0.027621	-0.0063021	-0.020893	0.00038712	0.0010258	0.021198	-0.028455	-0.042769	-0.072973	-0.033374	-0.0081922	-0.79107	0.0086314	-0.27628	3.2109e-09	-1.168	-0.35733	0.074604	-0.014929	-0.0045043	-0.026344	8.0599e-10	0.047072	0.32061	-0.0079885	-1.416	0.023839	-0.38661
-0.067583	-0.3224	7.9555e-08	-0.22569	2.1165e-07	-0.70713	-0.12789	-0.042661	-0.57833	0.48166	-0.057913	-1.1432	0.053632	-0.042372	-0.0053379	-0.019542	0.04194	0.56806	1.2341e-07	-0.011204	-0.17015	0.027205	-0.093687	-0.0067369	-0.01179	0.0022138	0.00067601	0.063849	-0.017628	-0.051689	-0.098667	-0.012792	-0.0026032	-0.88407	0.018991	-0.27409	2.7372e-08	-1.4159	-0.49884	0.04916	-0.034791	-0.0017476	-0.0065819	9.6097e-09	0.0055383	0.44389	-0.022725	-1.1446	0.00042121	-0.42441
-0.022363	-0.38672	4.0062e-08	-0.21769	3.7567e-08	-0.68083	-0.074641	-0.061452	-0.4066	0.40013	-0.096569	-0.93049	0.041878	-0.039614	-0.00055095	-0.0027101	0.01635	0.4263	4.9925e-08	-0.029382	-0.1498	0.022921	-0.014315	-0.00044403	-0.030047	0.023902	0.013731	0.082642	-0.070852	-0.033619	-0.09646	-0.024454	-0.00020771	-0.88283	0.06892	-0.29487	8.8794e-08	-1.0688	-0.49484	0.077434	-0.0206	-0.00028503	-0.029511	4.2695e-08	0.029588	0.43543	-0.065454	-1.3422	0.047712	-0.46721
-0.038935	-0.38734	2.4371e-07	-0.28405	8.1935e-08	-0.62331	-0.10472	-0.09371	-0.58672	0.38501	-0.016126	-0.72624	0.031984	-0.040411	-0.030595	-0.028643	0.043566	0.70924	1.0753e-07	-0.013041	-0.017882	0.0056431	-0.025006	-0.015994	-0.014464	0.049725	0.0036186	0.062225	-0.08175	-0.013472	-0.08196	-0.044933	-0.040706	-0.81532	0.064265	-0.2572	4.4846e-08	-0.95054	-0.46765	0.085885	-0.01959	-0.005829	-0.04405	2.6017e-08	0.00033113	0.4478	-0.035416	-0.88181	0.077135	-0.53179
-0.047067	-0.2596	2.4234e-08	-0.20432	1.7516e-07	-0.47468	-0.097805	-0.0029444	-0.32074	0.47244	-0.023631	-1.283	0.0068312	-0.046258	-0.018092	-0.0068409	0.043202	0.38041	5.7809e-08	-0.016984	-0.10462	0.0035912	-0.0547	-0.029916	-0.00016028	0.01798	0.0093357	0.023841	-0.0028135	-0.051657	-0.066943	-0.023742	-0.0095773	-1.0182	0.015544	-0.25725	3.262e-08	-1.1507	-0.30587	0.015479	-0.011475	-0.0026599	-0.0022709	1.5483e-08	0.0017918	0.53864	-0.018474	-1.5914	0.013724	-0.54821
-0.030681	-0.37955	4.9609e-08	-0.23496	2.3019e-07	-0.61631	-0.063313	-0.019076	-0.43604	0.39872	-0.15503	-0.84509	0.034069	-0.03444	-0.06205	-0.0077526	0.085529	0.40573	5.1607e-08	-0.027371	-0.013593	0.015861	-0.040521	-0.016606	-0.0012854	0.018821	0.019165	0.015191	-0.034401	-0.0095955	-0.092778	-0.031179	-0.0008681	-0.88916	0.014861	-0.26834	1.7981e-08	-1.2642	-0.39186	0.046433	-0.023657	-0.025699	-0.0049432	2.2224e-08	0.0012077	0.55136	-0.022429	-0.98985	0.0026231	-0.5266
-0.05574	-0.33691	7.7567e-08	-0.26845	1.2582e-07	-0.65305	-0.12184	-0.024798	-0.39	0.40801	-0.020995	-0.84783	0.058445	-0.042847	-0.034549	-0.011867	0.021472	0.62439	2.9198e-08	-0.00023061	-0.085664	0.027971	-0.025087	-0.024331	-0.037091	0.016493	0.00034308	0.014076	-0.00029456	-0.080348	-0.11098	-0.010859	-0.016373	-0.62344	0.021478	-0.30867	7.6031e-09	-1.2244	-0.42285	0.024758	-0.0027949	-0.0092137	-0.10039	1.3961e-08	5.0476e-05	0.48461	-0.017969	-1.114	0.011993	-0.48593
-0.039058	-0.35952	2.3456e-07	-0.23177	4.0389e-07	-0.64137	-0.077435	-0.12556	-0.38293	0.47125	-0.063135	-1.0894	0.065261	-0.071178	-0.063141	-0.024712	0.082598	0.39426	1.6368e-07	-0.0058915	-0.01742	0.059029	-0.085544	-0.068132	-0.018218	0.045942	0.012697	0.068437	-0.039489	-0.018965	-0.091611	-0.028032	-0.031657	-0.74149	0.0973	-0.24011	2.9795e-08	-1.2332	-0.51463	0.022254	-0.15372	-0.038945	-0.0064202	9.0541e-09	0.00067365	0.54568	-0.096495	-1.6318	0.044602	-0.79569
-0.045163	-0.27053	3.5191e-08	-0.23258	1.068e-07	-0.51058	-0.13097	-0.014883	-0.30964	0.36715	-0.043112	-1.1438	0.010416	-0.021506	-0.018462	-0.068715	0.021193	0.55595	8.2994e-09	-0.03182	-0.00031801	0.010082	-0.012254	-0.0074075	-0.05661	0.0056327	0.0098973	0.022685	-0.018503	-0.0030692	-0.068584	-0.016835	-0.015787	-0.84789	0.022003	-0.17315	8.372e-09	-1.1297	-0.48683	0.00011512	-0.013549	-0.0067753	-0.046355	7.606e-09	0.00030126	0.49809	-0.0011037	-1.1492	0.0053307	-0.38667
-0.013039	-0.29903	3.3152e-08	-0.18136	2.3093e-08	-0.68993	-0.096228	-0.033668	-0.46725	0.50367	-0.11683	-1.1726	0.015599	-0.04665	-0.00090249	-0.071286	0.0023078	0.43336	2.6455e-09	-0.26494	-0.00095999	0.078171	-0.027327	-0.00050007	-0.032064	0.02638	0.045974	0.048277	-0.28032	-0.00049187	-0.039512	-0.022662	-0.00075196	-0.72484	0.0069044	-0.28756	2.7433e-08	-0.72039	-0.44343	0.0010314	-0.014075	-0.00024918	-0.081122	4.8266e-09	0.069385	0.47705	-0.015748	-1.3762	0.0018701	-0.38513
-0.029108	-0.37233	9.0087e-08	-0.18254	2.0134e-07	-0.56387	-0.21854	-0.021217	-0.53001	0.39349	-0.12591	-0.95419	0.0084551	-0.076493	-0.0018676	-0.11992	0.014244	0.58468	5.2324e-08	-0.041794	-0.034128	0.023517	-0.043406	-0.00053512	-0.073778	0.010804	0.0054767	0.035292	-0.098654	-0.019708	-0.1471	-0.053554	-0.0021139	-1.0094	0.036995	-0.23827	3.1857e-08	-1.6214	-0.67157	0.053851	-0.013441	-9.0159e-05	-0.053718	2.8972e-08	4.295e-05	0.50834	-0.021097	-1.4012	0.0018528	-0.464
-0.042535	-0.36948	4.2093e-07	-0.20614	2.3867e-07	-0.59952	-0.096747	-0.19171	-0.41941	0.56361	-0.099191	-0.69341	0.09782	-0.090122	-0.06094	-0.010574	0.14212	0.44632	1.2147e-07	-0.00065044	-0.052184	0.060394	-0.11678	-0.019685	-0.057596	0.00077928	0.0016027	0.087135	-0.18776	-0.2003	-0.14323	-0.07602	-0.08143	-0.73616	0.10778	-0.15178	3.4911e-08	-1.1635	-0.30731	0.097653	-0.27455	-0.031355	-0.2496	5.5423e-09	0.21628	0.56502	-0.14615	-0.78601	0.049447	-0.57874
-0.040822	-0.30724	3.9087e-07	-0.23689	1.7558e-07	-0.63529	-0.069488	-0.022331	-0.39265	0.42972	-0.144	-0.89696	0.041051	-0.04681	-0.022548	-0.025298	0.049703	0.4622	2.2057e-08	-0.0022337	-2.2786e-05	0.052398	-0.066714	-0.0080892	-0.035074	0.016861	0.031685	0.02607	-0.053013	-0.0015092	-0.17452	-0.013641	-0.0082186	-0.74153	0.044705	-0.31744	1.7859e-08	-1.3193	-0.56313	0.29892	-0.0071296	-0.0041996	-0.031348	4.0821e-08	0.034974	0.58125	-0.00064456	-1.402	0.0012739	-0.55229
-0.053072	-0.27363	2.8495e-07	-0.22383	1.2823e-07	-0.58341	-0.0637	-0.15065	-0.43784	0.47677	-0.097311	-0.87513	0.11473	-0.086569	-0.067669	-0.0068142	0.17872	0.62313	2.088e-07	-0.010819	-0.012982	0.012046	-0.0931	-0.011449	-0.0028087	0.012427	0.023282	0.052992	-0.11706	-0.10021	-0.034168	-0.030871	-0.025619	-0.87015	0.080712	-0.2742	2.7526e-08	-1.1249	-0.37606	0.074356	-0.066782	-0.10223	-0.035729	1.0472e-08	3.7098e-05	0.53297	-0.15307	-1.0838	0.00015431	-0.53051
-0.028285	-0.27874	1.6049e-07	-0.21973	1.9677e-07	-0.57817	-0.14163	-0.0099338	-0.50669	0.44081	-0.034668	-1.1675	0.0051788	-0.032228	-0.033509	-0.070374	0.047986	0.48142	2.1989e-08	-0.019009	-0.0017213	0.0037684	-0.022975	-0.012701	-0.037515	0.012907	9.3788e-05	0.04417	-0.034957	-0.0020553	-0.094676	-0.052809	-0.032863	-0.84021	0.045064	-0.1755	1.7244e-08	-1.0373	-0.5171	0.0042089	-0.019434	-0.012811	-0.026124	1.7849e-08	0.0048125	0.4455	-0.0080376	-0.97906	0.0034162	-0.42988
-0.025361	-0.40546	2.3103e-07	-0.21989	1.3551e-07	-0.77363	-0.097515	-0.04355	-0.48402	0.33155	-0.1099	-0.75626	0.055105	-0.051279	-0.11891	-0.023243	0.10865	0.58086	4.3905e-08	-0.043524	-2.8862e-05	0.015782	-0.017274	-0.015883	-0.012783	0.030123	0.046491	0.021135	-0.067537	-0.0087154	-0.046422	-0.036685	-0.039668	-0.81012	0.026137	-0.32289	1.9695e-08	-1.1802	-0.35717	0.021829	-0.011485	-0.030424	-0.10358	4.8032e-08	0.025428	0.42083	-0.0081042	-1.0683	0.00038284	-0.47172
-0.060693	-0.39521	3.9362e-08	-0.2918	1.9516e-07	-0.79551	-0.08949	-0.046204	-0.48244	0.3919	-0.17882	-1.0373	0.013175	-0.024018	-0.00086783	-0.0068409	0.075704	0.54733	2.9708e-08	-0.02766	-0.0013552	0.00051643	-0.035257	-0.037991	-0.023295	0.018469	0.013769	0.021605	-0.076345	-0.044141	-0.10959	-0.047104	-0.0065217	-0.89566	0.018781	-0.24845	1.9658e-08	-1.0816	-0.48329	0.078423	-0.044727	-8.7062e-05	-0.0033469	4.827e-08	0.014768	0.43219	-0.01598	-0.9849	0.076906	-0.43407
-0.032581	-0.29625	4.554e-08	-0.30541	2.8751e-08	-0.56361	-0.083234	-0.018257	-0.34762	0.47839	-0.048733	-0.87724	0.037463	-0.032389	-0.018204	-0.00082503	0.030152	0.48932	5.6844e-09	-0.041012	-0.24363	0.0014694	-0.03836	-0.0082007	-0.00091881	0.019992	7.353e-06	0.011766	-0.020602	-0.076439	-0.057758	-0.02085	-0.0058755	-0.76573	0.015862	-0.21609	1.6874e-08	-1.3689	-0.47689	0.035235	-0.01231	-0.0061992	-0.00055067	1.3774e-08	1.0052e-05	0.4793	-0.003931	-1.3587	0.070967	-0.42116
-0.055451	-0.38152	1.0894e-07	-0.24377	9.292e-08	-0.75857	-0.16052	-0.088568	-0.40185	0.49583	-0.15602	-1.2517	0.079776	-0.078465	-0.20931	-0.063501	0.041613	0.38654	3.0289e-08	-0.13627	-0.00027838	0.048902	-0.034716	-0.088773	-0.044569	0.12036	0.15588	0.020599	-0.051614	-0.0005003	-0.092015	-0.040387	-0.092294	-0.85724	0.060061	-0.25493	1.5449e-08	-1.2426	-0.45464	0.028837	-0.017292	-0.036472	-0.15377	2.6908e-08	0.019965	0.50341	-0.0026175	-0.97085	0.018888	-0.45585
-0.0085284	-0.31282	1.1506e-07	-0.1982	7.3415e-09	-0.54573	-0.08699	-0.043572	-0.41073	0.43743	-0.037514	-0.77441	0.068141	-0.063873	-0.030639	-0.0042774	0.024649	0.48132	9.6154e-08	-0.024743	-0.022958	0.0010451	-0.039707	-0.02135	-0.018241	0.020263	0.0054912	0.0728	-0.02875	-3.5273e-05	-0.053608	-0.036997	-0.010392	-0.72152	0.041097	-0.26251	4.1228e-08	-1.7536	-0.57501	0.064798	-0.041829	-0.0010636	-0.064095	1.3646e-08	8.0304e-06	0.43501	-0.012134	-1.8246	0.00098275	-0.43173
-0.018665	-0.36237	2.4485e-08	-0.22352	5.7796e-08	-0.67758	-0.057937	-0.045123	-0.38473	0.39687	-0.17765	-1.2732	0.026741	-0.043179	-0.029488	-0.00083064	0.040976	0.66556	3.9501e-08	-0.054222	-0.00069815	0.021811	-0.005232	-0.013458	-0.0082266	0.017166	0.0071115	0.053248	-0.055468	-7.695e-05	-0.066614	-0.033224	-0.013571	-0.80904	0.015323	-0.25386	5.2037e-08	-0.92848	-0.51868	0.022354	-0.028656	-0.0074588	-0.0038304	1.7718e-08	6.5882e-05	0.39461	-0.011854	-1.1043	0.0046913	-0.40849
-0.010164	-0.28015	8.6059e-08	-0.249	1.9488e-07	-0.73703	-0.12324	-0.086979	-0.44329	0.54089	-0.086663	-1.1507	0.066531	-0.043511	-0.05332	-0.00013035	0.076269	0.46498	1.7565e-07	-0.019192	-0.10665	0.029562	-0.065362	-0.061478	-0.055439	0.024159	0.0014632	0.093845	-0.082246	-0.047998	-0.12403	-0.041827	-0.046791	-0.62197	0.085435	-0.2259	2.5749e-08	-0.8774	-0.43396	0.090217	-0.0049161	-2.4771e-06	-0.1262	2.5312e-09	0.0056951	0.46233	-0.063551	-1.2883	0.022881	-0.47971
-0.042671	-0.2918	1.245e-08	-0.22688	1.0832e-07	-0.63443	-0.096817	-0.027663	-0.46444	0.42421	-0.030802	-0.78129	0.035626	-0.01171	-0.029541	-3.5774e-05	0.04584	0.5452	1.5261e-07	-0.017041	-0.17131	0.0012607	-0.017699	-0.048672	-4.9543e-05	0.037902	8.8881e-05	0.032439	-0.0076907	-0.076013	-0.05641	-0.01435	-0.01308	-0.96043	0.0079766	-0.23652	2.8673e-08	-1.325	-0.40022	0.031439	-0.0018816	-0.012056	-7.4613e-06	8.7654e-09	0.0034528	0.45453	-0.035146	-0.97065	0.0081714	-0.39704
-0.034291	-0.33814	1.0154e-07	-0.19206	1.6102e-07	-0.58548	-0.063082	-0.012603	-0.36505	0.35944	-0.080876	-0.84605	0.045225	-0.012277	-0.051355	-0.005883	0.076203	0.68441	2.9375e-08	-0.040892	-0.0027516	0.021134	-0.0086194	-0.011752	-0.0053588	0.019522	0.0074555	0.017984	-0.028146	-0.0023937	-0.057625	-0.054988	-0.015965	-0.76321	0.022935	-0.19793	1.1707e-08	-1.0015	-0.39118	0.022459	-0.014819	-0.011525	-0.0062618	1.6104e-08	0.0021806	0.38061	-0.010726	-1.1514	0.011475	-0.41245
-0.15195	-0.33326	2.115e-07	-0.20632	1.1277e-07	-0.72906	-0.083061	-0.16496	-0.47734	0.49435	-0.0053211	-0.68281	0.057923	-0.064344	-0.046691	-0.022078	0.025277	0.52958	2.2828e-07	-0.011684	-0.019987	0.052779	-0.071887	-0.028717	-0.021033	0.067625	3.5877e-07	0.14086	-0.030954	-0.0076226	-0.07353	-0.055675	-0.036146	-0.89516	0.076071	-0.45437	3.9837e-08	-1.1196	-0.5334	0.042602	-0.031198	-0.023182	6.458e-07	8.4369e-09	0.0011004	0.58284	-0.06144	-1.0004	0.057394	-0.41562
-0.033651	-0.31336	7.6052e-09	-0.20083	8.279e-08	-0.53887	-0.11183	-0.044078	-0.5378	0.37927	-0.050751	-1.2322	0.0070481	-0.02865	-0.00026202	-0.062308	0.0022385	0.40656	1.7827e-08	-0.02349	-8.6545e-06	0.049324	-0.019955	-0.00023959	-0.04828	0.0011185	5.7008e-05	0.042539	-0.029627	-0.0081845	-0.11105	-0.027157	-0.00020065	-0.69325	0.023039	-0.18974	1.5161e-08	-0.85919	-0.52611	0.0087456	-0.0071313	-5.0956e-06	-0.11014	1.7321e-08	0.00031966	0.37537	-0.0073107	-0.88004	1.3725e-05	-0.42288
-0.016387	-0.37985	7.9021e-09	-0.24123	1.9144e-07	-0.59943	-0.092423	-0.013643	-0.5119	0.44149	-0.059324	-1.1435	0.029096	-0.014436	-0.055876	-0.010498	0.043702	0.41686	8.8778e-09	-0.043931	-0.011636	0.017864	-0.041387	-0.023649	-0.0068911	0.024425	0.031311	0.00616	-0.0084514	-0.0026397	-0.065018	-0.00067684	-0.0090163	-0.79422	0.020095	-0.31903	1.9051e-08	-1.5199	-0.7282	0.0035905	-0.0044828	-0.031054	-0.11806	9.4111e-09	0.00046809	0.48692	-0.003306	-1.5139	0.0027903	-0.53671
-0.097434	-0.32188	1.3071e-07	-0.26313	1.238e-07	-0.63943	-0.092716	-0.10829	-0.36456	0.48923	-0.030277	-1.0189	0.065193	-0.065488	-0.047974	-0.0027802	0.030977	0.48766	1.4676e-07	-0.0132	-0.21507	0.03134	-0.090918	-0.036306	-0.030935	0.066209	0.014972	0.035958	-0.090623	-0.066243	-0.14711	-0.044845	-0.056271	-0.74857	0.067666	-0.35244	1.0415e-08	-1.2069	-0.31546	0.079558	-0.014937	-0.030329	-0.11805	3.2007e-08	0.024734	0.63446	-0.03308	-1.3801	0.086312	-0.53465
-0.01868	-0.27995	7.808e-10	-0.21879	9.7403e-08	-0.57423	-0.091388	-0.0087492	-0.30392	0.3357	-0.047556	-0.95768	0.033155	-0.011917	-0.023726	-0.00088997	0.025969	0.43103	3.4484e-08	-0.012484	-0.022447	0.0069989	-0.015568	-0.030201	-0.012952	0.022196	0.010184	0.021871	-0.0020603	-0.066026	-0.080373	-0.0022543	-0.0055332	-0.88128	0.012984	-0.27634	2.0607e-08	-1.1016	-0.78481	0.01001	-0.0018769	-0.0015291	-0.025841	9.4863e-09	0.011696	0.41709	-0.011621	-1.0819	0.0045229	-0.4414
-0.052289	-0.28206	2.6354e-07	-0.18828	6.6725e-08	-0.58424	-0.068462	-0.0029729	-0.31463	0.55086	-0.036356	-0.84854	0.051565	-0.070431	-0.03934	-0.0036987	0.038956	0.49342	5.4236e-08	-0.0062286	-0.036686	0.020428	-0.058845	-0.013621	-0.0055309	0.030876	0.10673	0.017561	-9.502e-06	-0.039017	-0.08908	-0.015767	-0.0050393	-1.29	0.0071216	-0.28405	1.614e-08	-1.3866	-0.56602	0.064074	-0.0037275	-0.011913	-0.0012789	2.2585e-08	0.021807	0.64486	-0.032825	-1.2681	0.010804	-0.57362
-0.073189	-0.2695	1.6774e-07	-0.17663	1.4517e-07	-0.56196	-0.10119	-0.024521	-0.38526	0.46281	-0.055818	-0.96491	0.051877	-0.059314	-0.019133	-0.041049	0.066871	0.33979	1.6089e-07	-0.0056989	-0.11013	0.017462	-0.062541	-0.012506	-0.023838	0.021913	0.0063864	0.089582	-0.057793	-0.077778	-0.22141	-0.098376	-0.044736	-0.71793	0.077739	-0.27689	2.8262e-08	-0.93168	-0.65723	0.10444	-0.0029137	-0.0001372	-0.34495	6.8099e-08	0.03228	0.55612	-0.03285	-1.1432	0.02999	-0.53117
-0.06612	-0.30885	9.5476e-08	-0.20185	1.2689e-08	-0.60061	-0.14953	-0.046681	-0.4886	0.32527	-0.027792	-1.2049	0.029255	-0.017008	-0.020589	-0.080882	0.037143	0.7096	3.81e-08	-0.016273	-0.0020353	0.023061	-0.004178	-0.0076002	-0.052476	0.011803	5.9047e-05	0.056533	-0.02031	-0.0032596	-0.12057	-0.0092111	-0.016454	-1.2085	0.047507	-0.39771	2.1353e-08	-1.3195	-0.44821	0.021102	-0.0057238	-0.008123	-0.048261	3.2066e-08	0.00017957	0.49118	-0.034099	-1.0108	0.018869	-0.42503
-0.09366	-0.29171	1.2433e-07	-0.23272	5.863e-08	-0.6093	-0.068955	-0.051982	-0.39154	0.61759	-0.020379	-1.1072	0.094368	-0.066944	-0.047002	-0.001728	0.046902	0.49962	1.0308e-08	-0.019935	-0.094707	0.019547	-0.031029	-0.047134	-0.0034975	0.076365	0.01239	0.0022113	-0.016294	-0.017275	-0.10664	-0.023115	-0.011979	-0.78682	0.013928	-0.30833	2.416e-09	-1.521	-0.70613	0.088704	-0.027926	-0.018804	-0.0023331	1.9927e-08	0.00053926	0.68445	-0.0014046	-1.05	0.019586	-0.43289
-0.031178	-0.3534	5.886e-08	-0.22266	1.8247e-07	-0.66832	-0.084593	-0.018065	-0.2767	0.50107	-0.01553	-0.9554	0.021231	-0.020844	-0.063243	-0.0019754	0.035725	0.46591	9.8456e-08	-0.062831	-0.034569	0.012334	-0.023016	-0.021266	-0.0081464	0.026668	0.00019164	0.03262	-0.013085	-0.0070329	-0.070469	-0.042628	-0.029	-0.81021	0.02301	-0.33617	1.5309e-08	-0.99167	-0.64414	0.045073	-0.014519	-0.0073319	-0.0045596	2.2323e-09	0.00011668	0.45708	-0.0060759	-1.0929	0.027544	-0.49184
-0.087869	-0.29816	9.7315e-08	-0.25025	1.0747e-07	-0.74522	-0.16023	-0.066884	-0.42111	0.39369	-0.080291	-1.079	0.10337	-0.090753	-0.074926	-0.083382	0.063467	0.58773	4.102e-08	-0.017684	-0.00016919	0.028921	-0.028213	-0.026651	-0.056161	0.019962	0.0003184	0.036583	-0.042878	-0.00061598	-0.14153	-0.047011	-0.039423	-0.83448	0.047661	-0.26025	2.8259e-08	-0.95886	-0.58455	0.13896	-0.033827	-0.033684	-0.076893	2.7182e-08	0.00030783	0.41485	-0.0041261	-0.7423	0.060327	-0.38295
-0.081382	-0.31386	2.602e-07	-0.20288	1.9112e-07	-0.63005	-0.12358	-0.071619	-0.44714	0.56541	-0.004283	-0.72123	0.072204	-0.070937	-0.06619	-0.011364	0.03551	0.77396	1.1878e-07	-0.050925	-0.12268	0.017937	-0.081666	-0.034756	-0.005529	0.038215	0.010481	0.053712	-0.039415	-0.063858	-0.10288	-0.016371	-0.066998	-0.97799	0.09613	-0.2894	5.7107e-09	-1.0787	-0.50483	0.028395	-0.076202	-0.0094943	-0.053589	1.5154e-08	0.00022664	0.56669	-0.079451	-1.3029	0.003904	-0.5313
-0.041011	-0.28211	8.4541e-08	-0.24532	1.2497e-07	-0.64854	-0.080056	-0.02274	-0.43745	0.40923	-0.045784	-0.66956	0.0040674	-0.020848	-0.10752	-0.0050994	0.097972	0.50162	1.0116e-07	-0.036529	-0.015941	0.007135	-0.0237	-0.011873	-0.012748	0.025986	0.00082463	0.029377	-0.034994	-0.032462	-0.10095	-0.039204	-0.029722	-0.71679	0.037254	-0.30401	2.4638e-08	-0.97859	-0.65419	0.013836	-0.035784	-0.032371	-0.01855	1.8506e-08	0.00019238	0.63455	-0.020827	-0.96825	0.0066509	-0.51329
-0.049241	-0.31013	8.985e-08	-0.18271	2.2268e-08	-0.58382	-0.074623	-0.017388	-0.35863	0.37306	-0.09537	-1.0326	0.033223	-0.066008	-0.015887	-0.00017661	0.020275	0.5124	8.0281e-09	-0.045593	-0.004065	0.00099794	-0.029533	-0.0091525	-0.0011442	0.011185	0.011044	0.018688	-0.020211	-0.0053487	-0.084678	-0.00013338	-0.0023713	-1.126	0.016926	-0.25127	3.4464e-08	-1.764	-0.81777	0.020083	-0.093041	-0.0082874	-0.0034966	1.7385e-08	0.0019911	0.41244	-0.0058939	-0.9623	0.019756	-0.34362
-0.054087	-0.26589	1.2873e-09	-0.25117	4.7949e-08	-0.58619	-0.11192	-0.0081738	-0.31363	0.39981	-0.057408	-0.91639	0.040576	-0.0088664	-0.023613	-0.058204	0.038892	0.36317	4.5478e-08	-0.055627	-0.058876	0.018096	-0.0057929	-0.012544	-0.050401	0.027767	0.0025716	0.017755	-0.033261	-0.049687	-0.051193	-0.01145	-0.016829	-0.66449	0.027833	-0.29527	1.8498e-08	-0.96627	-0.44672	0.022148	-0.0019479	-0.0055397	-0.045861	1.4724e-08	1.7615e-05	0.59537	-0.00019606	-1.3242	0.032596	-0.46433
-0.024966	-0.23408	7.8872e-08	-0.22057	4.7304e-08	-0.52587	-0.063063	-0.029398	-0.45631	0.45297	-0.12614	-0.94609	0.0078975	-0.053961	-0.0010102	-0.00058732	0.024942	0.46793	3.102e-08	-0.038908	-0.15782	0.0036096	-0.021367	-0.0007211	-0.00037404	0.018584	0.026548	0.041054	-0.015852	-0.052815	-0.024449	-0.019442	-0.0004589	-1.0917	0.052	-0.28203	8.7805e-08	-0.96478	-0.53552	0.025217	-0.0645	-0.00092468	-1.6047e-05	5.9998e-08	0.0034514	0.46388	-0.054352	-1.0028	0.00014655	-0.40453
-0.053112	-0.30276	5.1987e-08	-0.21596	1.2383e-07	-0.59986	-0.14686	-0.087421	-0.31911	0.49611	-0.008291	-0.89745	0.041353	-0.041167	-0.075629	-5.9103e-06	0.055973	0.59848	1.3322e-07	-0.007524	-0.13821	0.010371	-0.063666	-0.087113	-0.010265	0.049598	0.00096424	0.064364	-0.058022	-0.05035	-0.071788	-0.01856	-0.13048	-0.90612	0.11205	-0.24553	1.4614e-08	-1.1137	-0.53081	0.10445	-0.036972	-0.04236	-0.11497	5.6596e-09	0.00026996	0.42479	-0.015268	-1.3091	0.02875	-0.39311
-0.073012	-0.34004	5.1967e-08	-0.23466	2.0872e-07	-0.60944	-0.15138	-0.053777	-0.40336	0.39724	-0.15023	-1.0325	0.036705	-0.074368	-0.0028756	-0.022386	0.054286	0.44569	1.2917e-08	-0.10498	-0.094338	0.016858	-0.032577	-0.0012047	-0.027374	0.027644	0.014307	0.014137	-0.037879	-0.035446	-0.12373	-0.058162	-0.019979	-0.7507	0.019206	-0.19634	2.8831e-08	-1.3465	-0.47176	0.099502	-0.064737	-0.0087963	-0.065873	2.7427e-08	2.3858e-05	0.41166	-0.0086354	-1.1839	0.043961	-0.3526
-0.0093561	-0.36971	2.9112e-08	-0.23404	8.6116e-08	-0.77434	-0.13496	-0.089867	-0.27821	0.51278	-0.0031978	-0.93705	0.059666	-0.030682	-0.12593	-0.0054027	0.070926	0.45893	1.0445e-07	-0.040348	-0.00050414	0.010966	-0.018985	-0.042325	-0.017356	0.030363	0.025087	0.053759	-0.052446	-0.0051095	-0.11508	-0.047164	-0.052634	-0.74477	0.024806	-0.26621	2.7053e-08	-0.84773	-0.68977	0.098745	-9.4652e-05	-0.019765	-0.087773	2.0561e-08	0.0090045	0.5123	-0.018177	-1.2452	0.039172	-0.57805
-0.0065461	-0.32166	1.5464e-08	-0.233	8.7097e-08	-0.73021	-0.089616	-0.037865	-0.44862	0.49079	-0.094142	-1.0054	0.048498	-0.011467	-0.0083914	-0.027554	0.067548	0.39167	3.1924e-08	-0.031531	-0.037138	0.019802	-0.020995	-0.0069634	-0.018114	0.013357	0.0045006	0.059597	-0.040716	-0.0087439	-0.059097	-0.012944	-0.0044533	-0.69825	0.03397	-0.18782	4.5737e-08	-1.0526	-0.51911	0.020872	-0.0050489	-0.0018493	-0.018653	2.0467e-08	0.00027526	0.47476	-0.01714	-1.2173	0.010597	-0.45349
-0.044508	-0.27856	1.0043e-09	-0.23027	9.1429e-08	-0.65612	-0.071863	-0.026271	-0.36983	0.41113	-0.031255	-1.3487	0.097028	-0.030296	-0.006386	-0.0033401	0.004367	0.44375	4.6151e-08	-0.0090355	-0.016133	7.7121e-05	-0.031542	-0.0075683	-0.0026211	0.0076345	0.011422	0.014993	-0.085091	-8.8478e-06	-0.063341	-0.00027627	-0.0025586	-1.046	0.0027865	-0.18137	2.089e-08	-1.3172	-0.51565	4.5088e-05	-0.0081265	-0.0021173	-0.00080668	6.6337e-08	0.039175	0.59103	-0.0065021	-1.2025	5.6816e-05	-0.5772
-0.019181	-0.38869	2.5581e-07	-0.21856	2.2055e-07	-0.74405	-0.11681	-0.11456	-0.47764	0.45172	-0.039517	-0.86978	0.041361	-0.042839	-0.056083	-0.019283	0.065205	0.6143	1.3285e-07	-0.0053175	-0.022363	0.011565	-0.04368	-0.017815	-0.013449	0.033106	0.012048	0.056821	-0.080166	-0.021482	-0.11708	-0.07063	-0.042694	-0.76902	0.093165	-0.30443	2.5311e-08	-1.2197	-0.56159	0.027941	-0.018336	-0.0201	-0.17337	1.1721e-08	0.00089054	0.39083	-0.030461	-1.0226	0.026954	-0.43439
-0.044969	-0.27739	2.1306e-08	-0.23546	2.5905e-07	-0.59033	-0.094844	-0.014903	-0.41531	0.42759	-0.051748	-1.0542	0.041587	-0.054677	-0.029224	-0.00028158	0.051627	0.43328	9.0171e-08	-3.1495e-05	-0.08232	0.016334	-0.08147	-0.010113	-0.00070326	0.036194	0.030612	0.019091	-7.3711e-05	-0.070227	-0.079247	-0.017621	-0.0021527	-0.92812	0.0069168	-0.23396	1.4968e-08	-1.3425	-0.5175	0.037831	-0.030415	-0.013763	-1.7975e-05	7.4371e-09	0.0067797	0.4308	-0.015618	-0.93076	2.84e-05	-0.47723
-0.041111	-0.31124	9.1817e-08	-0.19274	4.3249e-08	-0.65179	-0.067424	-0.031936	-0.35314	0.37078	-0.10223	-0.92005	0.015517	-0.033585	-0.09091	-0.0023986	0.10256	0.42073	3.1389e-08	-0.037329	-0.0097515	0.0069673	-0.013867	-0.031502	-0.01329	0.029739	0.003486	0.018639	-0.038201	-0.0086643	-0.062107	-0.047341	-0.02166	-0.75144	0.037633	-0.25971	2.4336e-08	-1.3018	-0.41078	0.025848	-0.015636	-0.050524	-0.012571	3.0959e-08	0.0043342	0.50885	-0.025247	-1.2896	0.0068728	-0.38641
-0.090643	-0.34073	3.6268e-07	-0.20602	8.239e-08	-0.70916	-0.075317	-0.062106	-0.33719	0.58847	-0.091496	-1.0817	0.044137	-0.1006	-0.0076366	-0.00022417	0.038854	0.42706	3.1898e-08	-0.099078	-0.080465	0.055974	-0.065924	-0.004989	-0.0034895	0.046102	0.037465	0.010593	-0.037408	-0.012513	-0.11563	-0.030232	-0.0044023	-1.1322	0.024601	-0.28846	2.6373e-08	-1.0576	-0.51364	0.1637	-0.071822	-0.0049551	-0.0034552	6.1693e-08	0.00013802	0.44025	-0.028141	-1.1177	0.072328	-0.46846
-0.040332	-0.39249	5.5035e-09	-0.2564	2.7059e-07	-0.7418	-0.087023	-0.028689	-0.4856	0.55388	-0.17442	-1.0137	0.062362	-0.039784	-0.0057104	-0.00011551	0.06223	0.40182	5.1954e-08	-0.11191	-0.070567	0.029721	-0.072646	-0.0018539	-0.015248	0.045835	0.020073	0.055564	-0.099744	-0.087255	-0.1063	-0.010178	-0.00053777	-0.7296	0.01921	-0.28009	8.938e-08	-1.0614	-0.50537	0.047891	-0.048664	-2.0202e-07	-0.091293	6.1639e-08	2.351e-06	0.50732	-0.039376	-0.9764	0.022888	-0.51726
-0.0044654	-0.33331	1.7438e-07	-0.19566	2.0614e-07	-0.67306	-0.11795	-0.028663	-0.4042	0.6461	-0.060421	-0.69985	0.053964	-0.041098	-0.035939	-0.068753	0.023005	0.67869	1.8838e-08	-0.050128	-0.0030588	0.027609	-0.040933	-0.011242	-0.054925	0.015814	0.00026682	0.085509	-0.018207	-0.0044092	-0.13895	-0.023544	-0.015333	-0.57962	0.02086	-0.45724	4.5516e-08	-1.1798	-0.48288	0.055813	-0.010831	-0.0015976	-0.084081	1.4587e-08	0.19766	0.43432	-0.020699	-0.90484	0.0013004	-0.40707
-0.058646	-0.28315	4.4063e-08	-0.19762	2.5222e-08	-0.62732	-0.077344	-0.017912	-0.44236	0.39539	-0.022155	-0.9736	0.0028998	-0.0088125	-0.035515	-0.00044301	0.058102	0.66584	9.7918e-08	-0.01427	-0.06676	0.0028177	-0.010619	-0.0043795	-0.009446	0.047034	0.0033894	0.031094	-0.027289	-0.024411	-0.060984	-0.015235	-7.358e-05	-1.0617	0.032664	-0.27799	1.9028e-08	-1.1517	-0.81592	0.044206	-0.049237	-0.039334	-0.00044028	3.4333e-08	0.0016284	0.63249	-0.014937	-1.465	0.00094587	-0.44313
-0.070164	-0.31714	1.1789e-08	-0.20616	5.0409e-08	-0.64307	-0.10581	-0.023443	-0.41795	0.40074	-0.0018197	-1.346	0.042622	-0.027464	-0.0045152	-0.027942	0.0081112	0.52365	3.4978e-08	-0.0051123	-0.037821	0.016362	-0.04122	-0.0020059	-0.026993	0.0069278	0.00060731	0.018618	-0.014458	-0.0027148	-0.064325	-0.019899	-0.0057021	-0.85206	0.012364	-0.23378	8.3086e-09	-1.2353	-0.48316	0.028754	-0.0072596	-0.0007483	-0.046455	3.7613e-09	4.7158e-05	0.51511	-0.0064257	-1.4615	0.029071	-0.40783
-0.019537	-0.33375	1.905e-08	-0.19858	6.6341e-10	-0.59569	-0.1245	-0.010238	-0.29673	0.4465	-0.088899	-1.0521	0.021685	-0.059101	-0.0092411	-0.038749	0.0308	0.51377	3.7632e-08	-0.032298	-0.00020614	0.013011	-0.010878	-0.0027259	-0.021708	0.015114	0.011008	0.033766	-0.035467	-0.0039204	-0.04606	-0.030919	-0.0066822	-0.78501	0.015876	-0.31511	2.5838e-08	-1.3586	-0.49929	0.013291	-0.03342	-0.0047259	-0.0089582	1.1195e-08	0.0082932	0.40267	-0.012448	-1.0545	0.00027066	-0.32164
-0.07548	-0.31733	1.8195e-07	-0.21999	1.9329e-07	-0.67136	-0.085657	-0.049415	-0.38979	0.46042	-0.013735	-0.81381	0.063591	-0.062091	-0.038821	-0.00054481	0.035079	0.72629	8.826e-08	-0.021064	-0.05147	0.070639	-0.076723	-0.027004	-0.0072729	0.035927	0.00019246	0.025466	-0.0058326	-0.069408	-0.11819	-0.029208	-0.022644	-0.90609	0.021683	-0.40696	9.6787e-09	-1.2861	-0.46685	0.038487	-0.013383	-2.9704e-07	-0.00044308	4.5309e-09	5.7903e-05	0.54317	-0.020284	-1.0663	0.017637	-0.48948
-0.057351	-0.33481	3.1864e-07	-0.20962	6.8781e-08	-0.53189	-0.087952	-0.075283	-0.24939	0.45702	-0.022488	-0.7442	0.063216	-0.056214	-0.033111	-0.01	0.085718	0.51701	1.7998e-07	-0.0082127	-0.13321	0.014421	-0.049384	-0.0070709	-0.0088692	0.028743	0.022705	0.075908	-0.14588	-0.026345	-0.087055	-0.0695	-0.046439	-0.88203	0.13243	-0.20797	3.3888e-08	-1.3098	-0.63528	0.038015	-0.011914	-0.00078453	-0.13581	1.7814e-08	0.049037	0.58452	-0.06342	-1.1563	0.048406	-0.50987
-0.034482	-0.25707	6.8719e-08	-0.21353	9.2544e-08	-0.60611	-0.091214	-0.020537	-0.31015	0.43415	-0.018274	-0.75463	0.02158	-0.022836	-0.011159	-0.00051128	0.024824	0.44865	5.2531e-08	-0.016924	-0.11589	0.0060386	-0.01169	-0.0043756	-0.015173	0.01055	0.010898	0.036021	-0.018538	-0.018148	-0.14852	-0.045533	-0.0047828	-0.5861	0.032321	-0.21494	2.4006e-08	-0.9292	-0.43993	0.12266	-0.0018625	-0.00014904	-0.22346	1.8753e-08	0.071274	0.38663	-0.022547	-0.87955	0.0016509	-0.39865
-0.043196	-0.37994	8.2981e-08	-0.20005	3.1542e-08	-0.70445	-0.11918	-0.02512	-0.56834	0.43256	-0.14806	-0.91516	0.0321	-0.012672	-0.095174	-5.1308e-05	0.065055	0.39899	2.9933e-08	-0.043511	-0.015465	0.021652	-0.0020166	-0.00012799	-0.08601	0.030549	0.0034878	0.021007	-0.11819	-0.018259	-0.11104	-0.0097725	-0.032758	-0.99759	0.03269	-0.23205	4.2949e-08	-1.0645	-0.50816	0.020647	-0.0081817	-0.064562	-0.039648	5.7948e-08	0.00082288	0.57486	-0.072745	-1.1395	0.026227	-0.40039
-0.064136	-0.38547	6.0722e-08	-0.25887	8.2153e-08	-0.57987	-0.090766	-0.081686	-0.46168	0.50734	-0.1623	-0.86922	0.10526	-0.090671	-0.0091193	-0.031192	0.029027	0.45121	3.5233e-08	-0.1091	-9.2593e-05	0.0078765	-0.027337	-0.0057711	-0.030731	0.032003	0.0017398	0.067093	-0.054572	-0.13795	-0.12101	-0.034288	-0.0084503	-0.80671	0.08015	-0.22366	5.2181e-08	-1.0482	-0.53264	0.073421	-0.042282	-0.012409	-0.014214	8.1697e-08	0.017998	0.467	-0.050263	-0.7706	0.05553	-0.47616
-0.039788	-0.31904	1.4703e-07	-0.17478	1.6635e-07	-0.56706	-0.10755	-0.0088173	-0.4545	0.43896	-0.04659	-0.79392	0.058077	-0.017349	-0.02308	-0.028774	0.0551	0.44488	1.5608e-07	-0.006359	-0.075687	0.015213	-0.018623	-0.010559	-0.053428	0.018708	0.035801	0.022477	-0.00025847	-0.012295	-0.14187	-0.04897	-0.0099754	-0.74056	0.055743	-0.28883	1.1611e-08	-1.0073	-0.46711	0.021781	-0.019142	-0.00090562	-0.27036	5.9034e-08	0.0038262	0.56875	-0.031197	-1.0549	0.030376	-0.50204
-0.043435	-0.31643	1.7511e-09	-0.24808	1.531e-07	-0.71359	-0.062122	-0.011957	-0.31643	0.44406	-0.019606	-1.1528	0.040729	-0.016084	-0.027827	-5.5688e-05	0.03842	0.58694	2.4801e-09	-0.021281	-0.071858	0.016101	-0.036258	-0.019229	-0.00031407	0.024394	0.0016268	0.00098624	-0.0026364	-0.02907	-0.069798	-0.019886	-0.0088785	-0.70151	0.0087537	-0.28216	1.4558e-09	-1.3238	-0.35012	0.049809	-0.0051954	-0.0084939	-1.1229e-05	8.0182e-09	0.010649	0.46679	-0.00042116	-1.206	0.0076206	-0.43109
-0.048997	-0.38916	2.7936e-08	-0.22979	1.32e-07	-0.70056	-0.083348	-0.035858	-0.40558	0.42883	-0.041844	-1.0955	0.020843	-0.0149	-0.11275	-0.041697	0.12865	0.36347	2.9406e-08	-0.035156	-0.0013236	0.022396	-0.034199	-0.025643	-0.027671	0.016766	5.1113e-06	0.034652	-0.0090581	-0.001334	-0.067172	-0.0023901	-0.044168	-0.99281	0.063967	-0.24752	1.7074e-08	-1.293	-0.60891	0.026811	-0.01286	-0.04626	-0.0062609	1.9459e-08	5.7504e-07	0.52185	-0.018132	-1.2401	0.015828	-0.43424
-0.0081868	-0.3298	2.177e-07	-0.20927	6.1636e-08	-0.62894	-0.099315	-0.043843	-0.60157	0.34598	-0.073789	-0.77259	0.019944	-0.026959	-0.0038399	-0.026795	0.033936	0.36008	3.6964e-08	-0.011419	-0.00047847	0.0049629	-0.016565	-0.0041502	-0.018182	0.011099	0.00041215	0.049781	-0.03355	-0.0016341	-0.091602	-0.013878	-0.0017979	-0.78432	0.024866	-0.27271	3.1735e-08	-1.1562	-0.54818	0.043387	-0.0298	-0.0015612	-0.071447	1.813e-08	0.0061288	0.48331	-0.008932	-1.1968	0.0028721	-0.47807
-0.030739	-0.28338	3.1567e-09	-0.17594	5.9299e-08	-0.75867	-0.096495	-0.031424	-0.35475	0.42787	-0.0059511	-1.1669	0.03161	-0.012826	-0.00012616	-0.0045741	0.009943	0.39008	2.464e-08	-0.0045431	-0.02438	0.063387	-0.018593	-0.039375	-0.0011928	0.0063937	0.014861	0.0053886	-0.02743	-0.00014998	-0.076227	-0.0067671	-0.0015945	-0.52674	0.0016546	-0.28065	3.4486e-09	-1.4269	-0.57715	0.0056565	-0.00029288	-0.0010433	-0.18299	1.9782e-09	0.00054296	0.4631	-0.00079516	-1.3307	0.0013165	-0.33321
-0.026855	-0.39651	6.443e-08	-0.24966	2.3196e-07	-0.6484	-0.041352	-0.1029	-0.31277	0.49981	-0.21857	-1.1543	0.026357	-0.092563	-0.0019082	-0.00011967	0.10819	0.38856	1.7252e-08	-0.066313	-0.053169	0.0040587	-0.042501	-0.0027525	-0.0083068	0.049015	0.0052932	0.014992	-0.069803	-0.091819	-0.080564	-0.00061808	-0.0014321	-0.71197	0.042524	-0.20859	9.9167e-08	-1.0974	-0.29188	0.037578	-0.071244	-1.4128e-05	-0.0042631	3.4234e-08	0.021026	0.39351	-0.046665	-0.80182	0.000528	-0.44287
-0.01658	-0.31694	1.3242e-07	-0.30185	1.0299e-07	-0.6146	-0.074567	-0.15938	-0.34429	0.3873	-0.066857	-0.79479	0.078903	-0.057293	-0.002663	-0.023399	0.0019374	0.20234	3.987e-08	-0.01295	-0.031602	0.026658	-0.050477	-0.0028506	-0.011178	0.00045007	0.25574	0.022757	-0.014238	-0.15156	-0.0011339	-0.0040709	-0.00090224	-1.0351	0.0057092	-0.39483	1.7187e-08	-1.3233	-0.40719	0.078457	-0.031123	-0.0005449	-0.0098018	1.4249e-08	0.024881	0.46248	-0.012594	-0.9639	0.0044437	-0.4667
-0.044547	-0.33263	2.0325e-09	-0.26126	5.5553e-08	-0.65169	-0.063008	-0.027633	-0.45568	0.45957	-0.057261	-0.93125	0.0056501	-0.024004	-0.0099975	-0.0008703	0.042526	0.63554	1.0461e-07	-0.048119	-0.19783	0.00022026	-0.013635	-0.032639	-0.00036796	0.060387	0.0074567	0.017755	-0.0098657	-0.06004	-0.05255	-0.029806	-0.0023885	-0.8338	0.015427	-0.2863	2.1044e-08	-1.1682	-0.55494	0.011468	-0.078742	-0.0030305	-0.001399	1.3139e-08	0.034421	0.48687	-0.029926	-1.1106	3.1253e-05	-0.43529
-0.015915	-0.37812	2.1001e-07	-0.17595	1.9484e-07	-0.63862	-0.065372	-0.023502	-0.51481	0.5009	-0.033575	-0.87029	0.046263	-0.032868	-0.078259	-0.0031191	0.087321	0.51359	3.2678e-08	-0.018144	-0.0069262	0.027907	-0.033569	-0.028497	-0.0026494	0.028124	0.0034269	0.017092	-0.0090754	-0.0016173	-0.085904	-0.02414	-0.016705	-0.80632	0.02875	-0.29051	1.5443e-08	-1.2496	-0.51324	0.046249	-0.016998	-0.022217	-0.0080051	2.4031e-08	1.1622e-05	0.61577	-0.0099303	-1.5209	0.0051246	-0.61598
-0.061044	-0.38868	3.3392e-07	-0.26602	2.927e-07	-0.57902	-0.060366	-0.052934	-0.4023	0.41286	-0.14255	-0.84791	0.026536	-0.048062	-0.0115	-0.0023728	0.097539	0.48338	1.841e-08	-0.054756	-0.036186	0.021103	-0.03362	-0.014513	-0.0027332	0.042675	0.045362	0.0094956	-0.086752	-0.017189	-0.10671	-0.08046	-0.0012933	-0.56354	0.023368	-0.27735	2.9625e-08	-1.0152	-0.42056	0.040779	-0.090889	-0.0021915	-0.010012	4.4857e-08	0.055627	0.46463	-0.0083342	-0.95012	0.0029547	-0.49899
-0.044803	-0.33845	1.1851e-07	-0.19905	1.4171e-08	-0.56396	-0.14638	-0.016224	-0.43756	0.39253	-0.019981	-0.90389	0.03169	-0.023692	-0.0033586	-0.075725	0.025142	0.54683	5.2961e-09	-0.017769	-0.071256	0.018892	-0.010289	-0.012774	-0.033226	0.020604	0.00023751	0.015546	-0.060666	-0.0024623	-0.081024	-0.020267	-0.0024197	-0.88044	0.040482	-0.30704	7.907e-09	-0.99049	-0.56306	0.043817	-0.013299	-0.0019558	-0.12873	2.3904e-08	0.00020348	0.44794	-0.021447	-1.3162	0.02906	-0.45541
-0.051071	-0.21688	1.9438e-07	-0.19696	4.2533e-08	-0.52736	-0.071961	-0.01324	-0.44775	0.36981	-0.01392	-0.81856	0.058534	-0.056554	-0.00057677	-0.01371	0.029911	0.37844	6.574e-08	-0.011141	-0.072306	0.027095	-0.043848	-0.011581	-0.019093	0.023272	0.025325	0.032224	-0.032366	-0.027646	-0.096165	-0.018655	-0.0087739	-0.88299	0.04165	-0.3349	2.0809e-08	-1.0642	-0.58023	0.040687	-0.046466	-0.0025023	-0.043842	1.276e-08	0.0072258	0.41838	-0.013294	-0.89078	0.049766	-0.43558
-0.026087	-0.23586	2.1092e-07	-0.16972	2.7193e-08	-0.50982	-0.081146	-0.051095	-0.47045	0.41215	-0.031373	-0.71286	0.10555	-0.047832	-0.011836	-0.0013868	0.019316	0.342	1.1621e-07	9.8503e-07	-0.24953	0.021265	-0.055268	-0.0068253	-0.033035	0.011414	0.00071758	0.072176	-0.014805	-0.00052842	-0.18112	-0.02104	-0.0063234	-0.69319	0.067918	-0.23023	2.7563e-08	-1.2277	-0.44956	0.21214	-0.0064336	-0.0025314	-0.062764	2.1908e-08	0.00021158	0.55365	-0.029886	-1.4978	0.00021506	-0.49852
-0.053996	-0.30216	1.8199e-07	-0.16474	1.8095e-07	-0.67057	-0.058766	-0.047253	-0.40836	0.44839	-0.062785	-0.88384	0.057113	-0.044966	-0.14833	-0.0015016	0.10847	0.43287	8.1813e-08	-0.022716	-0.078137	0.041689	-0.071583	-0.034617	-0.0031446	0.037842	0.017324	0.025042	-0.038781	-0.090098	-0.098929	-0.029218	-0.027926	-1.1834	0.026886	-0.22324	2.0226e-08	-1.2851	-0.41795	0.045289	-0.024615	-0.023019	-0.0036924	9.6462e-09	0.00089091	0.62633	-0.042712	-1.4155	0.059171	-0.52507
-0.055368	-0.29126	3.4553e-08	-0.28992	4.7023e-08	-0.63999	-0.14556	-0.078187	-0.49347	0.4202	-0.065997	-1.1781	0.031294	-0.065697	-0.0057608	-0.04672	0.036803	0.2553	1.5146e-07	-0.045911	-0.063869	0.0041928	-0.020459	-0.0066996	-0.0041218	0.00021273	0.13318	0.088749	-0.23526	-0.033605	-0.018389	-0.025976	-0.010096	-0.79318	0.054912	-0.18543	4.7227e-08	-0.93854	-0.69583	0.022513	-0.00029752	-0.0017	-0.075428	2.4218e-08	0.040943	0.50157	-0.019987	-1.0273	0.0024265	-0.41238
-0.056144	-0.29905	2.9582e-07	-0.23101	7.0068e-08	-0.53094	-0.093675	-0.042372	-0.36781	0.43939	-0.12343	-0.72464	0.055024	-0.079099	-0.053683	-0.013046	0.10829	0.56559	5.457e-08	-0.025422	-0.013907	0.022479	-0.01547	-0.021547	-0.0014446	0.019802	0.0026802	0.04082	-0.083658	-0.010703	-0.089258	-0.035	-0.022296	-0.77938	0.03967	-0.21021	3.2474e-08	-1.0689	-0.39625	0.030972	-0.0019501	-0.0226	-0.0020799	2.8039e-08	0.018642	0.51821	-0.010757	-1.1642	0.012067	-0.52722
-0.051883	-0.32759	1.1579e-07	-0.1962	1.373e-07	-0.6622	-0.084115	-0.067835	-0.37854	0.4061	-0.11557	-0.99133	0.048695	-0.042827	-0.14683	-0.00052912	0.15927	0.54865	5.2534e-08	-0.02794	-0.0038541	0.010137	-0.028071	-0.029017	-0.00015095	0.028552	0.0082816	0.035055	-0.032357	-0.0030424	-0.080763	-0.035392	-0.024606	-1.2174	0.038454	-0.34655	2.0623e-08	-1.105	-0.66615	0.035498	-0.027008	-0.041233	-0.0016069	2.5748e-08	0.0075467	0.41533	-0.026612	-0.9156	0.042975	-0.4711
-0.05336	-0.34123	1.508e-07	-0.23192	9.0894e-08	-0.64655	-0.06436	-0.046487	-0.47562	0.47014	-0.097821	-0.8781	0.04465	-0.040372	-0.0075874	-0.00074522	0.0068766	0.49918	1.4265e-08	-0.028442	-0.14174	0.014719	-0.040475	-0.0065394	-0.0019944	0.01282	0.0076548	0.002616	-0.05301	-0.014535	-0.007237	-0.02971	-0.0028828	-0.83727	0.0095811	-0.19707	4.1539e-09	-1.3911	-0.46168	0.013077	-0.010431	-0.0029534	-0.0070633	1.2579e-08	0.00020171	0.52281	-0.0011195	-1.1757	0.0043536	-0.43887
-0.021863	-0.27175	1.1786e-08	-0.20565	1.8001e-08	-0.68167	-0.084432	-0.0094368	-0.42516	0.40538	-0.038152	-1.1407	0.035832	-0.019072	-0.018978	-4.4256e-06	0.025941	0.5412	5.6136e-08	-0.011131	-0.049117	0.020307	-0.010923	-0.02229	-3.4056e-05	0.034954	0.012596	0.011536	-0.015964	-0.00066494	-0.082497	-0.013999	-0.0018883	-1.0601	0.015694	-0.21383	3.6319e-09	-1.0214	-0.55429	0.050544	-0.040349	-0.0057127	7.3362e-08	2.5937e-09	0.0001713	0.53516	-0.001535	-1.4548	0.0054072	-0.50423
-0.043351	-0.30356	1.7117e-07	-0.19998	1.8952e-07	-0.72747	-0.12621	-0.05775	-0.33049	0.46264	-0.029783	-0.90381	0.081082	-0.043542	-0.013059	-0.010583	0.044995	0.51711	1.2758e-07	-0.00016221	-0.1414	0.038654	-0.072873	-0.012442	-0.011923	0.00053658	0.0011572	0.066389	-0.0052738	-0.056408	-0.1052	-0.013133	-0.0076508	-0.86647	0.028374	-0.24255	2.1289e-08	-1.0899	-0.46922	0.048162	-0.034365	-0.002247	-0.014316	8.3958e-09	1.0827e-05	0.43812	-0.083336	-1.3358	0.019049	-0.5343
-0.044526	-0.31917	8.668e-08	-0.20373	3.8042e-07	-0.87431	-0.11782	-0.042217	-0.45175	0.49055	-0.032976	-0.92166	0.014529	-0.021435	-0.033612	-0.014223	0.052295	0.44123	9.8463e-08	-0.010248	-0.014687	0.0035196	-0.097252	-0.085812	-0.020525	0.012572	0.020701	0.064122	-0.0046857	-0.090679	-0.071035	-0.023179	-0.023394	-1.0464	0.036676	-0.25251	3.7198e-08	-1.3114	-0.4838	0.023072	-0.015886	-0.029345	-0.005781	1.0232e-08	0.011431	0.51945	-0.032477	-1.1724	0.00071634	-0.53369
-0.050696	-0.31105	6.3146e-09	-0.20383	4.8345e-08	-0.68331	-0.063031	-0.042161	-0.33914	0.30873	-0.045801	-0.77027	0.049367	-0.035261	-0.0010394	-0.0052977	0.018259	0.67096	2.4803e-08	-0.0086381	-0.0079872	0.027144	-0.025881	-0.00061807	-0.0092106	0.00073411	0.0048905	0.031874	-0.0039093	-0.066865	-0.11514	-0.0096156	-0.00034992	-0.74219	0.020511	-0.3315	1.7284e-08	-1.5894	-0.37109	0.060485	-0.00955	-0.00025142	-0.0011595	2.363e-08	0.00014877	0.479	-0.0011773	-1.0997	0.001137	-0.40725
-0.069566	-0.21966	1.1193e-07	-0.20562	8.8047e-09	-0.59811	-0.081338	-0.017491	-0.46372	0.40576	-0.03536	-1.2231	0.059701	-0.064167	-0.036275	-0.015381	0.040493	0.41622	2.4453e-08	-0.012617	-0.00023066	0.021375	-0.029521	-0.0031031	-0.015009	0.019977	0.0028497	0.02498	-0.013747	-0.00010858	-0.0844	-0.019724	-0.014195	-0.72534	0.024584	-0.25989	1.2982e-08	-1.4348	-0.6771	0.076824	-0.032223	-0.028158	-0.0049024	2.1009e-08	0.0016743	0.61275	-0.013852	-1.4641	0.00021161	-0.40651
-0.02139	-0.3258	9.7606e-09	-0.19791	2.0494e-07	-0.87176	-0.14906	-0.043891	-0.27369	0.49404	-0.0073594	-1.1931	0.033502	-0.0137	-8.1883e-05	-0.012003	0.012465	0.30757	8.9482e-08	-0.017067	-0.0063163	0.0367	-0.046006	-0.018543	-0.018725	0.00014691	0.018273	0.049783	-0.0020317	-0.02627	-0.063736	-0.0044749	-0.0022654	-0.90796	0.01184	-0.21395	2.4537e-08	-1.2402	-0.53174	0.039783	-0.0093399	-0.015767	-0.0095461	1.4348e-09	0.0055027	0.393	-0.02963	-1.1107	0.0021818	-0.39976
-0.061241	-0.23931	1.4096e-07	-0.29267	1.4482e-07	-0.561	-0.16414	-0.074366	-0.47044	0.44866	-0.018506	-0.68956	0.049191	-0.072503	-0.045239	-0.027139	0.032602	0.45296	1.1159e-07	-0.019078	-0.31609	0.0073767	-0.09283	-0.029286	-0.037588	0.024615	0.010423	0.068239	-0.036004	-0.10834	-0.099395	-0.041299	-0.048729	-0.84473	0.13479	-0.27158	1.1713e-08	-1.8544	-0.65015	0.016483	-0.1039	-0.012726	-0.13655	1.9802e-09	0.059993	0.45583	-0.052603	-1.3024	0.053044	-0.40306
-0.054032	-0.28028	3.6421e-08	-0.17887	2.5388e-07	-0.61144	-0.1095	-0.033153	-0.49721	0.48539	-0.017571	-1.0385	0.064314	-0.047048	-0.016741	-0.044622	0.013966	0.53029	5.8843e-08	-0.0059522	-8.3266e-05	0.032819	-0.044969	-0.011438	-0.0482	0.00072849	0.0119	0.05294	-0.0088621	-0.024966	-0.1818	-0.04588	-0.0035733	-0.45062	0.043077	-0.36742	2.064e-08	-1.2403	-0.46671	0.11645	-0.00094842	-0.018129	-0.68553	5.0934e-09	0.056725	0.56758	-0.019549	-1.0183	0.0047199	-0.49271
-0.025415	-0.37201	3.3193e-08	-0.19083	4.8176e-10	-0.83926	-0.069511	-0.061356	-0.48342	0.38634	-0.017791	-0.83357	0.0026891	-0.026695	-0.00014392	-0.022934	0.0010965	0.46148	1.9795e-08	-0.01275	-0.058025	0.0058896	-0.024998	-0.00041464	-0.013384	0.0010283	0.0022149	0.020836	-0.018086	-0.011653	-0.053396	-0.017372	-1.6526e-06	-0.74923	0.00035065	-0.30974	1.1124e-08	-1.6357	-0.77813	0.014357	-0.019743	-8.8651e-06	-0.0082375	2.5985e-10	0.00012678	0.49922	-0.0060629	-1.2916	0.0015655	-0.35806
-0.052813	-0.37432	1.9995e-08	-0.17544	1.71e-07	-0.62501	-0.11052	-0.029585	-0.35531	0.40327	-0.0049629	-1.0002	0.017582	-0.010056	-0.036204	-0.00054232	0.017208	0.37151	8.246e-08	-0.04674	-0.048649	0.020194	-0.014889	-0.023547	-0.018516	0.01024	0.0011753	0.02931	-0.0073652	-0.021967	-0.053922	-0.0046229	-0.01399	-1.1682	0.0063825	-0.30003	1.6315e-08	-1.0036	-0.73921	0.052686	-0.01543	-0.0075333	-0.0011193	3.0969e-09	4.7043e-05	0.50206	-0.011238	-1.2642	0.0011846	-0.49073
-0.070651	-0.27067	1.3997e-10	-0.22519	1.9402e-07	-0.55328	-0.10985	-0.047002	-0.41923	0.44247	-0.073443	-1.0087	0.0075399	-0.055621	-0.017854	-0.00025955	0.073029	0.41619	1.9083e-07	-0.018006	-0.28468	0.0025027	-0.069056	-0.009139	-0.006683	0.028547	0.0044395	0.05064	-0.026803	-0.10479	-0.10433	-0.034487	-0.0091754	-0.96512	0.019784	-0.23742	3.1728e-08	-1.3961	-0.51456	0.14909	-0.028678	-0.0043457	-0.00018263	7.9404e-09	0.025451	0.52868	-0.039113	-1.1202	0.0057083	-0.40325
-0.033806	-0.31852	2.8962e-07	-0.22145	5.5457e-08	-0.72431	-0.063792	-0.058514	-0.31985	0.41078	-0.097992	-0.90372	0.012213	-0.043106	-0.06969	-0.0023572	0.065085	0.48933	4.9329e-08	-0.040272	-0.00089671	0.0078106	-0.015918	-0.024975	-0.0017544	0.038674	0.0027478	0.022445	-0.058919	-0.0016855	-0.042119	-0.036842	-0.029473	-0.86334	0.027878	-0.21679	2.2191e-08	-1.1594	-0.49239	0.038944	-0.040868	-0.02893	-0.00083063	1.8127e-08	0.050109	0.54095	-0.0053268	-1.389	0.00016028	-0.45826
-0.070307	-0.28928	2.2418e-08	-0.24669	1.9643e-07	-0.56727	-0.069857	-0.016543	-0.37641	0.38284	-0.03576	-1.0705	0.045378	-0.019515	-0.03685	-0.0080961	0.028933	0.53099	3.0968e-09	-0.022744	-0.030614	0.03288	-0.021039	-0.028952	-0.013517	0.022992	0.0015777	0.00094836	-0.005116	-0.012949	-0.074951	-0.020085	-0.014936	-0.74934	0.015813	-0.35121	1.9947e-09	-1.1432	-0.80068	0.016337	-0.0086744	-0.009968	-0.012687	8.2967e-09	8.7007e-05	0.57227	-0.00038094	-1.1363	0.017453	-0.48107
-0.0171	-0.29271	2.8402e-07	-0.19085	3.9678e-08	-0.7262	-0.098912	-0.059114	-0.41615	0.52376	-0.035068	-0.63483	0.05596	-0.029284	-0.00090019	-0.035809	0.045574	0.53129	4.3161e-08	-0.015786	-0.012537	0.033791	-0.012412	-0.039844	-0.024542	0.0035854	0.010306	0.024219	-0.04882	-0.00072307	-0.10235	-0.012625	-0.0010164	-0.65546	0.048047	-0.28257	2.1755e-08	-1.2835	-0.45709	0.086625	-0.015154	-0.00052902	-0.043082	2.0444e-08	6.2177e-05	0.76134	-0.025804	-1.3803	0.00023662	-0.52634
-0.10371	-0.36296	1.4289e-07	-0.26148	2.6398e-07	-0.68341	-0.16011	-0.040499	-0.30518	0.39264	-0.15151	-0.99423	0.044927	-0.047991	-0.014021	-0.053718	0.049886	0.5548	8.7961e-09	-0.039818	-0.00032536	0.0070507	-0.023792	-0.010242	-0.05055	0.024622	0.00013768	0.012736	-0.056874	-0.039111	-0.11559	-0.068165	-0.00045746	-0.84468	0.017701	-0.27531	2.5449e-08	-1.1511	-0.62261	0.067353	-0.053541	-0.0024456	-0.023015	1.1686e-08	0.012474	0.51587	-0.028397	-1.0567	0.067872	-0.44887
-0.03056	-0.23219	6.9375e-08	-0.18682	2.1445e-07	-0.53379	-0.088631	-0.0017005	-0.38389	0.44264	-0.06734	-1.0617	0.033	-0.045613	-0.0060303	-0.0258	0.039027	0.69034	7.0466e-08	-0.012231	-0.056401	0.019016	-0.083387	-0.0033478	-0.0011174	8.5219e-05	0.0065205	0.079518	-0.018271	-0.022293	-0.12425	-0.02303	-0.0038368	-0.91435	0.048134	-0.38519	3.8544e-08	-1.0429	-0.49438	0.015893	-0.020243	-0.00092564	-0.060508	2.6378e-08	0.095861	0.47417	-0.001824	-0.92569	0.0011249	-0.48866
-0.014255	-0.37437	3.6114e-07	-0.18873	1.3419e-08	-0.69406	-0.069327	-0.040097	-0.4387	0.38378	-0.047469	-0.7219	0.035105	-0.043287	-0.029626	-0.0010139	0.042965	0.6031	3.9587e-08	-0.035794	-0.001984	0.010161	-0.010209	-0.030936	-0.0017462	0.062959	0.0060141	0.017892	-0.036495	-0.0003502	-0.0656	-0.0093154	-0.013496	-0.8667	0.0091183	-0.20002	1.3909e-08	-1.1507	-0.67413	0.076625	-0.02258	-0.014727	-0.0030235	2.2739e-08	0.00027027	0.45303	-0.029683	-1.5159	0.012603	-0.51188
-0.063671	-0.25833	2.8334e-07	-0.17555	2.8275e-08	-0.59632	-0.089719	-0.028461	-0.44823	0.45529	-0.017291	-0.71782	0.0091121	-0.10482	-0.022393	-0.012335	0.044941	0.50305	1.0244e-07	-0.0068727	-0.13881	0.0037807	-0.035106	-0.0008729	-0.0063276	0.046059	0.020872	0.04908	-0.11499	-0.026422	-0.075894	-0.012713	-0.020828	-0.8504	0.064467	-0.24125	3.9804e-08	-0.89216	-0.36747	0.067858	-0.030184	-0.0048204	-0.022778	2.6671e-08	0.0010271	0.55603	-0.0038002	-1.3006	0.00038613	-0.51056
-0.064186	-0.26598	1.9032e-07	-0.23849	7.1742e-08	-0.63353	-0.09927	-0.05946	-0.30913	0.43479	-0.0053709	-0.81792	0.015462	-0.040581	-0.077908	-0.008782	0.046225	0.37285	8.0312e-08	-0.0085043	-0.035215	0.0021863	-0.031336	-0.017534	-0.00035969	0.045994	0.0091584	0.035268	-0.022034	-0.025607	-0.084106	-0.019842	-0.011163	-0.90901	0.04996	-0.24196	2.3589e-08	-0.92246	-0.56247	0.036644	-0.014502	-0.052058	-0.00026868	1.8195e-08	0.024875	0.53321	-0.020118	-0.95421	0.041525	-0.4725
-0.043557	-0.27881	7.486e-10	-0.23335	1.2003e-07	-0.57276	-0.088794	-0.05398	-0.35985	0.3367	-0.063409	-0.76617	0.0035317	-0.038717	-0.0013304	-0.038125	0.0041171	0.53196	2.9449e-08	-0.029232	-0.10312	0.0011499	-0.022022	-0.0013748	-0.031629	0.010887	0.0069761	0.023142	-0.028475	-0.033895	-0.1143	-0.017497	-0.00067569	-0.88421	0.012123	-0.25891	2.0569e-08	-0.98835	-0.52729	1.7285e-05	-0.015411	-0.00042969	-0.021915	1.664e-08	0.0047212	0.4865	-0.0054388	-0.69299	3.7795e-05	-0.44894
-0.049836	-0.33177	1.5857e-07	-0.28216	1.0478e-07	-0.86673	-0.10231	-0.077507	-0.48256	0.45801	-0.055829	-1.0097	0.094949	-0.036229	-0.038665	-0.018325	0.033851	0.52854	3.5055e-08	-0.029126	-0.00015298	0.020221	-0.016922	-0.031299	-0.014639	0.028693	0.0045173	0.009138	-0.024437	-0.0050205	-0.10252	-0.013146	-0.015338	-0.69981	0.0071792	-0.36317	1.0754e-08	-1.3568	-0.37255	0.080438	-0.020041	-0.011568	-0.0049874	6.1409e-09	0.00091834	0.46938	-0.00237	-1.1044	0.064374	-0.38357
-0.090123	-0.33285	6.7249e-09	-0.23069	1.5945e-07	-0.82573	-0.096116	-0.057308	-0.42259	0.43345	-0.088413	-0.86621	0.032109	-0.044652	-0.01479	8.8494e-07	0.055537	0.59834	6.6834e-08	-0.032266	-0.003108	0.013003	-0.012629	-0.047241	-0.0050358	0.042574	0.0016868	0.016805	-0.01227	-0.0023081	-0.08218	-0.045422	-0.022405	-0.98874	0.020619	-0.53167	1.0791e-08	-1.3773	-0.63616	0.039444	-0.013249	-0.0024164	-0.0042356	1.4946e-08	0.00039469	0.679	-0.0041033	-0.80485	0.015146	-0.44859
-0.053092	-0.34578	1.6649e-08	-0.24858	1.1401e-07	-0.63497	-0.074977	-0.023247	-0.37867	0.36188	-0.089886	-1.0062	0.019748	-0.031408	-0.025527	-0.0039352	0.044254	0.50912	2.6116e-08	-0.057598	-0.071675	0.0067848	-0.022256	-0.01948	-0.010986	0.036816	0.008146	0.0030808	-0.018308	-0.02835	-0.068498	-0.030185	-0.0063891	-1.0028	0.013421	-0.32685	2.7422e-09	-1.1738	-0.57095	0.032683	-0.031462	-0.010345	-0.0028939	1.1947e-08	0.0023577	0.44939	-0.0019824	-1.0094	0.06314	-0.43473
-0.034025	-0.32347	4.4117e-08	-0.25873	2.5978e-08	-0.72376	-0.13345	-0.060116	-0.48937	0.34734	-0.10573	-1.1143	0.050983	-0.068739	-0.008884	-0.00063865	0.0070333	0.34889	3.2086e-08	-0.032398	-0.0020252	0.015291	-0.013944	-0.0016951	-0.065938	0.015815	0.018854	0.098058	-0.020805	-0.064746	-0.075979	-0.022488	-0.0013066	-0.99762	0.027305	-0.31877	8.9051e-08	-1.4283	-0.57487	0.030246	-0.0059588	-0.0042259	-0.039694	2.2574e-08	0.024817	0.47595	-0.041061	-1.4157	0.061848	-0.45587
-0.057058	-0.29262	3.6779e-08	-0.2383	1.5276e-07	-0.65902	-0.11511	-0.023461	-0.47247	0.48712	-0.10491	-1.0959	0.097157	-0.06448	-0.0050105	-0.032833	0.040912	0.49195	1.926e-08	-0.034264	-0.0062162	0.015196	-0.037744	-0.0051312	-0.012258	0.00018247	0.023637	0.035404	-0.023565	-0.096204	-0.1053	-0.014591	-0.0027139	-0.8945	0.014437	-0.22226	1.7918e-08	-1.3227	-0.36317	0.017434	-0.040622	-0.0029797	-0.012945	8.1892e-09	0.20232	0.60561	-0.049507	-1.5169	0.0085983	-0.56677
-0.011974	-0.34872	1.5109e-07	-0.24753	4.1429e-07	-0.56077	-0.12122	-0.06013	-0.51173	0.50214	-0.1477	-0.95504	0.036495	-0.073742	-0.0040898	-0.10648	0.041371	0.37097	2.2449e-08	-0.023959	-0.0085336	0.013865	-0.066077	-0.00077943	-0.032393	0.0073649	0.014704	0.055332	-0.053333	-0.048082	-0.069878	-0.048831	-0.0014028	-0.79976	0.030478	-0.18078	3.8062e-08	-1.1649	-0.58247	0.032331	-0.02329	-0.00051159	-0.03729	2.5342e-08	0.0096392	0.4682	-7.6185e-05	-0.91896	0.00016459	-0.54136
-0.069485	-0.35005	2.6367e-08	-0.21686	2.0205e-07	-0.67096	-0.091804	-0.054815	-0.48648	0.44332	-0.0050854	-1.1732	0.045066	-0.033364	-0.058448	-0.029179	0.022746	0.6523	8.5727e-08	-0.025663	-0.044803	0.050429	-0.048483	-0.055906	-0.030897	0.012708	0.0073014	0.049438	-0.0040443	-0.031998	-0.085254	-0.018341	-0.024448	-0.68413	0.035559	-0.27903	1.0958e-08	-1.171	-0.66017	0.01784	-0.0089677	-8.98e-05	-0.15223	7.2291e-10	0.0033328	0.4411	-0.034338	-1.4143	0.021936	-0.43468
-0.088007	-0.3556	1.9806e-07	-0.22963	3.0779e-07	-0.50744	-0.10169	-0.045662	-0.37845	0.42015	-0.1515	-1.0699	0.045379	-0.081583	-0.0051357	-0.008241	0.076882	0.47532	9.9268e-09	-0.080904	-0.089031	0.011648	-0.091136	-0.0039976	-0.022533	0.022596	0.0082031	0.010898	-0.063831	-0.043212	-0.12521	-0.051107	-0.002647	-0.91087	0.021228	-0.20842	2.5656e-08	-1.043	-0.46181	0.020002	-0.093555	-0.00076602	-0.016461	1.3868e-08	0.0082672	0.44779	-0.0031469	-0.96487	0.055993	-0.512
-0.011122	-0.24912	2.3842e-08	-0.23488	6.125e-08	-0.81501	-0.15683	-0.012423	-0.38606	0.54811	-0.029467	-1.2651	0.062754	-0.087415	-0.012855	-0.077927	0.011463	0.37643	1.9208e-08	-0.0060299	-2.4884e-07	0.045534	-0.07338	-0.0067065	-0.074355	0.0042005	5.0775e-05	0.11532	-0.01343	-0.0060403	-0.10141	-0.030325	-0.006257	-0.88044	0.060155	-0.25665	2.9549e-08	-1.6281	-0.51276	0.036605	-0.032348	-0.0011168	-0.034402	2.8654e-09	0.0057755	0.4373	-0.03518	-1.3817	0.0030632	-0.39975
-0.055328	-0.29752	1.4308e-07	-0.20836	9.2809e-08	-0.66107	-0.18427	-0.060332	-0.37086	0.41291	-0.028803	-0.68342	0.045605	-0.059928	-0.0012451	-0.078175	0.018391	0.4261	2.4899e-08	-0.012529	-0.0019811	0.02321	-0.026344	-0.00064859	-0.066832	0.0074852	0.0039019	0.090931	-0.031995	-0.0054829	-0.13524	-0.020038	-0.0011814	-0.91674	0.017997	-0.26903	3.2564e-08	-1.3699	-0.53958	0.016637	-0.01559	-0.00048327	-0.076303	1.3649e-08	0.0011048	0.54981	-0.038751	-0.85475	0.019825	-0.46862
-0.052511	-0.30447	1.1994e-07	-0.20525	1.255e-07	-0.72468	-0.090477	-0.05073	-0.46375	0.45348	-0.058011	-1.0983	0.039596	-0.056839	-0.10431	-0.010533	0.10755	0.46852	3.8426e-08	-0.041888	-0.0016765	0.016671	-0.021233	-0.024836	-0.020219	0.024465	0.0097068	0.026607	-0.017439	-0.0026503	-0.076387	-0.035155	-0.03997	-0.79047	0.033791	-0.19795	2.1068e-08	-1.318	-0.48962	0.026816	-0.036578	-0.027998	-0.0034226	2.4756e-08	8.4747e-05	0.46493	-0.0059016	-1.0331	0.0081289	-0.37974
-0.017276	-0.26148	4.398e-09	-0.2539	2.0122e-08	-0.67386	-0.05961	-0.0011504	-0.45624	0.36786	-0.018672	-1.2163	0.019102	-0.0208	-0.012681	-0.0065935	0.01219	0.51418	6.0373e-09	-0.011867	-4.9597e-07	0.011768	-0.015158	-0.0088575	-0.0046229	0.0089785	0.00086749	0.0043731	-0.0045062	-0.00035618	-0.045738	-0.0048921	-0.0051982	-1.2081	0.0046026	-0.26434	2.5815e-09	-1.8187	-0.58837	0.004393	-0.0046842	-0.0035316	-0.002116	3.0734e-09	0.0002275	0.41551	-0.0024422	-1.1784	0.0016425	-0.38933
-0.043084	-0.36507	4.0952e-07	-0.18928	1.8029e-07	-0.67879	-0.090083	-0.019216	-0.49863	0.4677	-0.21319	-0.64893	0.084615	-0.10562	-0.01817	-0.030879	0.042217	0.71477	3.0277e-08	-0.045824	-0.033153	0.025398	-0.01763	-0.011948	-0.027922	0.022253	0.0030535	0.042298	-0.075955	-0.0029128	-0.11162	-0.029788	-0.0040842	-0.90265	0.025926	-0.3293	3.7275e-08	-1.3558	-0.63939	0.17485	-0.10044	-0.00084867	-0.15268	2.8384e-08	0.00024555	0.51521	-0.035987	-1.2617	0.006246	-0.49706
-0.057443	-0.29398	5.056e-08	-0.2061	2.607e-07	-0.68981	-0.10483	-0.070653	-0.31748	0.37883	-0.031328	-0.91899	0.028792	-0.048906	-0.10908	-0.0018642	0.066132	0.47601	6.2292e-08	-0.0006823	-0.0059518	0.016352	-0.042665	-0.094848	-0.0022163	0.032233	0.008888	0.032676	-2.1561e-05	-0.031107	-0.044554	-0.01825	-0.0002821	-1.1084	0.032512	-0.27797	2.7863e-08	-1.2197	-0.49993	0.02379	-0.011705	-0.062979	-0.00015442	1.6332e-08	0.00073835	0.45398	-0.018396	-0.90498	0.0041637	-0.52173
-0.012999	-0.2897	8.841e-08	-0.20146	1.0854e-07	-0.70641	-0.085419	-0.036054	-0.40627	0.40321	-0.093175	-0.94831	0.014819	-0.024121	-0.02168	-0.011195	0.045639	0.52503	3.283e-08	-0.015768	-6.3699e-05	0.029117	-0.023451	-0.00024473	-0.033328	0.0040272	0.00086468	0.064568	-0.030468	-0.0003316	-0.073164	-0.006789	-0.0019259	-0.93431	0.043904	-0.2636	4.8891e-08	-0.93273	-0.44823	0.051903	-0.012503	-0.012544	-0.006727	2.4427e-08	0.00098107	0.43313	-0.018934	-1.0975	0.00010016	-0.46786
-0.04009	-0.31374	2.2268e-07	-0.1949	1.4803e-07	-0.81635	-0.11126	-0.058519	-0.39664	0.59214	-0.062844	-0.95989	0.074407	-0.090201	-0.10032	-0.031157	0.050202	0.4289	9.8401e-09	-0.054846	-0.00082265	0.024888	-0.038578	-0.034378	-0.028531	0.016062	0.0017721	0.019495	-0.014266	-0.010559	-0.08616	-0.028111	-0.057018	-1.1516	0.043291	-0.27563	2.1318e-08	-1.1713	-0.56585	0.037443	-0.040822	-0.044606	-0.0095119	1.6047e-08	0.001546	0.40217	-0.023641	-1.2599	0.086234	-0.40032
-0.010611	-0.26908	2.7559e-07	-0.16827	6.2345e-08	-0.53796	-0.094577	-0.07291	-0.34156	0.47595	-0.05427	-0.89706	0.047652	-0.069018	-0.0014871	-0.025105	0.048008	0.4728	9.8163e-08	-0.00028359	-0.0044361	0.024985	-0.027866	-0.0038924	-0.059958	0.001342	0.0012782	0.093992	-0.027852	-0.0031243	-0.14238	-0.04968	-0.0017013	-0.80704	0.064012	-0.21551	5.4872e-08	-1.0422	-0.59073	0.15844	-0.019186	-0.00015439	-0.13235	3.7601e-08	0.0018542	0.54851	-0.053235	-1.0836	2.8001e-05	-0.5037
-0.013934	-0.29254	2.8954e-07	-0.22929	1.9148e-08	-0.54937	-0.094729	-0.043968	-0.53573	0.40236	-0.04131	-1.2136	0.050673	-0.021568	-0.011426	-0.046464	0.022193	0.53857	3.7504e-08	-0.025539	-0.00015258	0.032215	-0.017958	-0.0089105	-0.022553	0.026313	0.01748	0.069913	-0.0040635	-0.00122	-0.09692	-0.0022366	-0.0024759	-1.1187	0.035169	-0.13496	4.3121e-08	-0.81927	-0.43359	0.14943	-0.00053538	-0.0016317	-0.01574	2.5523e-08	0.041606	0.49889	-0.051478	-1.6102	0.0056684	-0.52336
-0.074327	-0.35048	2.114e-07	-0.20317	1.4681e-07	-0.6138	-0.085664	-0.069486	-0.40485	0.4559	-0.16706	-1.22	0.032658	-0.087077	-0.0080863	-0.05835	0.057426	0.37069	2.3343e-08	-0.055035	-0.00011483	0.012215	-0.016358	-0.0057804	-0.017659	0.019248	0.045645	0.027917	-0.11991	-0.004841	-0.059462	-0.069219	-0.0019566	-1.0879	0.02945	-0.19148	2.9895e-08	-1.0689	-0.6826	0.074748	-0.090268	-0.0047178	-0.017635	2.8222e-08	2.6232e-05	0.55092	-0.013788	-1.2143	0.02128	-0.48653
-0.0025184	-0.38654	5.752e-08	-0.21438	5.5643e-08	-0.65121	-0.12767	-0.047042	-0.50763	0.64215	-0.090847	-0.72684	0.020855	-0.054757	-0.0058086	-0.029341	0.007602	0.45907	4.9157e-08	-0.04757	-0.010174	0.016551	-0.040557	-0.007926	-0.022167	0.0049494	0.0086018	0.097319	-0.065996	-0.021269	-0.066828	-0.031374	-0.0049234	-0.91516	0.01597	-0.22267	9.0193e-08	-1.3598	-0.57294	0.034382	-0.020262	-0.001191	-0.011242	6.3326e-09	0.011646	0.56287	-0.025628	-0.82206	0.0012139	-0.45155
-0.022727	-0.30278	6.3605e-08	-0.26397	1.272e-07	-0.78271	-0.11893	-0.03065	-0.47226	0.52042	-0.064267	-1.3397	0.015464	-0.025741	-0.12083	-0.019787	0.097696	0.60854	4.4057e-08	-0.057123	-0.017833	0.0064577	-0.044811	-0.036231	-0.03605	0.011313	0.016237	0.062845	-0.051736	-0.013728	-0.096453	-0.023879	-0.054384	-1.012	0.052034	-0.33833	1.9676e-08	-1.002	-0.68043	0.087521	-0.027921	-0.031397	-0.0044499	1.061e-08	8.6994e-05	0.42254	-0.032149	-1.3679	0.067584	-0.43355
-0.018694	-0.3283	1.8734e-07	-0.21821	1.0478e-07	-0.67621	-0.10051	-0.08066	-0.48955	0.36882	-0.024085	-0.89035	0.0056674	-0.0543	-0.0065056	-0.070969	0.054402	0.62196	1.0149e-07	-0.0037157	-0.032353	0.0016562	-0.034331	-0.016066	-0.023516	0.0019713	1.9104e-05	0.061807	-1.0265e-05	-0.021348	-0.084339	-0.021259	-0.0039725	-0.73571	0.050186	-0.20298	3.5896e-08	-1.3644	-0.46882	0.0098281	-0.065379	-0.00074939	-0.15625	2.5118e-08	0.014713	0.44221	-0.053757	-0.95227	9.1183e-05	-0.39848
-0.043574	-0.30192	1.6013e-07	-0.19713	3.0969e-08	-0.604	-0.088068	-0.029467	-0.61196	0.41193	-0.012617	-0.94176	0.053399	-0.023401	-0.0062286	-0.014972	0.039011	0.50267	7.5904e-08	-0.01026	-0.14801	0.01257	-0.024929	-0.0061934	-0.038925	0.0087365	0.0015193	0.046007	-0.0013421	-0.026371	-0.066664	-0.0085325	-0.0022721	-1.0326	0.062614	-0.19927	3.4884e-08	-0.96044	-0.50255	0.026204	-0.0063722	-0.0010035	-0.018796	4.459e-08	3.2143e-05	0.48349	-0.053647	-1.2489	0.033999	-0.4864
-0.047466	-0.29331	2.3702e-07	-0.20092	1.5453e-07	-0.62247	-0.14993	-0.048217	-0.39733	0.45089	-0.06809	-0.86571	0.08435	-0.040586	-0.021404	-0.034393	0.021557	0.52547	1.4235e-08	-0.027824	-0.00032689	0.045122	-0.027859	-0.0016185	-0.0431	0.012332	0.0012901	0.038817	-0.03334	-0.012194	-0.10636	-0.005886	-0.007219	-0.95001	0.01425	-0.33781	1.8635e-08	-0.87189	-0.42098	0.0070974	-0.018147	-0.0065107	-0.2007	5.946e-09	0.0011582	0.41921	-0.018636	-0.86874	4.1622e-06	-0.45049
-0.034055	-0.26969	1.8286e-07	-0.17763	1.1742e-07	-0.65191	-0.13309	-0.045058	-0.46831	0.41378	-0.013834	-0.86008	0.056697	-0.037964	-0.014412	-0.046343	0.010248	0.35934	4.6749e-08	-0.0060607	-0.046934	0.023399	-0.048004	-0.0053937	-0.049827	0.011585	0.013123	0.061852	-0.017026	-0.013952	-0.1284	-0.061911	-0.023857	-0.77475	0.086578	-0.25113	1.4131e-08	-1.2937	-0.40367	0.066932	-0.03187	-8.4117e-05	-0.15067	8.296e-09	0.00031184	0.4613	-0.024554	-1.3829	0.025929	-0.41106
-0.10831	-0.27203	8.4477e-09	-0.18641	1.4205e-07	-0.78728	-0.12364	-0.011252	-0.39814	0.48191	-0.0095561	-0.71056	0.043402	-0.024478	-0.061925	-0.024844	0.01826	0.50734	6.5185e-09	-0.0054885	-0.12155	0.056907	-0.044178	-0.1035	-0.010636	0.026617	0.0007152	0.0013024	-0.00010036	-0.098032	-0.071499	-0.0074727	-0.035853	-0.77333	0.026642	-0.26358	1.2014e-09	-1.385	-0.4077	0.021789	-0.0090008	-0.0092146	-0.097748	6.5007e-09	1.2452e-05	0.54243	-0.004781	-1.3168	0.024266	-0.48619
-0.042354	-0.278	3.644e-07	-0.20248	2.6842e-08	-0.47014	-0.092664	-0.06983	-0.68482	0.43777	-0.035178	-0.72965	0.13406	-0.086542	-0.012493	-0.07006	0.02602	0.49183	2.4404e-07	-0.0049729	-0.12876	0.059292	-0.017414	-0.02401	-0.047139	0.037835	0.00029275	0.08185	-0.14529	-0.15211	-0.22057	-0.056519	-0.082874	-0.90898	0.15739	-0.21813	4.9507e-08	-0.94301	-0.49784	0.1981	-0.061664	-0.0014495	-0.15385	7.7037e-08	0.00017813	0.62916	-0.053945	-1.0222	0.00064207	-0.52791
-0.065892	-0.27634	1.8543e-07	-0.18312	1.5618e-07	-0.69762	-0.11637	-0.02783	-0.35187	0.46009	-0.035565	-0.95052	0.014809	-0.047213	-0.021449	-0.017463	0.024595	0.55956	5.146e-08	-0.018009	-0.015062	0.00038407	-0.047363	-0.0048976	-0.018402	0.014427	0.094687	0.03919	-0.039377	-0.011727	-0.06526	-0.031144	-0.019073	-1.1607	0.038553	-0.2555	1.4672e-08	-1.3355	-0.50643	0.053548	-0.033095	-0.004407	-0.015617	1.1035e-08	0.02219	0.53359	-0.019107	-1.1299	0.0002817	-0.42701
-0.031273	-0.28962	1.8478e-07	-0.21276	9.8959e-09	-0.73129	-0.10246	-0.030776	-0.40513	0.45398	-0.12054	-0.7064	0.062211	-0.059633	-0.051555	-0.020233	0.073074	0.56147	3.3273e-08	-0.028342	-0.0019301	0.0057028	-0.0066495	-0.034993	-0.018598	0.025686	0.0049823	0.023527	-0.047735	-0.011105	-0.11121	-0.019297	-0.024352	-0.77975	0.02752	-0.31872	4.8771e-08	-1.0894	-0.55885	0.1353	-0.024014	-0.017478	-0.1377	6.6644e-08	2.949e-05	0.5325	-0.020737	-1.0584	0.0058513	-0.45279
-0.077336	-0.30978	1.0888e-07	-0.20333	4.5446e-08	-0.61007	-0.064252	-0.033072	-0.48136	0.36787	-0.025619	-0.84794	0.013095	-0.026946	-0.009436	-0.0029103	0.028828	0.55056	6.8706e-08	-0.026498	-0.031251	0.0024341	-0.028675	-0.010328	-0.0017116	0.044652	0.0060099	0.0028355	-0.049985	-0.020878	-0.054685	-0.056444	-0.0034274	-1.0769	0.0094423	-0.24952	3.6104e-09	-1.2575	-0.63827	0.05022	-0.02119	-0.003603	-0.00092982	9.4699e-09	0.0013233	0.57719	-0.00068626	-1.3088	0.084518	-0.4181
-0.049713	-0.31784	7.4053e-08	-0.21678	1.3736e-08	-0.6406	-0.087217	-0.058206	-0.42405	0.36757	-0.044777	-0.98167	0.054834	-0.036537	-0.0021104	-0.020299	0.0030708	0.42022	2.702e-08	-0.024392	-0.015983	0.029284	-0.015056	-0.0019292	-0.01992	0.00065911	0.0083389	0.025893	-0.051043	-0.0056111	-0.10452	-0.013427	-0.0013042	-0.88227	0.010442	-0.31929	1.1616e-08	-1.1644	-0.51957	0.097693	-0.0091679	-0.00079348	-0.033592	5.5205e-09	1.8632e-05	0.41502	-3.7647e-05	-1.0505	0.014585	-0.3824
-0.012401	-0.338	5.2346e-10	-0.23944	1.5828e-07	-0.56833	-0.071565	-0.02053	-0.3245	0.43591	-0.062959	-0.84529	0.021845	-0.020983	-0.0003758	-0.0019503	0.0068537	0.4759	8.2423e-09	-0.038022	-0.0526	0.010322	-0.031243	-0.00023882	-0.0070477	0.0079851	0.0037	0.032096	-0.0069252	-0.0053405	-0.068917	-0.0011335	-0.00018345	-0.74666	0.0053355	-0.22936	3.095e-08	-1.2651	-0.65102	0.013659	-0.007818	-0.00014263	-0.013519	1.9639e-09	0.0035899	0.51277	-0.0042797	-0.95593	0.0025493	-0.49308
-0.071405	-0.362	8.459e-09	-0.25396	1.3098e-07	-0.45941	-0.095983	-0.019666	-0.40773	0.37609	-0.10001	-1.0976	0.040532	-0.050447	-0.026439	-0.0019019	0.039589	0.66442	1.1143e-08	-0.05003	-0.030579	0.031374	-0.030065	-0.016062	-0.006124	0.036234	0.0069342	0.00099497	-0.019262	-0.013636	-0.054848	-0.027474	-0.00044384	-0.80897	0.018875	-0.24702	1.2147e-09	-1.1013	-0.38882	0.01721	-0.031133	-0.008504	-0.00017544	2.1637e-08	0.0016792	0.44409	-0.00034151	-0.88551	0.0020759	-0.39108
-0.061944	-0.31162	4.6055e-09	-0.26478	1.739e-07	-0.73509	-0.098557	-0.097855	-0.50349	0.4021	-0.0098992	-1.3539	0.018064	-0.036474	-0.16557	-0.00061583	0.062369	0.47673	9.0466e-08	-0.036692	-0.081814	0.014521	-0.04127	-0.1068	-0.029243	0.06485	0.002331	0.019974	-0.00041437	-0.035938	-0.06316	-0.013457	-0.040013	-0.86186	0.051111	-0.37503	1.4423e-08	-1.3476	-0.58735	0.022902	-0.010534	-0.068063	-0.00089483	1.001e-08	0.00029979	0.42643	-0.021394	-1.1641	0.025451	-0.37433
-0.055764	-0.3649	3.2694e-07	-0.2235	1.7673e-07	-0.65995	-0.097982	-0.024531	-0.32622	0.4875	-0.237	-0.85452	0.066438	-0.10417	-0.03014	-2.9223e-05	0.067488	0.50878	1.733e-08	-0.045194	-4.2704e-06	0.02161	-0.028526	-0.0049512	-0.046469	0.016704	0.0073727	0.037851	-0.066972	-0.021363	-0.10502	-0.055623	-0.0099479	-0.85759	0.034484	-0.15465	4.367e-08	-1.2057	-0.4152	0.067691	-0.0837	-0.012941	-0.017372	6.0806e-08	0.011536	0.58039	-0.054908	-1.209	0.05899	-0.50674
-0.045635	-0.32262	1.9289e-10	-0.19252	2.9055e-07	-0.5692	-0.097943	-0.024078	-0.43947	0.41778	-0.085657	-1.0728	0.029925	-0.05364	-0.070872	-0.04911	0.045735	0.44485	4.1449e-08	-0.03679	-1.1463e-05	0.016372	-0.080376	-0.027331	-0.080323	0.014625	0.0095528	0.034029	-0.026606	-0.1576	-0.049631	-0.0067609	-0.00010337	-1.2172	0.036617	-0.20644	1.2732e-08	-1.5846	-0.4316	0.027135	-0.026205	-0.032147	-0.030755	5.2221e-09	4.0599e-06	0.48287	-0.023017	-1.0015	0.028102	-0.42266
-0.069198	-0.29431	3.8996e-07	-0.2097	1.1835e-07	-0.54836	-0.073302	-0.22283	-0.48158	0.45515	-0.0463	-1.0418	0.069993	-0.090699	-0.053872	-0.066579	0.068418	0.49237	2.534e-07	-0.0081011	-0.036404	0.067344	-0.077049	-0.040837	-0.019747	0.087663	0.041891	0.10613	-0.080743	-0.024397	-0.14496	-0.070307	-0.11426	-0.74632	0.095193	-0.23608	4.412e-08	-1.173	-0.44294	0.021549	-0.063084	-0.014114	-0.054934	2.7218e-08	0.045424	0.65841	-0.051671	-1.2486	0.035345	-0.57232
-0.041616	-0.32609	3.8937e-07	-0.20059	1.5892e-07	-0.6367	-0.065552	-0.037219	-0.33008	0.45802	-0.12762	-0.95539	0.05142	-0.11489	-0.05397	-0.00010344	0.11609	0.48516	3.1264e-08	-0.034596	-0.0036473	0.036176	-0.0047495	-0.01191	-0.0073051	0.022838	0.11893	0.011085	-0.15498	-0.0066309	-0.10201	-0.00058683	-0.0025807	-0.792	0.038183	-0.29529	2.4222e-08	-0.99146	-0.58917	0.24938	-0.049112	-0.040689	-0.18716	4.5689e-08	0.029842	0.46391	-0.02044	-1.2082	0.00068263	-0.45881
-0.031164	-0.29101	1.0086e-07	-0.19443	1.8059e-07	-0.5448	-0.1039	-0.052767	-0.51827	0.47427	-0.030081	-0.90257	0.018428	-0.059569	-0.0012789	-0.083559	0.017879	0.38414	4.5745e-08	-0.015298	-0.0022327	0.0098694	-0.02176	-0.0009856	-0.044313	0.0011884	4.3854e-06	0.097906	-0.018196	-0.0258	-0.080178	-0.054485	-0.001011	-0.68687	0.03981	-0.24284	3.6334e-08	-1.1402	-0.50376	0.019556	-0.00039969	-0.00040084	-0.21052	5.1005e-09	0.027387	0.50155	-0.043952	-1.0586	0.00048995	-0.42519
-0.0098486	-0.32771	1.3057e-07	-0.25413	6.3535e-08	-0.64892	-0.12853	-0.06224	-0.40344	0.41852	-0.10783	-0.86951	0.03898	-0.056435	-0.0032917	-0.02878	0.052994	0.38652	6.5341e-08	-0.044536	-0.095927	0.0073617	-0.011191	-0.0015263	-0.045903	0.017309	0.022788	0.05929	-0.12231	-0.036108	-0.097735	-0.032335	-0.0024114	-0.78294	0.035526	-0.21777	4.7402e-08	-0.85125	-0.45437	0.063798	-0.031944	-0.0027723	-0.036597	3.0473e-08	3.1572e-05	0.44856	-0.018805	-1.3112	0.050546	-0.47547
-0.064279	-0.21417	2.7133e-07	-0.19121	6.6143e-08	-0.64486	-0.11283	-0.080247	-0.4943	0.47568	-0.044172	-1.1425	0.031791	-0.082577	-0.040531	-0.023957	0.0827	0.4553	8.8561e-08	-0.021927	-0.0023375	0.025176	-0.038758	-0.018088	-0.02342	0.045598	0.0032072	0.077561	-0.040038	-0.0004731	-0.090283	-0.058307	-0.047546	-0.82428	0.093246	-0.18811	6.3068e-08	-1.4036	-0.45108	0.15706	-0.038755	-0.023016	-0.0061051	5.1106e-08	8.7457e-05	0.6565	-0.06605	-1.3718	0.00090041	-0.43722
-0.02378	-0.35453	1.099e-07	-0.192	1.3015e-07	-0.60878	-0.082693	-0.069922	-0.50297	0.46188	-0.18664	-1.0754	0.063608	-0.084627	-0.0076902	-0.0002767	0.066828	0.62205	4.4959e-08	-0.078728	-0.00019795	0.0073253	-0.013974	-0.012704	-0.0054603	0.032928	0.0033217	0.063845	-0.044799	-0.08934	-0.049054	-0.049084	-0.0001772	-1.0066	0.030385	-0.22207	6.0535e-08	-1.2669	-0.40208	0.029561	-0.059871	-0.00025119	-0.023931	3.2103e-08	0.00041359	0.44219	-0.016709	-1.1818	0.0064805	-0.42632
-0.055681	-0.37966	1.6059e-07	-0.19646	1.9885e-07	-0.63009	-0.11831	-0.078325	-0.3533	0.41569	-0.020427	-0.86334	0.046835	-0.059977	-0.059836	-0.030356	0.048312	0.53496	1.4421e-07	-0.0038176	-0.024563	0.015774	-0.066629	-0.04611	-0.010019	0.028575	0.005146	0.063543	-0.0085397	-0.011033	-0.12044	-0.04631	-0.052441	-1.1456	0.093023	-0.3098	2.6064e-08	-1.4869	-0.41805	0.015971	-0.030531	-0.018033	-0.06103	6.9696e-09	0.0047519	0.40204	-0.028021	-0.88661	0.078618	-0.449
-0.04688	-0.26379	1.2431e-09	-0.24059	1.0936e-08	-0.64873	-0.083981	-0.024173	-0.54755	0.3538	-0.061194	-1.0599	0.034194	-0.028799	-0.023576	-0.0043367	0.023042	0.56359	3.8932e-08	-0.016292	-0.093638	0.0081521	-0.021519	-0.026852	-0.018843	0.021771	0.0097601	0.016662	-0.014806	-0.078601	-0.092416	-0.014148	-0.0053958	-0.80877	0.0093983	-0.29553	1.4121e-08	-1.0436	-0.40481	0.048451	-0.013023	-0.003191	-0.0014729	1.2727e-08	0.0036558	0.45686	-0.031521	-1.2525	0.014649	-0.41548
-0.060076	-0.38973	4.1838e-07	-0.21621	1.8822e-07	-0.61189	-0.10286	-0.056291	-0.32714	0.44849	-0.29395	-1.0045	0.074877	-0.090427	-0.0063293	-0.098178	0.10326	0.37672	2.792e-08	-0.066192	-0.010173	0.029866	-0.001923	-0.0025396	-0.019158	0.011408	7.7071e-05	0.064194	-0.16504	-0.0098981	-0.13893	-0.15569	-0.0010586	-0.64892	0.039687	-0.20688	4.7132e-08	-1.0832	-0.39536	0.080383	-0.008072	-0.0070778	-0.043646	4.347e-08	0.037864	0.46996	-0.039888	-1.2416	0.048781	-0.40264
-0.03334	-0.27796	3.26e-09	-0.27081	3.01e-08	-0.60552	-0.14272	-0.012522	-0.33454	0.33439	-0.068133	-1.0141	0.0013761	-0.028721	-0.0092729	-0.052208	0.024304	0.45547	2.3075e-09	-0.028886	-0.030418	0.00062099	-0.015333	-0.0030776	-0.029967	0.016279	0.004559	0.0036505	-0.032938	-0.030822	-0.1226	-0.0197	-0.0041976	-0.95852	0.019613	-0.25236	9.7161e-09	-1.2045	-0.76885	0.00093026	-0.027149	-0.0049496	-0.022844	1.2373e-08	5.499e-05	0.36983	-0.011467	-1.0588	0.024625	-0.37761
-0.019117	-0.32795	8.1666e-10	-0.1816	1.101e-07	-0.69005	-0.091325	-0.0082946	-0.28201	0.49844	-0.035702	-0.9185	0.023743	-0.02683	-0.016467	-0.012074	0.009127	0.38777	1.1196e-08	-0.023826	-0.019828	0.015347	-0.048142	-0.0065984	-0.012704	0.010681	0.028077	0.013154	-0.028888	-0.040562	-0.081375	-0.0016591	-0.011263	-0.75397	0.011526	-0.21664	2.4127e-08	-1.3323	-0.46727	0.0073753	-0.0076827	-0.0050262	-0.18999	3.2181e-08	0.020503	0.45837	-0.0094269	-1.1661	0.013766	-0.40295
-0.019228	-0.26364	1.9549e-08	-0.19681	7.4319e-09	-0.77954	-0.083282	-0.020685	-0.42186	0.33397	-0.011548	-0.86236	0.0063048	-0.010094	-0.023965	-0.0037104	0.0094314	0.46278	1.1776e-08	-0.0032778	-5.0183e-05	0.0056801	-0.0077938	-0.026983	-0.0033575	0.0065824	0.00016116	0.00054536	-0.0043642	-0.00053415	-0.058765	-0.0045211	-0.00096093	-0.82754	0.0015438	-0.19848	3.4787e-10	-1.4126	-0.63374	0.004533	-0.0026858	-0.015802	-0.0039847	9.6449e-10	0.00016578	0.48697	-8.1018e-05	-1.4941	4.2905e-05	-0.38209
-0.013658	-0.29482	3.1478e-09	-0.23666	4.0513e-09	-0.64805	-0.084243	-0.02045	-0.32954	0.3759	-0.045627	-0.94557	0.032697	-0.029313	-0.0283	-0.00012036	0.045861	0.85131	4.4412e-08	-0.014681	-0.0015701	0.00081367	-0.01326	-0.016105	-0.00015234	0.025575	0.0065194	0.024347	-0.012244	-0.032133	-0.088629	-0.012761	-0.0012644	-1.0292	0.024758	-0.29904	1.6126e-08	-1.2609	-0.57634	0.072612	-0.02724	-0.013451	-1.2992e-05	1.6494e-08	0.0024642	0.45944	-0.005303	-0.99458	0.019529	-0.40673
-0.055612	-0.33855	3.2543e-09	-0.24962	6.8053e-08	-0.51826	-0.16015	-0.049202	-0.49124	0.4164	-0.016698	-0.94087	0.0030924	-0.02376	-0.037157	-0.054708	0.047813	0.51057	1.0436e-07	9.6521e-07	-0.048161	0.0030385	-0.046079	-0.024027	-0.05649	0.020797	0.00063778	0.08538	-0.021137	-0.024646	-0.10336	-0.010831	-0.059878	-0.75252	0.12426	-0.24036	2.0331e-08	-1.2258	-0.49813	0.0012732	-0.015001	-0.0060411	-0.02133	8.4181e-09	1.6563e-05	0.58341	-0.029393	-1.2945	0.0031767	-0.40619
-0.0062734	-0.35658	1.5579e-08	-0.24066	7.0137e-08	-0.50605	-0.083792	-0.039356	-0.3291	0.43382	-0.074491	-1.3455	0.014518	-0.054229	-0.00046252	-0.024681	0.0069284	0.43878	1.4617e-08	-0.055484	-0.00044179	0.0098508	-0.02285	-3.9891e-05	-0.011313	0.00998	0.010672	0.062434	-0.061211	-0.00022156	-0.068049	-0.022397	-0.0006474	-0.7072	0.023349	-0.35332	4.4204e-08	-1.5445	-0.74493	0.00055655	-0.0082876	-0.00045174	-0.023258	1.4647e-08	6.3604e-06	0.46621	-0.011962	-1.0586	2.5376e-05	-0.57156
-0.10329	-0.27662	2.7115e-07	-0.21473	7.4518e-08	-0.74817	-0.065359	-0.084651	-0.33363	0.46893	-0.060261	-1.0595	0.05422	-0.1042	-0.08324	-0.0029808	0.059895	0.48234	2.146e-08	-0.024066	-0.035265	0.044642	-0.074944	-0.11469	-0.0021352	0.046945	0.01325	0.01169	-0.024245	-0.059706	-0.078307	-0.016073	-0.025031	-0.89184	0.026913	-0.25838	1.6553e-08	-1.0056	-0.54964	0.051401	-0.067616	-0.030904	-0.0035071	2.4941e-08	0.022987	0.38931	-0.015408	-0.95245	0.058103	-0.43785
-0.020209	-0.287	8.1214e-08	-0.20315	1.7131e-07	-0.50989	-0.10195	-0.046488	-0.46945	0.43891	-0.057612	-1.0291	0.071284	-0.054576	-0.00037699	-0.040312	0.050279	0.54374	8.0772e-08	-0.023084	-0.030174	0.023574	-0.041641	-0.00023214	-0.044107	2.98e-05	0.0003059	0.08568	-0.0073035	-0.020078	-0.06869	-0.04352	-0.00014758	-0.96403	0.042465	-0.31746	3.5928e-08	-1.4443	-0.42793	0.00095974	-0.0018848	-0.00012042	-0.044255	1.5143e-09	0.12305	0.39873	-0.097351	-0.89006	0.0002336	-0.38832
-0.061644	-0.28931	5.5307e-08	-0.34397	3.0383e-08	-0.4439	-0.090184	-0.022247	-0.46387	0.38891	-0.088303	-0.94675	0.080436	-0.05563	-0.0042222	-0.023589	0.024232	0.57194	5.4615e-08	-0.044318	-0.011052	0.021563	-0.011184	-0.0013322	-0.021357	0.0064048	0.016959	0.063708	-0.036937	-8.4074e-05	-0.06697	-0.00037132	-0.001825	-1.1975	0.015799	-0.29379	5.3784e-08	-1.3175	-0.62305	0.045661	-0.037995	-0.0013788	-0.015819	1.3065e-08	0.0022317	0.43972	-0.034623	-1.6229	0.084247	-0.4946
-0.0019045	-0.32902	1.5054e-07	-0.18044	6.7671e-08	-0.7534	-0.093326	-0.073702	-0.37176	0.54685	-0.044576	-0.87237	0.023681	-0.034598	-0.0010255	-0.033649	0.044298	0.45791	1.2226e-08	-0.019654	-0.0086992	0.023979	-0.023938	-0.011245	-0.027204	0.030539	0.0011468	0.069649	-0.030319	-0.0031306	-0.076139	-0.0090889	-0.00040399	-0.88286	0.031533	-0.232	6.2066e-08	-1.0345	-0.56909	0.026289	-0.0051348	-0.00025798	-0.025587	2.0529e-08	0.0071471	0.53324	-0.037621	-1.2217	0.0065387	-0.49385
-0.0368	-0.33941	9.9387e-09	-0.19146	2.6576e-09	-0.56537	-0.10801	-0.023201	-0.34146	0.40001	-0.031522	-0.80129	0.014419	-0.018289	-0.021049	-0.015528	0.030341	0.55611	3.4037e-09	-0.016087	-0.079045	0.0062912	-0.021579	-0.01413	-0.011583	0.02913	0.0081864	0.0012617	-0.03819	-0.0067954	-0.074914	-0.015998	-0.01311	-0.86058	0.019575	-0.23575	5.0709e-09	-1.0482	-0.54608	0.027108	-0.00011577	-0.008807	-0.021875	1.2749e-08	0.004778	0.44296	-0.0097923	-1.2161	0.033254	-0.45979
-0.028129	-0.27156	3.0538e-07	-0.20039	8.8541e-08	-0.64661	-0.16592	-0.0096964	-0.32125	0.41641	-0.046145	-0.81287	0.026578	-0.10841	-0.016898	-0.1024	0.020098	0.55811	6.716e-08	-0.046179	-0.034458	0.0069117	-0.023219	-0.0015069	-0.04849	0.0052599	0.0064255	0.13454	-0.059921	-0.041554	-0.13882	-0.085772	-0.0093647	-0.74179	0.042214	-0.29929	4.2446e-08	-1.1275	-0.41378	0.019286	-0.016477	-0.0012483	-0.041082	1.4751e-08	0.0063818	0.44417	-0.034403	-1.0879	0.030307	-0.39384
-0.037264	-0.30694	2.1086e-07	-0.15325	1.8182e-08	-0.67429	-0.061188	-0.067129	-0.36061	0.53809	-0.030137	-1.1952	0.028102	-0.056817	-0.026681	-0.0011003	0.043491	0.52007	1.1038e-07	-0.036395	-0.0070042	0.033012	-0.010366	-0.035943	-0.0004943	0.07323	0.013665	0.03518	-0.0026727	-0.00037484	-0.077207	-0.0077347	-0.007522	-1.0554	0.038524	-0.23088	3.4637e-08	-1.0288	-0.32964	0.095315	-0.031922	-0.011425	-0.00016508	4.3505e-08	0.0097038	0.47194	-0.058963	-1.649	7.7721e-05	-0.4876
-0.019426	-0.34621	3.9045e-08	-0.2579	4.3071e-08	-0.70037	-0.07727	-0.040402	-0.36243	0.45683	-0.17262	-1.0546	0.067924	-0.069338	-0.016127	-0.0074376	0.010733	0.27555	2.9107e-08	-0.14074	-0.00020953	0.014105	-0.020975	-0.17581	-0.010235	0.047757	0.12975	0.050171	-0.12789	-3.0682e-06	-0.036588	-0.023433	-0.01591	-1.1265	0.090562	-0.20199	5.0203e-08	-1.3489	-0.49572	0.019547	-0.068218	-0.0036878	-0.0033692	5.1476e-08	0.015678	0.40173	-0.00035777	-1.2415	0.0030426	-0.39262
-0.043522	-0.35951	3.8185e-07	-0.21993	3.6785e-08	-0.68208	-0.08602	-0.087528	-0.44937	0.47544	-0.091298	-0.7207	0.06253	-0.069673	-0.005718	-0.0038301	0.041875	0.58195	9.8719e-08	-0.022251	-0.022987	0.0050133	-0.011786	-0.061645	-0.014025	0.026526	0.00035527	0.041645	-0.02888	-0.018139	-0.091428	-0.027254	-0.0021601	-0.88448	0.085679	-0.29196	4.4122e-08	-1.4056	-0.56825	0.11594	-0.034379	-0.0022742	-0.031532	6.2688e-08	0.019864	0.60028	-0.064753	-1.415	0.038843	-0.48367
-0.067581	-0.40318	1.6255e-07	-0.23707	7.3292e-08	-0.78417	-0.075572	-0.088699	-0.61214	0.43085	-0.10436	-0.84985	0.046046	-0.040549	-0.010836	-0.0028666	0.064384	0.41157	3.5194e-08	-0.058535	-0.06413	0.0042317	-0.017528	-0.082045	-0.00065764	0.064039	0.0038393	0.016459	-0.0016472	-0.13773	-0.10644	-0.014027	-0.0003451	-1.1677	0.015956	-0.18358	3.0355e-08	-1.0603	-0.66462	0.17027	-0.043002	-0.0030616	-0.0082049	3.0015e-08	0.090621	0.4764	-0.071356	-1.0255	0.03529	-0.46298
-0.056424	-0.3276	3.0989e-08	-0.22956	1.423e-07	-0.55476	-0.078089	-0.037358	-0.44659	0.43961	-0.019511	-1.0412	0.010011	-0.027076	-0.098967	-0.00047901	0.084741	0.55137	1.0111e-07	-0.046447	-0.057113	0.007405	-0.02784	-0.046056	1.032e-07	0.056677	0.00045598	0.034313	-0.032398	-0.059416	-0.060609	-0.0058626	-0.028056	-1.2114	0.036225	-0.20821	1.4323e-08	-0.90864	-0.55395	0.057317	-0.041357	-0.011381	-0.00022035	5.6305e-09	3.9296e-05	0.42239	-0.022469	-0.78897	0.011786	-0.4778
-0.0057481	-0.31219	1.6563e-07	-0.17936	7.4292e-08	-0.62543	-0.054406	-0.014539	-0.51193	0.42622	-0.019997	-0.72863	0.050309	-0.040326	-0.011218	-0.0084339	0.00028426	0.4314	2.7315e-08	-0.0041042	-0.0016986	0.020421	-0.0433	-0.0044723	-0.013432	0.0021893	0.0066531	0.028365	-0.0027209	-0.0011204	-0.10212	-0.018629	-0.0042265	-0.85711	0.012217	-0.21288	2.2388e-08	-1.6706	-0.69838	0.069144	-0.011706	-0.0029039	-0.0032088	8.3933e-09	0.00037255	0.42184	-0.0024428	-1.0196	0.0038717	-0.37937
-0.06619	-0.28571	2.5293e-08	-0.24441	1.3208e-08	-0.56068	-0.10903	-0.036787	-0.28207	0.41437	-0.0021446	-1.3689	0.044183	-0.053705	-0.03851	-0.00036076	0.054794	0.4891	1.0366e-07	-0.033601	-0.0027148	0.0011313	-0.032836	-0.0030863	-0.00010815	0.040251	0.024445	0.041678	-0.00079267	-0.011956	-0.021998	-0.033987	-0.017639	-0.91526	0.030296	-0.21538	3.3592e-08	-1.1026	-0.71359	0.034996	-0.012118	-0.0070604	-7.8878e-05	1.3728e-08	0.042124	0.49987	-0.017377	-1.3119	0.014852	-0.40972
-0.034124	-0.31126	1.2706e-07	-0.1849	9.8632e-10	-0.63937	-0.10977	-0.029544	-0.37455	0.50421	-0.027018	-1.0169	0.016781	-0.038333	-0.0074416	-0.0093449	0.018114	0.48577	1.248e-08	-0.00015096	-0.10381	0.0085195	-0.012664	-0.00088382	-0.045704	0.0053048	0.0025344	0.024043	-0.044842	-0.015495	-0.082039	-0.010196	-0.0047937	-0.67739	0.050065	-0.35251	5.0263e-08	-0.95517	-0.62739	0.041753	-0.00031062	-0.0042634	-0.23941	4.6922e-08	0.00041134	0.43865	-0.04651	-1.4431	0.0014476	-0.48624
-0.02372	-0.32516	2.0576e-07	-0.20984	7.11e-08	-0.63636	-0.069287	-0.025992	-0.38348	0.37533	-0.0364	-0.94757	0.054162	-0.038849	-0.06462	-0.00020543	0.059643	0.41297	6.5663e-08	-0.0076898	-0.01545	0.026993	-0.021207	-0.030839	-0.0014293	0.034235	0.022687	0.019013	-0.030537	-0.0047966	-0.13388	-0.017735	-0.013395	-0.84856	0.029695	-0.29788	1.9547e-08	-1.0222	-0.54267	0.062733	-0.021616	-0.0079216	-0.045922	2.7227e-08	0.0007045	0.45636	-0.016162	-1.1158	0.029667	-0.50205
-0.0078492	-0.35534	7.2285e-08	-0.2059	3.208e-08	-0.77066	-0.13297	-0.084259	-0.3828	0.45037	-0.11012	-1.6168	0.059543	-0.063653	-4.529e-06	-0.084864	0.0070999	0.43025	5.0943e-08	-0.009539	-3.1985e-05	0.039982	-0.038929	-0.044586	-0.058736	0.088772	0.047158	0.12516	-0.061255	-2.7702e-05	-0.12301	-0.013647	-1.9485e-05	-0.79002	0.058359	-0.29469	5.9888e-08	-1.1105	-0.49463	0.026915	-0.046685	-0.020303	-0.075589	1.173e-08	0.0014389	0.37679	-0.032478	-1.1331	0.00083427	-0.3847
-0.010948	-0.31424	1.7134e-08	-0.25519	8.4838e-08	-0.64627	-0.10371	-0.043229	-0.3589	0.55569	-0.13719	-1.1382	0.12012	-0.034713	-0.024125	-0.034929	0.062749	0.44758	3.3071e-08	-0.034634	-0.0002624	0.0049716	-0.021716	-0.018826	-0.012576	0.0199	0.019571	0.049141	-0.027947	-0.051858	-0.086213	-0.0085188	-0.013953	-0.8933	0.061499	-0.21646	4.565e-08	-1.4478	-0.46193	0.047039	-0.0031652	-0.0070305	-0.011521	2.7792e-08	0.051698	0.5324	-0.055029	-1.0334	0.011756	-0.49375
-0.048783	-0.36306	5.3985e-08	-0.20905	1.8353e-07	-0.5994	-0.079672	-0.012226	-0.35367	0.52173	-0.1129	-0.85728	0.049649	-0.02854	-0.054592	-0.0061576	0.084045	0.54754	1.458e-08	-0.054569	-0.033874	0.039303	-0.027917	-0.0056712	-0.0037362	0.025545	0.0010097	0.0080332	-0.068263	-0.021719	-0.082355	-0.043074	-0.0030748	-0.83211	0.022508	-0.24378	9.4053e-09	-1.0431	-0.68603	0.091512	-0.010806	-0.020356	-0.012425	2.8252e-08	0.035832	0.46986	-0.014952	-1.051	0.0018497	-0.44236
-0.06457	-0.34964	1.8994e-07	-0.22082	2.2333e-07	-0.79136	-0.096474	-0.064181	-0.28525	0.43514	-0.11858	-0.81426	0.055734	-0.029069	-0.092932	-0.00021642	0.10677	0.55957	1.5065e-08	-0.036119	-0.0026623	0.022467	-0.0526	-0.024525	-0.010151	0.031042	0.0049218	0.011194	-0.029878	-0.01341	-0.083249	-0.031808	-0.039166	-0.93107	0.041454	-0.3679	1.6661e-08	-1.2441	-0.4906	0.04337	-0.017533	-0.034675	-0.008272	3.7715e-08	0.0026216	0.48518	-0.0079847	-1.1119	0.06842	-0.46551
-0.047678	-0.25757	1.7861e-07	-0.2328	9.8031e-08	-0.63072	-0.08942	-0.075972	-0.36064	0.43843	-0.042107	-1.0627	0.061566	-0.061495	-0.016418	-0.0007034	0.086515	0.17888	2.7898e-07	-0.014264	-0.10525	0.0030224	-0.051424	-0.042662	-0.0096163	0.022416	0.25546	0.046291	-0.072859	-0.030146	-0.061967	-0.026986	-0.017555	-0.88747	0.086876	-0.1937	2.9639e-08	-0.95405	-0.84631	0.04725	-0.020635	-0.049761	-0.12513	4.2733e-08	0.013999	0.47402	-0.034191	-1.2678	0.033317	-0.51596
-0.050367	-0.25448	6.3522e-08	-0.2393	4.9806e-08	-0.7213	-0.095477	-0.03765	-0.40211	0.47781	-0.022621	-1.0116	0.028614	-0.019431	-0.016605	-0.0011492	4.3044e-05	0.40024	2.6939e-09	-4.4433e-05	-5.6772e-05	0.017419	-0.01661	-0.04192	-0.01819	0.020609	0.0036896	0.00099119	-0.0062274	-0.016362	-0.030204	-0.0071416	-0.015167	-1.0977	0.0053279	-0.33363	1.5543e-09	-1.2671	-0.52439	0.056016	-0.0056974	-0.0082046	-0.003514	7.3875e-09	0.016362	0.62614	-0.016817	-1.3673	0.037789	-0.43655
-0.040748	-0.31476	9.8854e-08	-0.20088	1.6321e-07	-0.55671	-0.041097	-0.010746	-0.39675	0.51068	-0.029275	-0.8879	0.038096	-0.030398	-0.028183	-0.0017098	0.058666	0.48745	8.2394e-08	-0.02264	-0.14381	0.0056696	-0.035823	-0.015497	-0.010572	0.023413	0.00049402	0.025957	-0.033662	-0.033309	-0.081862	-0.034109	-0.020174	-0.68308	0.038138	-0.26408	3.3649e-08	-1.1581	-0.70019	0.05976	-0.0019642	-0.041353	-0.42476	8.2212e-09	0.013024	0.46131	-0.017324	-1.3378	0.0085631	-0.47226
-0.051953	-0.35905	9.2635e-08	-0.18651	2.1698e-07	-0.50447	-0.081648	-0.052087	-0.44448	0.49814	-0.13139	-0.86617	0.034924	-0.056488	-0.0058108	-0.0093723	0.055831	0.5898	3.1194e-08	-0.076086	-0.016168	0.0051529	-0.034436	-0.001807	-0.020694	0.023892	0.0014403	0.065813	-0.07569	-0.018653	-0.096063	-0.096021	-0.0081781	-1.2071	0.052686	-0.23046	2.6826e-08	-1.0561	-0.57201	0.06385	-0.086091	-0.0057724	-0.0041003	8.8116e-08	1.241e-06	0.50434	-0.058953	-0.9829	0.066529	-0.4895
-0.072186	-0.31807	1.5661e-07	-0.22331	1.1202e-07	-0.73572	-0.071331	-0.053346	-0.38254	0.50302	-0.088115	-0.85761	0.068912	-0.042728	-0.067975	-0.007566	0.082823	0.48445	2.4078e-08	-0.029232	-0.00052205	0.01234	-0.019544	-0.044863	-0.011405	0.034638	0.0041196	0.014694	-0.029113	-0.0058379	-0.075565	-0.021829	-0.0017826	-0.80567	0.038192	-0.3187	9.3168e-09	-1.3143	-0.41515	0.059227	-0.023019	-0.065337	-0.0024392	2.741e-08	0.00047665	0.57042	-0.0026546	-1.1711	0.00013327	-0.4568
-0.012537	-0.28642	3.4896e-07	-0.17468	2.1893e-07	-0.61861	-0.13529	-0.072751	-0.43594	0.44871	-0.042321	-0.80388	0.071662	-0.061555	-0.037777	-0.046272	0.03988	0.37748	1.3749e-07	-0.0009497	-0.079052	0.032894	-0.062822	-0.037226	-0.056774	0.017905	0.070663	0.12046	-0.043515	-0.037131	-0.15057	-0.0375	-0.071758	-0.58923	0.15407	-0.24704	2.3527e-08	-0.94579	-0.35877	0.047702	-0.019569	-0.026798	-0.58959	5.1406e-09	0.13409	0.49337	-0.032379	-1.1762	0.068199	-0.60443
-0.060912	-0.353	1.3105e-07	-0.21345	2.3077e-07	-0.6534	-0.16338	-0.094544	-0.36999	0.47308	-0.02236	-0.86186	0.084684	-0.090562	-0.080721	-0.066554	0.017097	0.57618	1.6685e-07	-0.0015701	-0.029823	0.033087	-0.10758	-0.022112	-0.036308	0.032992	0.0032186	0.14366	-0.016874	-0.015617	-0.14739	-0.040451	-0.029013	-0.91465	0.15746	-0.27951	3.2722e-08	-2.2082	-0.53062	0.018915	-0.050448	-0.01142	-0.16048	5.8472e-09	0.021794	0.52923	-0.046133	-1.2277	0.040195	-0.4695
-0.048726	-0.27961	1.7993e-07	-0.19731	1.4017e-07	-0.56652	-0.090701	-0.033367	-0.3705	0.46829	-0.015742	-0.78911	0.046519	-0.034084	-0.037692	-0.0021945	0.055533	0.41519	1.0923e-07	-0.044117	-0.031578	0.00090363	-0.028081	-0.0068454	-0.025226	0.017581	4.569e-05	0.057722	-0.036157	-0.0089899	-0.12071	-0.091834	-0.026381	-0.73113	0.049036	-0.31405	3.2461e-08	-1.1129	-0.47408	0.054064	-0.00043535	-0.00015258	-0.15972	9.6172e-09	5.0412e-05	0.6332	-0.035269	-1.2533	0.033711	-0.4344
-0.042657	-0.28943	3.3255e-07	-0.21582	4.1238e-08	-0.65354	-0.13423	-0.04062	-0.55574	0.41796	-0.076634	-0.8575	0.044431	-0.043842	-0.050283	-0.092228	0.036598	0.43302	3.9747e-08	-0.021609	-0.0011462	0.025174	-0.03451	-0.020974	-0.028792	0.023248	0.0056519	0.035333	-0.039736	-0.0010307	-0.10228	-0.023067	-0.024468	-0.79365	0.032126	-0.39348	4.3578e-09	-1.5007	-0.49664	0.14268	-0.034502	-0.015867	-0.11009	1.8256e-08	0.00029484	0.61999	-0.0011033	-1.5053	0.00042375	-0.46919
-0.019321	-0.31475	1.5731e-07	-0.18105	7.4862e-08	-0.6156	-0.055944	-0.00189	-0.2293	0.41376	-0.079538	-0.87748	0.039053	-0.030776	-0.01522	-0.0004457	0.041311	0.40378	1.647e-08	-0.036805	-0.0012481	0.022678	-0.029738	-0.01435	-0.00080386	0.023609	0.00012064	0.010512	-0.016085	-0.013031	-0.092559	-0.010259	-0.0091136	-0.73626	0.018038	-0.16735	2.2007e-08	-1.0046	-0.39754	0.03822	-0.030391	-0.0034343	-0.0031062	2.6279e-08	0.053176	0.44561	-0.0043576	-1.2627	0.014251	-0.4907
-0.067912	-0.22817	3.0196e-10	-0.25373	1.6585e-07	-0.62814	-0.11049	-0.03111	-0.41707	0.50952	-0.13167	-1.3352	0.051741	-0.045682	-0.021466	-0.063166	0.031248	0.45337	3.0132e-08	-0.0070843	-0.062779	0.003603	-0.062355	-0.006258	-0.089382	0.010009	0.028973	0.042263	-0.015159	-0.1215	-0.10526	-0.029281	-0.016836	-0.67817	0.044982	-0.22836	1.0165e-08	-1.1362	-0.69391	0.038052	-0.025297	-0.003405	-0.22909	5.7761e-09	4.6685e-05	0.53121	-0.010886	-1.1865	0.019699	-0.43243
-0.020973	-0.23846	5.3376e-08	-0.20999	2.7716e-08	-0.67782	-0.062998	-0.0653	-0.47183	0.40769	-0.049266	-0.96681	0.030208	-0.03712	-0.037893	-0.0001206	0.059686	0.47081	1.2858e-07	-0.0008798	-0.081335	0.00010989	-0.017235	-0.013127	-0.00013455	0.027116	0.0081595	0.03667	-0.015735	-0.018367	-0.06924	-0.01968	-0.00045728	-0.84803	0.021215	-0.26369	2.8984e-08	-1.4441	-0.52871	0.066678	-0.020367	-0.010804	-0.0054945	1.3863e-08	0.015822	0.52759	-0.04375	-1.3016	0.0070614	-0.37419
-0.014451	-0.25255	7.8426e-08	-0.21697	2.2093e-07	-0.62724	-0.095206	-0.075045	-0.53632	0.67948	-0.17804	-1.1242	0.085308	-0.08405	-0.0014637	-0.0042568	0.14462	0.48807	1.5232e-07	-0.00025228	-0.18598	0.010809	-0.13155	-0.0011599	-0.00039434	1.5864e-06	0.07877	0.094468	-0.020248	-0.10385	-0.063487	-0.022302	-0.0014703	-0.82041	0.053995	-0.24327	2.5776e-08	-1.2529	-0.39116	0.034006	-0.063441	-0.00040787	-0.0075495	1.0378e-08	0.050209	0.46856	-0.13593	-1.0002	0.00018792	-0.49628
-0.052829	-0.25262	1.0431e-10	-0.26046	4.4658e-08	-0.61348	-0.089551	-0.024744	-0.36844	0.40907	-0.092026	-0.85703	0.047785	-0.060458	-0.056274	-0.0011329	0.047489	0.53255	3.9142e-08	-0.031871	-0.00059272	0.025975	-0.03905	-0.016327	-0.015692	0.035726	0.0031756	0.022927	-0.01145	-0.046435	-0.11071	-0.023523	-0.011282	-0.65939	0.017693	-0.31111	2.215e-08	-1.346	-0.54671	0.02398	-0.021571	-0.045689	-0.00023954	2.1891e-08	0.00049375	0.52049	-0.015819	-0.9733	0.013643	-0.41364
-0.0017936	-0.29652	3.4786e-08	-0.2629	1.051e-07	-0.55185	-0.064916	-0.0019065	-0.38503	0.5455	-0.075867	-1.02	0.016431	-0.038861	-0.00038148	-0.0017663	0.00046842	0.68826	1.5863e-08	-0.049645	-0.063999	0.00012165	-0.030866	-0.00023101	-0.00071619	0.0013129	6.5103e-05	0.041658	-0.037328	-0.006559	-0.047775	-0.045761	-0.00016093	-0.75183	0.010261	-0.25212	5.1786e-08	-1.3904	-0.59195	0.020635	-0.0039848	-0.00012681	-0.000503	1.1623e-08	0.00030403	0.52856	-0.00055083	-1.3005	0.011223	-0.41182
-0.017919	-0.35956	3.0845e-07	-0.23088	1.762e-08	-0.60769	-0.096208	-0.036499	-0.43801	0.38427	-0.13393	-0.88993	0.088013	-0.037005	-0.059325	-0.00037695	0.049605	0.57292	3.7077e-08	-0.048341	-8.0092e-05	0.012127	-0.012472	-0.010956	-0.010312	0.019088	0.017597	0.035017	-0.032401	-0.0031137	-0.23305	-0.025911	-0.019085	-0.91643	0.025714	-0.16338	1.8876e-08	-1.1449	-0.50201	0.49692	-0.023169	-0.027172	-0.13735	1.1902e-07	0.00021243	0.45974	-0.0092869	-1.5296	0.03275	-0.48659
-0.011736	-0.29031	1.992e-07	-0.18295	1.0056e-08	-0.60199	-0.081605	-0.02677	-0.3353	0.36875	-0.027671	-1.0303	0.014537	-0.02365	-0.030132	-0.0038324	0.047428	0.54308	5.4595e-08	-0.023591	-0.0050131	0.0076139	-0.022564	-0.017347	-0.0049146	0.029368	0.0028375	0.035334	-0.013345	-0.0013456	-0.063488	-0.0037683	-0.0080974	-1.0144	0.033969	-0.21141	3.1235e-08	-1.3421	-0.45724	0.0518	-0.014269	-0.0083079	-0.00071186	2.5391e-08	0.0076301	0.46852	-0.0016794	-1.349	0.00029749	-0.42411
-0.016641	-0.40785	2.8411e-07	-0.19817	1.8409e-07	-0.67131	-0.071039	-0.040363	-0.4458	0.49965	-0.13014	-0.89106	0.046508	-0.059438	-0.06515	-0.014038	0.11033	0.50804	2.3803e-08	-0.024732	-0.0061477	0.024324	-0.026647	-0.032552	-0.0084708	0.02424	0.0048568	0.057994	-0.062476	-0.0010894	-0.080569	-0.013763	-0.0065637	-0.76654	0.028554	-0.3205	4.7062e-08	-1.1834	-0.44185	0.065798	-0.049429	-0.040143	-0.03368	1.0028e-08	4.5139e-05	0.46833	-0.028879	-1.2084	0.010993	-0.50966
-0.013114	-0.34927	3.3474e-07	-0.16595	5.7961e-08	-0.62615	-0.055636	-0.051463	-0.4715	0.48701	-0.05787	-0.81002	0.034304	-0.041369	-0.0026247	-0.00011521	0.0010869	0.43812	4.9622e-08	-0.019739	-0.045657	0.0097858	-0.010462	-0.0021717	-0.023678	0.00037127	0.00072254	0.034468	-0.054246	-0.00045648	-0.068014	-0.014911	-0.00040355	-0.83275	0.094883	-0.31837	3.9913e-08	-1.1981	-0.50994	0.12451	-0.050395	-0.0017348	-0.025011	7.8411e-08	0.014066	0.56198	-0.034743	-1.5135	6.811e-05	-0.50965
-0.041259	-0.296	5.669e-08	-0.22126	1.1639e-07	-0.69492	-0.10174	-0.026372	-0.47029	0.46206	-0.019614	-1.2694	0.018815	-0.047096	-0.026839	-0.0059946	0.013947	0.43567	5.8069e-09	-3.3913e-05	-0.010638	0.0095953	-0.032351	-0.034254	-0.029315	0.011716	0.0028351	0.0054757	-0.0077252	-0.0038667	-0.032778	-0.0016251	-0.0082842	-1.1402	0.0066266	-0.30559	3.6384e-09	-1.0861	-0.48965	0.015552	-0.019613	-0.017374	-0.0083384	3.9813e-09	5.4984e-05	0.38437	-0.0024065	-0.98466	0.00011474	-0.45309
-0.0010197	-0.3262	5.5217e-08	-0.23519	6.9934e-08	-0.6259	-0.070965	-0.022343	-0.4633	0.42374	-0.065226	-1.1138	0.014959	-0.020681	-0.0057957	-0.0056686	0.014548	0.45694	2.3706e-08	-0.030105	-0.0056426	0.012409	-0.020794	-0.0026428	-0.0041508	0.0053093	0.0019259	0.059551	-0.033758	-0.00011401	-0.050287	-0.023122	-0.0025751	-0.81773	0.010195	-0.27456	5.196e-08	-1.3057	-0.491	0.020668	-0.0057746	-0.0013636	-0.0013371	7.3849e-09	0.00034602	0.52389	-0.0060752	-1.3812	0.00033152	-0.44589
-0.048428	-0.28866	2.2028e-07	-0.19568	1.0488e-07	-0.5621	-0.072858	-0.0093229	-0.5017	0.37443	-0.020513	-0.98616	0.053133	-0.063965	-0.012343	-0.0083788	0.021261	0.47973	3.2616e-08	-7.179e-05	-0.0002315	0.0248	-0.041492	-0.0048329	-0.03129	0.0010825	0.0015864	0.042559	-0.017793	-0.016043	-0.09615	-0.0053393	-0.0047787	-0.87063	0.026104	-0.32386	1.8974e-08	-1.4052	-0.52653	0.11074	-0.058113	-0.00091823	-0.043612	1.1722e-08	1.2132e-05	0.47179	-0.014081	-1.05	0.0014597	-0.42311
-0.015172	-0.33698	2.8081e-08	-0.17745	1.2169e-07	-0.63252	-0.093244	-0.004293	-0.47391	0.34713	-0.058756	-0.79534	0.030499	-0.023789	-0.0059474	-0.0091181	0.012451	0.37228	5.8238e-09	-0.061775	-0.012362	0.019128	-0.026953	-0.0023027	-0.01102	0.0060449	0.033028	0.012263	-0.024927	-0.012748	-0.13731	-0.017295	-0.0030579	-0.63503	0.01399	-0.26456	5.8195e-08	-1.1622	-0.39875	0.1099	-1.5867e-05	-4.7336e-05	-0.45326	7.574e-09	0.00015317	0.43501	-0.0038721	-1.3462	0.0049713	-0.40298
-0.014919	-0.30903	1.0756e-07	-0.16863	9.1639e-09	-0.60534	-0.0885	-0.025165	-0.34935	0.39639	-0.045764	-0.8454	0.0003957	-0.056572	-0.0023468	-0.040001	0.011609	0.52188	1.479e-08	-0.025794	-0.00024385	0.033692	-0.013173	-0.00069802	-0.004727	0.0051697	0.00069085	0.024786	-0.027506	-0.005552	-0.074529	-0.034069	-0.0019611	-0.79715	0.01117	-0.30088	1.6104e-08	-1.3043	-0.39706	0.023108	-0.018137	-0.00075406	-0.21523	9.3509e-09	0.00043322	0.43336	-0.0027123	-1.1251	0.00039292	-0.39604
-0.052091	-0.28952	1.7181e-07	-0.23144	1.4846e-07	-0.66983	-0.085039	-0.084409	-0.41132	0.41777	-0.031967	-0.89971	0.023899	-0.076937	-0.052449	-0.00094902	0.067606	0.38422	1.7564e-07	-0.018339	-0.20102	0.0023397	-0.072526	-0.041527	-0.0087147	0.065437	0.0078256	0.038921	-0.037312	-0.038047	-0.10205	-0.047198	-0.035343	-0.92873	0.049603	-0.22121	1.9737e-08	-1.0731	-0.53065	0.024985	-0.015951	-0.042834	-0.0056737	7.3185e-09	0.012865	0.41164	-0.060947	-0.97876	0.061643	-0.47925
-0.14506	-0.37652	3.0747e-07	-0.19344	2.4397e-07	-0.63644	-0.095791	-0.073225	-0.54024	0.49259	-0.011562	-0.55495	0.087709	-0.066424	-0.031247	-0.002955	0.037393	0.80258	1.8342e-07	-0.0038322	-0.10343	0.030873	-0.059441	-0.026105	-0.001022	0.067522	3.8928e-05	0.031792	-0.064977	-0.047856	-0.091789	-0.1018	-0.027019	-0.92632	0.067999	-0.32826	2.4542e-08	-1.2641	-0.68652	0.062523	-0.0083837	-0.01054	-0.16922	4.5099e-08	0.012122	0.62364	-0.04693	-0.90072	0.039209	-0.5099
-0.01069	-0.34721	6.2389e-08	-0.19966	1.4127e-08	-0.67647	-0.10151	-0.047355	-0.37347	0.50275	-0.021333	-0.99772	0.030509	-0.046278	-0.0069718	-0.008626	0.00026633	0.64748	1.9989e-08	-0.01531	-0.044529	0.00028318	-0.029893	-0.0058469	-0.015339	0.0042889	0.0010224	0.019537	-0.024308	-0.018832	-0.048419	-0.003795	-0.0062988	-1.0912	0.0090521	-0.32793	1.6092e-08	-1.3853	-0.53747	0.060475	-0.03467	-0.0036789	-0.0086107	2.0074e-08	0.002357	0.37952	-0.0084272	-1.1875	0.0026836	-0.40715
-0.067404	-0.28352	3.7722e-07	-0.23007	2.2091e-07	-0.71997	-0.10957	-0.067799	-0.39547	0.47165	-0.035279	-0.80053	0.086503	-0.084153	-0.053031	-0.046737	0.060683	0.41829	2.9108e-08	-0.017438	-0.005912	0.027745	-0.067182	-0.023057	-0.031777	0.018136	2.4782e-05	0.063112	-0.034193	-0.020798	-0.09609	-0.055331	-0.053772	-0.87447	0.0454	-0.23474	3.8815e-08	-1.2692	-0.65957	0.051187	-0.057413	-0.013378	-0.02618	1.6422e-08	0.0039877	0.53811	-0.028497	-1.1247	0.07552	-0.49025
-0.029616	-0.2586	3.0819e-07	-0.23074	3.0845e-07	-0.65358	-0.08676	-0.12474	-0.44102	0.49273	-0.09281	-0.87506	0.082452	-0.068704	-0.023579	-0.027019	0.073021	0.60392	1.3249e-07	-0.0022548	-0.042715	0.032269	-0.09244	-0.011985	-0.031365	0.0010466	0.028541	0.090596	-0.08202	-0.092217	-0.07843	-0.038627	-0.043829	-0.71642	0.1222	-0.44165	3.0547e-08	-1.0504	-0.31131	0.02834	-0.060583	-0.0055746	-0.2006	7.5166e-09	0.016837	0.60374	-0.093992	-1.1794	0.029424	-0.56217
-0.021412	-0.28099	2.982e-07	-0.15564	1.7654e-07	-0.60203	-0.13479	-0.068968	-0.58654	0.3899	-0.063616	-0.78064	0.055419	-0.06253	-0.0083222	-0.087621	0.069682	0.71619	5.109e-08	-0.020748	-0.0010415	0.049775	-0.036962	-0.0073155	-0.046956	6.5438e-05	0.0030317	0.12678	-0.061835	-0.0018764	-0.16778	-0.028677	-0.0031111	-0.95547	0.047369	-0.25387	4.7547e-08	-1.3812	-0.42948	0.087163	-0.048023	-0.0012993	-0.083842	1.774e-08	1.5914e-05	0.55298	-0.073398	-1.0912	0.0073875	-0.47467
-0.0094263	-0.3865	2.2202e-12	-0.21731	1.251e-07	-0.58534	-0.11688	-0.025046	-0.54549	0.45995	-0.054515	-0.89971	0.00044982	-0.035436	-0.00049988	-0.0074286	0.00010029	0.34651	1.1009e-08	-0.056791	-0.12281	0.0009574	-0.042168	-0.00027642	-0.012137	0.00015615	0.0081591	0.036986	-0.028572	-0.01438	-0.084889	-0.018199	-0.00025089	-1.1376	0.0011244	-0.17889	3.7102e-08	-1.5912	-0.48006	0.0042732	-0.0062008	-0.00017369	-0.037251	1.1908e-09	0.00040523	0.54153	-0.00058372	-1.1997	0.023514	-0.42168
-0.0029992	-0.30371	1.5104e-07	-0.23124	1.6182e-08	-0.70504	-0.16277	-0.028968	-0.55888	0.38371	-0.034568	-0.82428	0.0046133	-0.048432	-0.0019731	-0.0031655	0.0052478	0.62514	2.261e-08	-0.015471	-0.0005181	0.0050234	-0.018024	-0.00071262	-0.083965	0.0033272	0.00043765	0.035177	-0.018985	-0.00081266	-0.088489	-0.028205	-0.00051099	-0.91858	0.01126	-0.17907	2.8942e-08	-1.3842	-0.3881	0.0002733	-0.017635	-0.00086249	-0.053825	9.5141e-09	0.0027008	0.52432	-0.007883	-1.2798	0.017681	-0.48501
-0.051972	-0.33631	2.4195e-08	-0.18925	8.727e-08	-0.56197	-0.13358	-0.031841	-0.44615	0.50069	-0.073196	-0.9965	0.024847	-0.04271	-0.0079665	-0.023118	0.017635	0.32017	1.1757e-07	-0.026764	-0.24856	0.0010282	-0.022436	-0.0061114	-0.015828	0.0019719	0.0068253	0.052253	-0.025392	-0.096986	-0.077416	-0.021473	-0.0036843	-1.201	0.0050737	-0.2881	4.4903e-08	-1.6817	-0.56297	0.017496	-0.025641	-0.001972	-0.005766	1.258e-08	0.00089656	0.62637	-0.01327	-1.5387	0.022527	-0.40172
-0.046301	-0.33946	2.2693e-07	-0.26167	3.7257e-07	-0.66445	-0.078003	-0.13689	-0.51709	0.45001	-0.022962	-0.86413	0.05633	-0.0030266	-0.1136	-0.004465	0.046621	0.30055	2.1009e-07	-0.012239	-0.050076	0.0018644	-0.11189	-0.0062612	-0.030107	0.042383	0.022788	0.052721	-0.21162	-0.066474	-0.084523	-0.036291	-0.12866	-0.74062	0.15663	-0.25603	2.8904e-08	-1.3718	-0.44094	0.098395	-0.91587	-0.16028	-0.030813	7.5164e-09	0.098135	0.4886	-0.096861	-1.156	0.057386	-0.46329
-0.059807	-0.27819	8.9419e-08	-0.23209	4.5158e-08	-0.74571	-0.091187	-0.038591	-0.3914	0.44155	-0.036029	-1.269	0.024808	-0.036954	-0.01022	-0.00108	0.038204	0.42647	3.5362e-08	-0.00091031	-0.00059924	0.0011042	-0.013923	-0.065424	-0.023942	0.021756	0.00036289	0.012511	-0.014397	-0.0011754	-0.053578	-0.026429	-0.015739	-0.86594	0.015129	-0.20077	9.3919e-09	-1.1127	-0.55357	0.030079	-0.016627	-0.017937	-0.0049331	1.1184e-08	0.00023751	0.54261	-0.0080579	-1.2928	9.2868e-05	-0.45374
-0.031157	-0.28325	3.8164e-07	-0.17145	7.4764e-08	-0.7383	-0.072729	-0.021807	-0.36733	0.42434	-0.10038	-0.73035	0.045917	-0.044165	-0.0027851	-0.030259	0.012256	0.42631	2.9461e-08	-0.038363	-4.3517e-06	0.028881	-0.022027	-0.0010266	-0.061528	0.048836	0.07578	0.03094	-0.11036	-0.0058203	-0.10964	-0.025299	-0.0014495	-0.84658	0.034253	-0.30189	2.4546e-08	-1.2626	-0.55641	0.072203	-0.01753	-0.0011808	-0.0084423	7.1276e-08	0.033989	0.64196	-0.016066	-1.2777	0.011254	-0.48484
-0.053515	-0.33147	5.1133e-07	-0.23886	1.7625e-07	-0.59026	-0.084572	-0.061378	-0.43318	0.4781	-0.13804	-0.65982	0.11523	-0.11289	-0.019221	-0.012948	0.059335	0.46044	6.4798e-09	-0.046798	-0.031819	0.030777	-0.022993	-0.0054453	-0.014248	0.02667	0.098732	0.033061	-0.049619	-0.006984	-0.17117	-0.0195	-0.020375	-0.77836	0.086894	-0.31676	4.3732e-08	-1.124	-0.45909	0.26778	-0.12806	-0.011994	-0.062605	1.0553e-07	0.00010277	0.5412	-0.019125	-1.0375	0.021927	-0.56481
-0.030749	-0.33625	1.7342e-07	-0.26299	2.7654e-07	-0.67133	-0.14355	-0.081139	-0.31147	0.42605	-0.06421	-1.1288	0.05416	-0.085882	-0.049106	-0.067517	0.071118	0.41872	1.5992e-07	-0.0075809	-0.023483	0.022921	-0.084238	-0.067	-0.034934	0.029164	0.0054924	0.085413	-0.014898	-0.0092869	-0.11429	-0.05479	-0.12274	-0.77224	0.14985	-0.31128	3.4232e-08	-1.2998	-0.49401	0.024501	-0.032679	-0.096836	-0.10257	6.2437e-09	8.6945e-08	0.35157	-0.075027	-0.94223	0.060615	-0.51864
-0.061749	-0.36329	1.3136e-08	-0.19915	1.1587e-07	-0.75218	-0.086436	-0.061215	-0.42949	0.38999	-0.014956	-0.93733	0.04455	-0.027218	-0.069672	-0.017658	0.046082	0.70679	7.4371e-08	-0.028	-4.158e-06	0.018559	-0.028059	-0.060245	-0.084458	0.016492	0.00010685	0.050259	-0.0057766	-0.027409	-0.067245	-0.0071045	-0.01334	-0.92452	0.036692	-0.32988	3.1774e-08	-1.0989	-0.4924	0.0056591	-0.0072201	-0.016281	-0.021144	8.9424e-09	1.3427e-07	0.45714	-0.020226	-1.0532	0.019669	-0.43422
-0.00086763	-0.32632	2.381e-08	-0.22145	2.6981e-08	-0.66945	-0.11631	-0.082355	-0.39579	0.54386	-0.055883	-0.85067	0.0022462	-0.022974	1.7254e-07	-0.017682	0.011539	0.4835	3.6486e-08	-0.014804	-0.00096225	0.00054771	-0.0081348	-0.00014007	-0.024718	0.0044649	0.00022394	0.074855	-0.02859	-1.135e-06	-0.076727	-0.010366	-0.00045499	-1.2225	0.0077408	-0.20582	6.2195e-08	-1.1269	-0.83086	0.0020253	-0.013551	-0.0012185	-0.030946	5.4802e-09	0.00044834	0.39378	-0.0080267	-1.1351	0.0014874	-0.62778
-0.020331	-0.25897	1.5452e-07	-0.17465	2.1385e-08	-0.57125	-0.10217	-0.076621	-0.49363	0.45144	-0.05231	-0.86411	0.057141	-0.087655	-0.016462	-0.060473	0.035709	0.40203	1.48e-07	-0.00022888	-0.00042517	0.0041632	-0.0071611	-6.1108e-05	-0.016178	0.038708	0.018392	0.089819	-0.13458	-0.067423	-0.14267	-0.031165	-0.017687	-0.93552	0.11493	-0.34884	5.4265e-08	-1.0903	-0.45564	0.070769	-0.0013657	-5.7089e-05	-0.13571	3.0941e-08	0.17014	0.59556	-0.048104	-1.1445	1.9403e-05	-0.45609
-0.015305	-0.36137	3.1041e-07	-0.23983	4.7237e-08	-0.72911	-0.18981	-0.034609	-0.39085	0.41398	-0.077531	-0.82444	0.024846	-0.051926	-0.00082809	-0.036335	0.01243	0.53183	2.6146e-08	-0.022911	-0.097677	0.016374	-0.02043	-0.00021979	-0.10137	0.0032653	0.0083155	0.063113	-0.098264	-5.4389e-05	-0.12714	-0.029125	-0.00011043	-0.70937	0.065505	-0.25553	5.212e-08	-1.1942	-0.43043	0.098639	-0.03727	-0.0004987	-0.34098	9.4964e-08	0.00069171	0.53194	-0.033227	-1.5771	0.038372	-0.5313
-0.036585	-0.33506	3.5068e-08	-0.19462	1.6954e-07	-0.75818	-0.12038	-0.036873	-0.4044	0.4215	-0.014473	-0.79851	0.032031	-0.0090968	-0.05968	-0.038516	0.019717	0.44965	7.8687e-08	-0.030623	-0.034522	0.026841	-0.03515	-0.055301	-0.04518	0.014983	0.000259	0.04003	-0.022257	-0.047747	-0.06897	-0.0099098	-0.033929	-0.81697	0.025224	-0.25247	1.9385e-08	-1.1225	-0.62508	0.038309	-0.0015415	-6.9201e-06	-0.13761	4.1831e-09	0.0021984	0.55328	-0.010145	-1.3403	0.025614	-0.48553
-0.049755	-0.40771	1.4598e-07	-0.23486	1.4218e-07	-0.63459	-0.15047	-0.085179	-0.35156	0.38036	-0.16532	-0.88033	0.067203	-0.055355	-0.013208	-0.085224	0.073983	0.43244	2.4467e-08	-0.069902	-0.058595	0.022112	-0.017129	-0.022854	-0.036105	0.029256	0.00094387	0.044048	-0.069611	-0.060637	-0.12535	-0.067032	-0.0025192	-0.79396	0.027044	-0.26638	4.2868e-08	-1.3502	-0.51752	0.058649	-0.063433	-0.0031109	-0.040148	1.8171e-08	0.0017319	0.41997	-0.02576	-1.1477	0.036585	-0.43527
-0.033014	-0.40064	1.3013e-07	-0.21472	2.3681e-07	-0.53871	-0.0966	-0.075319	-0.40034	0.47554	-0.15478	-0.94446	0.056005	-0.058805	-0.00032124	-0.00054147	0.048901	0.42794	5.0662e-08	-0.044043	-0.0056665	0.0076353	-0.03315	-0.0016197	-0.00017881	0.020287	0.11598	0.028373	-0.14982	-0.0084736	-0.040789	-0.044404	-0.00025494	-1.1458	0.028619	-0.32457	5.5271e-08	-0.88995	-0.6068	0.039892	-0.038432	-0.00021324	-0.0018938	3.1319e-08	0.006492	0.36046	-0.00014635	-0.77352	0.016908	-0.49551
-0.027016	-0.34457	8.595e-08	-0.19607	1.4338e-07	-0.62069	-0.10943	-0.033823	-0.44251	0.49286	-0.15216	-0.87146	0.041656	-0.064775	-0.0064247	-0.013666	0.069411	0.44531	4.4849e-08	-0.036931	-0.019302	0.013752	-0.034652	-0.00043746	-0.0065479	0.026845	0.020031	0.033248	-0.046794	-0.055949	-0.096167	-0.029296	-0.0031461	-0.87387	0.029641	-0.25793	5.3096e-08	-1.158	-0.47737	0.030165	-0.0080008	-0.003098	-0.011486	2.2598e-08	0.017592	0.48262	-0.013778	-0.94912	0.0035034	-0.4593
-0.032399	-0.31545	4.7052e-08	-0.22624	8.2705e-08	-0.78598	-0.079727	-0.025322	-0.39176	0.39438	-0.043233	-0.9283	0.041279	-0.028608	-0.043569	-0.00090933	0.030474	0.42538	4.0772e-08	-0.0087714	-0.026233	0.0049656	-0.02806	-0.037754	-0.0036536	0.049297	0.0053946	0.0082789	-0.015578	-0.056409	-0.015293	-0.0099627	-0.006359	-1.1206	0.019904	-0.16337	5.247e-09	-1.5812	-0.55945	0.027451	-0.0039225	-0.030361	-0.00035825	9.5154e-09	0.0046495	0.4865	-0.01254	-1.5135	0.070115	-0.38752
-0.049975	-0.29032	2.814e-07	-0.18317	1.2319e-07	-0.5466	-0.047031	-0.027915	-0.56798	0.47502	-0.029892	-0.97944	0.077635	-0.080557	-0.0037683	-0.0099606	0.039108	0.57997	1.3451e-07	-0.01786	-0.033065	0.042189	-0.080068	-0.054739	-0.032641	0.031271	0.10737	0.067467	-0.17291	-0.011557	-0.12049	-0.032543	-0.0067805	-0.86051	0.13154	-0.31299	3.2468e-08	-0.96001	-0.51095	0.017157	-0.056715	-0.00033585	-0.17964	7.1755e-09	0.35868	0.58683	-0.048846	-1.3207	0.00014109	-0.63847
-0.0354	-0.17443	5.2829e-08	-0.30266	5.3431e-08	-0.65744	-0.13541	-0.051708	-0.51948	0.40948	-0.028443	-1.0869	0.046743	-0.045897	-0.0356	-0.023544	0.058565	0.40004	1.336e-07	-2.9828e-05	-0.024648	0.017852	-0.03392	-0.025853	-0.022151	0.0078189	0.036539	0.079617	-0.08081	-0.0093087	-0.10313	-0.0093188	-0.0006793	-1.0972	0.085787	-0.4356	3.3678e-08	-0.95026	-0.42439	0.055908	-0.015435	-0.014358	-0.045933	1.119e-08	0.00026783	0.39982	-0.040351	-0.7758	0.0043955	-0.37143
-0.087681	-0.21517	1.0461e-07	-0.24767	1.1891e-09	-0.78362	-0.098198	-0.065153	-0.49694	0.47842	-0.010286	-0.82746	0.055983	-0.073327	-0.026906	-0.0045677	0.02302	0.62747	6.4345e-08	-0.00051674	-0.0073477	0.082479	-0.073854	-0.095361	-0.019621	0.045795	0.024517	0.023809	-0.014975	-0.061543	-0.015389	-0.021768	-0.0029272	-0.97707	0.04563	-0.41882	2.2484e-08	-1.0366	-0.45236	0.024845	-0.038033	-0.0011045	-0.0007403	1.5763e-08	0.00011963	0.53428	-0.001033	-0.96048	0.029013	-0.40919
-0.031579	-0.30504	4.3678e-08	-0.20954	1.7516e-08	-0.57772	-0.060453	-0.01321	-0.45501	0.36942	-0.036662	-0.94092	0.0036004	-0.01375	-0.0070301	-0.00033253	0.040393	0.37869	9.5398e-08	-0.01929	-0.041835	0.0013257	-0.006614	-0.025769	-0.00010721	0.042983	0.002292	0.016855	-0.003166	-0.0045171	-0.046357	-0.0049428	-0.0050869	-1.1187	0.028941	-0.23649	1.4872e-08	-1.2847	-0.74162	0.014529	-0.018932	-0.0044709	-4.363e-05	1.3445e-08	0.0016781	0.56016	-0.0025215	-1.0172	0.0063533	-0.46472
-0.016634	-0.46901	1.0549e-07	-0.23322	2.3422e-07	-0.93938	-0.074828	-0.047062	-0.36336	0.34806	-0.010002	-0.81809	0.040219	-0.020552	-0.040557	-0.0025528	0.020292	0.42617	2.9253e-08	-0.0072661	-0.0020889	0.031719	-0.034732	-0.09876	-0.00034722	5.0958e-05	0.0062952	0.011759	-0.00029166	-0.005168	-0.076195	-0.016786	-0.010626	-0.63054	0.0055515	-0.29964	1.0369e-08	-1.3031	-0.67846	0.019815	-0.016782	-0.037856	-0.027586	2.2324e-08	0.003566	0.32857	-0.0033766	-1.2245	0.00763	-0.54666
-0.023996	-0.30172	4.568e-08	-0.24368	2.9022e-08	-0.61387	-0.052484	-0.014392	-0.50788	0.38111	-0.044314	-1.05	0.036952	-0.011656	-0.015832	2.776e-07	0.049059	0.49542	1.0014e-07	-0.042772	-0.09649	0.010583	-0.011483	-0.0075136	-0.0030054	0.045541	0.0049211	0.026048	-0.022776	-0.0020166	-0.044998	-0.025772	-0.003993	-0.93548	0.011492	-0.27297	3.5351e-08	-1.171	-0.6504	0.058152	-0.055344	-0.0092868	8.9571e-08	1.1674e-08	2.2947e-05	0.53146	-0.012787	-1.4644	9.8835e-05	-0.42549
-0.061888	-0.35491	3.9081e-08	-0.26422	1.8043e-07	-0.68768	-0.12309	-0.045232	-0.45181	0.4102	-0.11595	-1.0682	0.048824	-0.044731	-0.034065	-0.078203	0.075431	0.5413	3.7477e-08	-0.016624	-0.015059	0.029117	-0.012472	-0.015913	-0.047559	0.020309	0.0070682	0.04629	-0.064979	-0.055053	-0.10894	-0.059894	-7.8574e-05	-0.65986	0.030171	-0.30277	2.0137e-08	-1.3399	-0.6603	0.021424	-0.028805	-0.0052037	-0.24214	9.6077e-09	0.00010212	0.41603	-0.0041714	-0.94201	0.040005	-0.37538
-0.038752	-0.24518	1.3175e-08	-0.19342	2.9082e-07	-0.64104	-0.103	-0.077471	-0.45283	0.444	-0.037072	-0.68211	0.081285	-0.079327	-0.016963	-0.0044524	0.018428	0.53357	1.3323e-07	-0.010078	-0.29405	0.05859	-0.11666	-0.018534	-0.038029	0.021481	0.0255	0.072222	-0.00021519	-0.18968	-0.059364	-0.045207	-0.0077976	-0.70783	0.103	-0.46546	1.3906e-08	-1.1016	-0.061734	0.0151	-0.0099977	-0.0091194	-0.46002	2.7564e-09	0.00055298	0.40124	-0.097321	-0.93162	2.1734e-05	-0.48666
-0.056668	-0.25304	1.7775e-07	-0.18236	5.3558e-08	-0.63738	-0.080203	-0.023329	-0.37095	0.48201	-0.027067	-1.0042	0.01351	-0.036199	-0.0716	-0.007523	0.046174	0.37952	8.3063e-08	-0.0036866	-0.015178	0.010636	-0.042126	-0.032465	-0.0038719	0.047987	0.00095051	0.037977	-0.0074717	-0.0094244	-0.053936	-0.020244	-0.040129	-0.83398	0.039623	-0.27519	2.8452e-08	-1.2232	-0.58249	0.069846	-0.020183	-0.027661	-0.0021872	1.5285e-08	8.173e-05	0.42624	-0.031795	-1.1571	0.022802	-0.39289
-0.037849	-0.29409	1.77e-07	-0.21173	4.714e-08	-0.5765	-0.15732	-0.036654	-0.37686	0.39738	-0.055136	-1.1853	0.050855	-0.04172	-0.010688	-0.099663	0.031738	0.40332	4.1907e-08	-0.0126	-0.010447	0.03874	-0.0073782	-0.0089359	-0.043399	0.0002842	0.055612	0.052873	-0.033617	-0.0026563	-0.14771	-0.025665	-0.0026046	-0.75936	0.059063	-0.22131	2.9628e-08	-1.0069	-0.51553	0.095374	-0.0070072	-0.00014498	-0.2077	4.8779e-08	0.0010376	0.48906	-0.00065682	-1.2586	0.01014	-0.48088
-0.017504	-0.34291	1.4892e-09	-0.21726	4.3389e-08	-0.66881	-0.075269	-0.017653	-0.43475	0.46433	-0.019632	-0.85153	0.052949	-0.014959	-0.0032841	-0.0084225	0.0043802	0.45847	2.3163e-08	-0.00081373	-0.072784	0.020281	-0.019529	-0.0028228	-0.0094926	0.0062799	0.010052	0.025182	-0.0088058	-0.0097625	-0.060328	-0.0040067	-0.0017705	-0.75535	0.0025675	-0.36272	1.9567e-08	-1.084	-0.51539	0.013767	-0.0034882	-0.0011071	-0.0051822	1.6004e-09	0.0001664	0.40111	-0.013952	-0.99684	0.0051248	-0.47535
-0.095607	-0.24536	5.1298e-08	-0.2107	1.9119e-09	-0.68331	-0.11286	-0.028379	-0.3056	0.47495	-0.029218	-0.82405	0.024433	-0.035832	-0.010425	-0.048595	0.025186	0.4515	2.888e-08	-0.0001138	-0.065738	0.0078369	-0.024744	-0.0096197	-0.030376	0.021814	1.0113e-08	0.034506	-0.017982	-0.026751	-0.12088	-0.017244	-0.013542	-0.88321	0.032	-0.29772	1.1426e-08	-1.2509	-0.64663	0.066749	-0.0089686	-0.0043219	-0.052434	1.6505e-08	0.00013706	0.51893	-0.019325	-0.99248	0.042628	-0.37384
-0.00083184	-0.30983	1.6328e-07	-0.20691	5.701e-08	-0.70285	-0.077752	-0.019689	-0.5069	0.5041	-0.019247	-0.99616	0.068524	-0.040366	-0.0066011	-0.0050275	0.0056819	0.57788	2.1829e-08	-0.013329	-0.0012599	0.032876	-0.029502	-0.0041088	-0.0051392	0.0083513	0.0073342	0.020734	-0.020316	-0.00025697	-0.070403	-0.014498	-0.0027026	-1.151	0.0028092	-0.23027	1.5011e-08	-1.4337	-0.7608	0.02763	-0.0077839	-0.0019225	-0.0012921	7.9049e-09	0.00010931	0.4838	-0.0043236	-1.2849	0.034814	-0.42874
-0.085592	-0.40321	1.694e-07	-0.23646	2.4494e-07	-0.67663	-0.22047	-0.052327	-0.39802	0.47316	-0.11574	-1.0826	0.099737	-0.054723	-0.0058434	-0.087894	0.029578	0.62034	4.879e-09	-0.058326	-0.019601	0.033193	-0.042241	-0.0029851	-0.053907	0.019801	0.0034381	0.044946	-0.055863	-0.063407	-0.14638	-0.0879	-0.0054485	-0.89753	0.049687	-0.29804	2.0321e-08	-1.1444	-0.47598	0.053177	-0.030696	-5.5746e-05	-0.12917	4.358e-08	1.6396e-06	0.42397	-0.011859	-1.2631	0.093279	-0.48548
-0.012529	-0.28912	7.0144e-08	-0.22713	4.5677e-08	-0.56101	-0.12288	-0.029563	-0.34892	0.43126	-0.12585	-0.95451	0.017878	-0.034751	-0.0042827	-0.00018667	0.033805	0.00019719	8.9213e-08	-0.018475	-0.021327	0.0024475	-0.03712	-0.0031913	-0.017736	0.0090706	0.43542	0.050861	-0.12265	-0.018224	-0.043583	-0.013381	-0.0039581	-0.92079	0.046111	-0.23895	9.5512e-08	-0.97334	-0.50721	0.00117	-0.033746	-0.0018978	-0.017631	7.693e-08	0.019644	0.58946	-0.012852	-1.4072	0.00046765	-0.50786
-0.042873	-0.33914	1.1504e-07	-0.21406	9.8751e-08	-0.67973	-0.086071	-0.03531	-0.34392	0.43816	-0.092568	-0.84401	0.045683	-0.024669	-0.13995	-0.00040166	0.099317	0.64369	3.7537e-08	-0.041148	-1.7858e-05	0.013388	-0.037536	-0.067242	-0.0010083	0.025295	0.012764	0.021803	-0.0082743	-0.020898	-0.071804	-0.03028	-0.018911	-0.82858	0.021228	-0.29532	1.7202e-08	-1.0353	-0.69198	0.044214	-0.020025	-0.035758	-0.00052011	1.7373e-08	0.0077533	0.48665	-0.022671	-1.1719	0.021372	-0.52633
-0.064446	-0.36775	3.6865e-10	-0.18858	7.4877e-08	-0.70835	-0.15647	-0.053813	-0.43748	0.42436	-0.005168	-1.0333	0.046476	-0.0080221	-0.0083355	-0.00063356	0.010043	0.36653	3.134e-07	-0.023038	-0.00020843	0.010407	-0.2282	-0.040131	-0.11797	0.038649	0.05611	0.11091	-0.41396	-0.26622	-0.097655	-0.091733	-0.12356	-0.9467	0.2058	-0.29921	5.6441e-08	-1.8184	-0.0010375	0.26664	-1.4511	-0.00097554	-0.57517	2.6829e-08	0.2648	0.45325	-0.098271	-1.1245	4.5114e-05	-0.40154
-0.018506	-0.30127	2.0275e-07	-0.19633	1.4226e-08	-0.54916	-0.098621	-0.0076395	-0.52268	0.40134	-0.034712	-0.8575	0.010162	-0.038674	-0.02429	-0.00022536	0.035467	0.6303	1.6909e-08	-0.0639	-2.6807e-05	7.5802e-05	-0.012945	-0.014213	-4.3016e-05	0.035101	0.014307	0.0032229	-0.14451	-0.018023	-0.032139	-0.03617	-0.007088	-0.95303	0.029421	-0.38488	9.5789e-09	-0.90173	-0.59022	0.062541	-0.012164	-0.009702	-0.00011203	2.6382e-08	0.021815	0.47683	-0.0013653	-1.4561	0.036106	-0.45582
-0.017294	-0.32547	1.3194e-07	-0.16577	3.2885e-09	-0.50689	-0.11849	-0.0038599	-0.38234	0.3936	-0.050729	-0.77049	0.018192	-0.038806	-9.4805e-05	-0.023091	0.014024	0.50069	4.668e-08	-0.020925	-0.00013453	0.013066	-0.0093305	-5.9702e-05	-0.017307	0.0033388	0.0024366	0.04113	-0.050299	-0.00086991	-0.071308	-0.019735	-2.856e-05	-0.90961	0.017029	-0.30444	2.4292e-08	-0.92386	-0.68462	0.010511	-0.0081103	-0.00013543	-0.018418	2.8193e-08	0.0034261	0.44887	-0.0011114	-1.0633	0.0030451	-0.44839
-0.067979	-0.50038	2.0709e-07	-0.19477	2.5743e-07	-0.73157	-0.1022	-0.055728	-0.36121	0.42993	-0.14545	-0.91533	0.045523	-0.048321	-0.024747	-0.032675	0.11653	0.49972	2.8438e-08	-0.022507	-0.0048165	0.025977	-0.030299	-0.051081	-0.020831	0.035734	0.0080913	0.035176	-0.065259	-0.0092394	-0.077413	-0.044297	-0.00091127	-0.80389	0.031536	-0.36843	2.6845e-08	-1.2492	-0.52145	0.033162	-0.046334	-0.00024309	-0.030275	1.8698e-08	0.018858	0.47378	-0.010178	-0.94375	0.0056466	-0.49681
-0.036988	-0.36468	5.9016e-08	-0.21594	2.697e-08	-0.70272	-0.14366	-0.068213	-0.42886	0.60589	-0.13909	-1.593	0.10902	-0.045677	-0.0069958	-0.12293	0.023452	0.38949	3.3329e-08	-0.032081	-1.584e-06	0.048144	-0.029125	-0.020019	-0.055685	0.030619	0.028454	0.093835	-0.047864	9.5837e-07	-0.10386	-0.017755	-0.0039322	-0.86126	0.022814	-0.31425	4.7756e-08	-1.0662	-0.49283	0.018638	-0.0088074	-0.0022977	-0.12575	1.9719e-08	0.0039938	0.39013	-0.040856	-1.1333	0.013328	-0.38697
-0.0034604	-0.3639	3.268e-07	-0.20365	2.6168e-07	-0.63122	-0.11934	-0.096503	-0.3831	0.528	-0.15348	-0.68167	0.053934	-0.092294	-0.0053776	-0.072015	0.079898	0.5247	3.2727e-08	-0.029912	-0.01237	0.026068	-0.017404	-0.0022412	-0.018231	0.023422	2.0842e-05	0.098889	-0.10954	-0.01158	-0.15257	-0.064306	-0.0010426	-0.76046	0.038867	-0.36476	7.0934e-08	-1.0491	-0.37017	0.060718	-0.054124	-0.00093496	-0.043217	3.4115e-08	0.092588	0.45289	-0.0057666	-0.97575	0.034416	-0.45927
-0.055932	-0.26065	6.6033e-09	-0.22891	1.1359e-07	-0.77487	-0.17595	-0.038096	-0.34817	0.39781	-0.019557	-0.85383	0.027308	-0.011	-0.063152	-0.062868	0.039324	0.48953	3.0302e-08	-0.034455	-0.01484	0.020078	-0.020567	-0.068393	-0.051983	0.034708	0.0078676	0.023789	-0.0074343	-0.044022	-0.10576	-0.024448	-0.042956	-0.66351	0.018465	-0.30869	7.5689e-09	-1.1898	-0.50451	0.013334	-0.00016886	-7.1261e-05	-0.13237	1.0131e-08	0.0098812	0.6177	-0.0044158	-1.3501	0.0087485	-0.40597
-0.032645	-0.32309	3.4382e-08	-0.17095	6.2457e-08	-0.51199	-0.082104	-0.0032039	-0.29174	0.44215	-0.013872	-0.86594	0.016739	-0.020034	-0.042048	-0.0072138	0.042203	0.51779	4.3424e-08	-0.022183	-0.00055938	0.0055996	-0.018646	-0.014976	-0.010373	0.01241	0.0053882	0.024428	-0.0045834	-0.018665	-0.098137	-0.0084874	-0.018455	-0.85104	0.01936	-0.3061	2.5258e-08	-1.1647	-0.44063	0.037092	-0.0035717	-0.0080204	-0.0035077	1.1299e-09	1.5452e-06	0.51069	-0.0047163	-1.0991	0.0083461	-0.43514
-0.06006	-0.2857	1.4906e-07	-0.21668	4.1342e-07	-0.61881	-0.17839	-0.032225	-0.51268	0.44634	-0.059343	-0.84641	0.096655	-0.090179	-0.061681	-0.1011	0.025306	0.2971	2.1025e-08	-0.012697	-0.001656	0.0090485	-0.076415	-0.040926	-0.052512	0.0028164	0.033596	0.10934	-0.037782	-0.21091	-0.082179	-0.077398	-0.00018289	-0.88381	0.11205	-0.49767	2.5662e-08	-1.2638	-0.086501	0.049879	-0.0017027	-0.068497	-0.24284	8.0719e-09	0.0072522	0.57753	-0.054189	-1.0414	0.069571	-0.52043
-0.028714	-0.32699	9.8114e-08	-0.17047	4.4721e-08	-0.54753	-0.17021	-0.018136	-0.39928	0.43724	-0.044494	-0.86121	0.012521	-0.054014	-0.0097142	-0.054164	0.031066	0.41354	5.1771e-08	-0.0071962	-0.028126	0.0040582	-0.035369	-0.010214	-0.037286	0.013852	0.00039383	0.069684	-0.064424	-0.009373	-0.090996	-0.027415	-0.013643	-1.0639	0.060627	-0.37581	2.834e-08	-1.3402	-0.40339	0.027841	-0.01378	-0.0040878	-0.042274	1.1212e-08	3.9913e-06	0.50362	-0.031184	-1.3333	0.013073	-0.50536
-0.060784	-0.22605	9.8341e-08	-0.18942	1.031e-07	-0.79212	-0.088387	-0.053026	-0.49934	0.34338	-0.011996	-0.81706	0.057806	-0.040996	-0.056616	-0.0053879	0.021204	0.41087	1.3899e-07	-0.00021787	-0.013775	0.041595	-0.077683	-0.031459	-0.0095958	0.050282	0.000118	0.03934	-0.0011379	-0.082928	-0.15603	-0.01651	-0.007497	-0.80105	0.03516	-0.1941	2.4941e-08	-1.3005	-0.6828	0.074998	-0.028006	-0.055472	-0.016932	7.9083e-09	3.8875e-05	0.52659	-0.021574	-1.1742	0.023957	-0.4341
-0.046439	-0.38414	4.1143e-08	-0.20453	3.3188e-08	-0.57081	-0.13338	-0.015178	-0.3523	0.37801	-0.12629	-1.0511	0.029109	-0.030538	-0.065087	-0.029945	0.061024	0.56504	2.4677e-08	-0.14446	-9.3157e-05	0.017958	-0.011777	-0.0046362	-0.035157	0.024892	0.10008	0.013884	-0.086558	-0.00010103	-0.046765	-0.012789	-0.033926	-1.049	0.033625	-0.3302	9.3071e-09	-1.2707	-0.57031	0.009046	-0.033654	-0.017881	-0.0018571	1.8202e-08	0.090682	0.46194	-0.0026423	-1.0712	0.013118	-0.39987
-0.052877	-0.30205	5.7258e-08	-0.20686	8.2787e-08	-0.493	-0.085102	-0.049018	-0.40996	0.39558	-0.105	-0.79995	0.034967	-0.050499	-0.0090035	-0.00096985	0.02431	0.55569	1.9605e-08	-0.0084107	-0.12598	0.0021562	-0.044883	-0.0015102	-0.012331	0.010885	0.060457	0.027619	-0.017292	-0.066188	-0.086895	8.555e-07	-0.0039136	-1.1325	0.02157	-0.16768	3.8956e-08	-1.3154	-0.77008	0.067984	-0.047859	-0.0019969	-0.016046	6.8056e-08	0.00046032	0.47831	-0.022248	-1.0634	0.00037428	-0.49821
-0.022823	-0.29947	3.8559e-07	-0.22118	5.6122e-08	-0.71821	-0.089464	-0.052087	-0.38636	0.47942	-0.18642	-0.74145	0.10997	-0.073732	-0.090525	-0.00020198	0.10037	0.40618	3.3328e-08	-0.0050141	-0.011643	0.0015049	-0.04091	-0.025476	-0.0044907	0.025538	0.038	0.040777	-8.0521e-05	-0.061115	-0.1512	-0.013309	-0.021118	-1.1283	0.031867	-0.19211	5.4155e-08	-1.2454	-0.50049	0.15133	-0.016784	-0.027087	-0.0011442	7.6532e-08	0.00021881	0.55959	-0.066479	-1.2042	0.043953	-0.57576
-0.030195	-0.28323	3.8371e-11	-0.20516	3.956e-08	-0.72632	-0.085	-0.073092	-0.42974	0.51008	-0.073693	-1.0063	0.013951	-0.022669	-0.0012295	-0.0017277	0.083949	0.55737	1.8667e-07	-0.0058112	-0.12125	0.0069886	-0.013653	-0.017722	-0.007473	0.023007	0.0006083	0.050201	-0.0013709	-0.049395	-0.11724	-0.010716	-4.6977e-05	-0.95023	0.051209	-0.24514	3.827e-08	-1.3459	-0.63852	0.0015358	-0.034546	-0.0056136	-0.0042412	3.4477e-08	0.0042438	0.6091	-0.023051	-0.89703	0.00037747	-0.3847
-0.094366	-0.29217	3.1715e-07	-0.17967	3.8757e-07	-0.67883	-0.10498	-0.083815	-0.48048	0.49557	-0.033337	-0.86694	0.095825	-0.084818	-0.030144	-0.016829	0.08777	0.45757	1.7043e-07	-0.00034892	-0.094751	0.018643	-0.099011	-0.013866	-0.0149	0.050941	0.013185	0.056664	-0.034165	-0.13877	-0.1527	-0.044608	-0.020963	-1.179	0.043932	-0.26094	2.7412e-08	-0.98049	-0.31901	0.17092	-0.041779	-0.030795	-0.0098142	6.8232e-09	0.060943	0.61523	-0.077911	-1.2493	0.072462	-0.60575
-0.053061	-0.23305	1.5823e-07	-0.18424	2.0309e-07	-0.53177	-0.10747	-0.049873	-0.3786	0.44571	-0.012124	-0.93981	0.059931	-0.076491	-0.026427	-0.07487	0.014441	0.45322	1.0448e-07	-0.0092065	-0.0083621	0.026258	-0.064292	-0.016438	-0.046713	0.017714	0.0084454	0.10017	-0.00578	-0.0030145	-0.1052	-0.057006	-0.045973	-0.97665	0.1241	-0.41719	3.2381e-08	-1.3864	-0.68788	0.021059	-0.046566	-0.0017444	-0.05571	8.8666e-09	0.00056581	0.58423	-0.040095	-1.1056	0.040462	-0.4613
-0.029963	-0.40317	2.4327e-10	-0.22149	4.41e-08	-0.6185	-0.099836	-0.027761	-0.31362	0.48544	-0.055856	-0.99005	0.060964	-0.049142	-0.010596	-0.0002231	0.012042	0.33427	7.6482e-08	-0.052701	-0.17682	0.0065157	-0.034206	-0.0033213	-0.00080515	0.02309	0.010494	0.023931	-0.053159	-0.0020818	-0.099141	-0.029287	-0.0017886	-0.91171	0.03185	-0.27945	5.4105e-08	-1.1874	-0.73167	0.052232	-0.0089774	-0.0050416	-2.2118e-05	3.1605e-09	0.0016531	0.46856	-0.0019421	-1.2907	0.013671	-0.48524
-0.12159	-0.27713	5.7873e-08	-0.21338	8.9783e-08	-0.79649	-0.13247	-0.10927	-0.39139	0.58972	-1.6978e-05	-1.0354	0.030462	-0.073587	-0.035704	-0.018947	0.0077707	0.35719	2.0532e-07	-0.00072061	-0.094438	0.05386	-0.10534	-0.034339	-0.0066651	0.046102	0.0025642	0.16276	-0.014222	-0.026981	-0.095794	-0.042087	-0.086172	-0.79462	0.081762	-0.23004	5.9284e-08	-1.2016	-0.56437	0.020048	-0.039685	-0.0086584	-0.0071359	1.9788e-08	0.019343	0.61701	-0.0077996	-1.4305	0.020987	-0.37587
-0.019054	-0.3168	1.5331e-07	-0.17618	2.8625e-08	-0.56664	-0.053351	-0.022742	-0.45152	0.39754	-0.06777	-0.98004	0.023764	-0.03349	-0.013051	-0.002794	0.056159	0.44122	3.9592e-08	-0.012161	-0.031124	0.0013407	-0.0064005	-0.011091	-0.0042039	0.0264	0.012451	0.026411	-0.035702	-0.00022673	-0.051588	-0.0093353	-0.004929	-1.0997	0.043311	-0.32611	2.5687e-08	-1.3766	-0.72322	0.070079	-0.025789	-0.0062833	-0.00091403	3.1717e-08	0.0015777	0.49043	-0.02458	-1.241	7.8515e-05	-0.40495
-0.031484	-0.2902	1.5792e-07	-0.28074	7.1102e-08	-0.53544	-0.09118	-0.054732	-0.42912	0.51816	-0.016747	-1.0664	0.052443	-0.057693	-0.054093	-0.022058	0.078736	0.41147	7.3198e-08	-0.066152	-0.0085313	0.021301	-0.050168	-0.0049115	-0.021343	0.022671	0.017299	0.059248	-0.078528	-0.002845	-0.050206	-0.041866	-0.039066	-0.9735	0.085091	-0.24544	4.0702e-08	-1.2471	-0.75551	0.035509	-0.024406	-0.005345	-0.015771	3.2301e-08	0.00012842	0.52418	-0.021155	-1.6842	0.063328	-0.46784
-0.00037349	-0.44968	1.1059e-07	-0.17528	2.2435e-08	-0.65005	-0.10732	-0.056062	-0.31995	0.52892	-0.036947	-0.85578	0.0058661	-0.030184	-0.0003698	-0.028327	0.00015182	0.45619	3.276e-08	-0.017744	-0.03194	0.0074364	-0.0060631	-0.00045457	-0.021653	0.0015891	0.0050098	0.080069	-0.044166	-0.00011943	-0.09512	-0.038512	-0.00017099	-0.76755	0.0092307	-0.30437	5.8765e-08	-1.4102	-0.55723	0.033129	-0.012113	-7.4317e-05	-0.054479	9.7792e-09	0.0031751	0.48783	-0.0054214	-1.3463	0.010309	-0.52949
-0.029944	-0.29963	1.0677e-08	-0.24725	7.1879e-08	-0.42937	-0.10541	-0.012298	-0.36658	0.4537	-0.017525	-1.1271	0.071165	-0.035638	-0.021842	-0.025559	0.019039	0.36227	1.6906e-08	-0.0038565	-0.01869	0.026548	-0.038198	-0.01178	-0.021813	0.0089526	0.00022367	0.015628	-0.010472	-0.0013708	-0.061862	-0.0098414	-0.008923	-0.64756	0.020892	-0.26184	6.1941e-09	-1.4636	-0.62674	0.025069	-0.0072737	-0.0052718	-0.012284	5.9892e-09	0.00011528	0.44985	-0.0062398	-1.1237	1.4033e-05	-0.40429
-0.017181	-0.40665	3.5771e-08	-0.2305	1.1747e-07	-0.65016	-0.10401	-0.012298	-0.52315	0.27939	-0.034183	-0.99542	0.012114	-0.012015	-0.027863	-0.029529	0.02987	0.45605	1.7552e-08	-0.033097	-0.00031877	0.0074429	-0.011436	-0.011167	-0.024904	0.010066	0.0044193	0.01242	-0.011801	-0.0022732	-0.054228	-0.0053225	-0.011807	-1.0193	0.013156	-0.2378	7.722e-09	-1.1362	-0.52386	0.0036608	-0.0039844	-0.0075499	-0.006375	7.0914e-09	0.00015683	0.44171	-0.0020125	-1.3024	0.020127	-0.5537
-0.026021	-0.33968	4.3102e-08	-0.20844	1.3433e-07	-0.60391	-0.075061	-0.032717	-0.44152	0.38619	-0.03178	-1.1275	0.024495	-0.033448	-0.0047026	-0.032477	0.0044105	0.45765	1.1589e-08	-0.018015	-6.1833e-06	0.028804	-0.031622	-0.0030757	-0.02142	0.0025613	0.0006313	0.040063	-0.0058199	-5.0329e-05	-0.0779	-0.011178	-0.0017683	-0.89937	0.0017738	-0.32492	2.0468e-08	-1.6311	-0.5245	0.0042633	-0.0076158	-0.00096429	-0.008483	1.1287e-09	0.00012117	0.39065	-0.0043709	-0.77444	0.00052359	-0.42304
-0.037415	-0.3011	4.4404e-07	-0.18829	8.4701e-10	-0.58665	-0.06461	-0.086364	-0.50212	0.4607	-0.088675	-0.93022	0.12443	-0.067529	-0.0078792	-8.0569e-06	0.053482	0.40749	1.6525e-07	-0.0020333	-5.1379e-05	0.0090872	-0.062678	-0.070456	-0.066228	0.0099608	0.0078734	0.12291	-0.27717	-0.045402	-0.15023	-0.00031823	-0.0062167	-0.70638	0.092786	-0.4512	4.938e-08	-0.63618	-0.40807	0.090586	-0.092886	-0.0010764	-0.14169	2.8938e-08	0.15544	0.54336	-0.045412	-1.1378	0.0079458	-0.55291
-0.0049766	-0.34791	2.5707e-07	-0.20673	6.8561e-07	-0.76391	-0.08323	-0.023946	-0.32532	0.43949	-0.071983	-0.96366	0.10628	-0.071342	-0.0075515	-0.051044	0.027323	0.47493	2.5735e-08	-0.031943	-0.00010612	0.030389	-0.036266	-0.0035071	-0.029979	0.0031966	0.0022499	0.090185	-0.016436	-0.0010841	-0.13301	-0.038387	-0.0032313	-0.77909	0.014709	-0.26625	5.3148e-08	-1.2922	-0.53786	0.086869	-0.029731	-0.0026177	-0.020374	1.6356e-08	0.00024715	0.38893	-0.043519	-1.0184	0.031346	-0.41133
-0.062181	-0.3152	2.4345e-07	-0.26359	8.9221e-08	-0.58647	-0.094186	-0.025977	-0.4373	0.43352	-0.010823	-0.96037	0.029988	-0.045637	-0.04848	-0.00046781	0.051825	0.53394	5.5999e-08	-0.011954	-0.20698	0.0046353	-0.044391	-0.032541	-0.0048805	0.070825	0.050002	0.013104	-0.053183	-0.026963	-0.055116	-0.016861	-0.014314	-0.87751	0.042715	-0.16366	1.3795e-08	-0.89916	-0.46505	0.21153	-0.0015695	-0.010627	-0.0069037	2.7701e-08	1.1396e-05	0.47063	-0.00080005	-1.5076	0.00039839	-0.52968
-0.08278	-0.43432	3.9192e-08	-0.19899	4.1047e-07	-0.6385	-0.12714	-0.055036	-0.4263	0.39877	-0.017157	-0.84195	0.00090759	-0.022751	-0.075068	-0.0036066	0.049526	0.40939	1.4267e-07	-0.06156	-0.046335	0.045734	-0.13338	-0.070164	-0.013148	0.016449	0.031535	0.072661	-0.086468	-0.42487	-0.11213	-0.00078021	-0.023428	-0.64551	0.114	-0.26286	2.3569e-08	-1.2024	-6.6099e-05	0.050758	-0.22728	-0.09126	-0.47751	4.0256e-09	0.0601	0.49349	-0.029014	-1.0491	0.011475	-0.56674
-0.094257	-0.23952	3.8677e-08	-0.22173	4.6335e-08	-0.73313	-0.11448	-0.039201	-0.52009	0.38373	-0.0045585	-0.80196	0.025764	-0.025762	-0.066061	-0.0094209	0.036156	0.49264	5.0762e-08	-0.0026893	-0.040749	0.012688	-0.021159	-0.047594	-0.005963	0.039575	1.7041e-05	0.018267	-0.0023967	-0.024456	-0.063038	-0.0076013	-0.023506	-1.0332	0.020765	-0.34358	1.2715e-08	-1.0467	-0.70969	0.020237	-0.0074935	-0.022226	-0.0010626	1.1768e-08	0.00082224	0.47616	-0.00098251	-0.77407	0.023889	-0.36132
-0.04831	-0.42941	1.3616e-07	-0.22706	1.0947e-07	-0.69124	-0.17816	-0.076624	-0.45047	0.43304	-0.1423	-0.93696	0.030347	-0.068918	-0.092291	-0.11308	0.062684	0.41816	4.095e-08	-0.081062	-0.0014236	0.012503	-0.0093201	-0.026872	-0.048954	0.030455	0.021696	0.035147	-0.084388	-0.0035221	-0.097539	-0.10037	-0.077405	-0.88476	0.074291	-0.20265	1.8694e-08	-1.29	-0.62819	0.024312	-0.025476	-0.026572	-0.035552	2.2986e-08	9.5851e-06	0.41455	-0.0067711	-0.85326	0.032069	-0.36909
-0.010925	-0.25748	7.5553e-09	-0.21423	2.5955e-08	-0.7434	-0.10445	-0.018728	-0.57288	0.49166	-0.083584	-0.98372	0.012785	-0.046036	-0.002436	-0.020915	0.033257	0.48857	1.6506e-08	-0.034545	-0.00071555	0.0057971	-0.005791	-0.0047559	-0.0080305	0.035358	0.0017085	0.050917	-0.035169	-0.0034227	-0.072667	-0.020306	-0.011394	-0.89108	0.078286	-0.23113	3.5555e-08	-1.9258	-0.49218	0.0015992	-0.012621	-0.0020238	-0.0069224	5.7211e-08	0.00097459	0.39054	-0.023101	-0.73756	0.00025372	-0.45376
-0.043684	-0.36917	3.4235e-07	-0.18829	2.0802e-07	-0.72609	-0.050522	-0.066468	-0.35057	0.40412	-0.10664	-0.74857	0.053073	-0.074586	-0.0085104	-0.00021199	0.057732	0.43222	2.5556e-08	-0.048632	-3.7803e-05	0.028726	-0.016717	-0.011925	-0.0038399	0.027965	0.010162	0.013999	-0.042362	-0.0072884	-0.088703	-0.00019068	-0.00012497	-0.82649	0.030561	-0.30784	2.268e-08	-1.2251	-0.74358	0.09466	-0.075695	-2.4553e-05	-0.00038475	5.0468e-08	0.16476	0.60976	-0.0059326	-1.2705	0.0029636	-0.58942
-0.071001	-0.43735	1.3969e-07	-0.20058	4.2406e-08	-0.64418	-0.11263	-0.14211	-0.40117	0.49173	-0.16687	-0.81565	0.052624	-0.069023	-0.0051061	-0.035775	0.078959	0.53398	3.0179e-08	-0.050003	-0.0074178	0.012407	-0.0068027	-0.0037075	-0.015132	0.017306	0.0016382	0.028442	-0.13006	-0.0072417	-0.083631	-0.058401	-0.0015248	-0.9184	0.034329	-0.18825	5.0448e-08	-0.91994	-0.55204	0.043331	-0.058819	-0.0010693	-0.015477	2.0059e-08	0.01707	0.34064	-0.044076	-1.0873	0.0021254	-0.45542
-0.0069635	-0.2811	1.3917e-07	-0.21254	7.2418e-08	-0.53961	-0.098441	-0.022165	-0.42145	0.37953	-0.12793	-1.0498	0.060571	-0.061833	-0.0089165	-0.012434	0.023535	0.4841	3.4398e-08	-0.013256	-0.00065787	0.01945	-0.020863	-0.00091302	-0.011334	0.012146	0.094137	0.053724	-0.02721	-0.0010668	-0.004011	-0.019992	-0.0048319	-1.2175	0.049097	-0.17881	5.0706e-08	-1.4142	-0.45509	0.0052785	-0.0091964	-0.005606	-0.0072807	3.1368e-08	0.010984	0.43265	-0.033462	-1.1391	0.013428	-0.42263
-0.00087563	-0.27641	3.5961e-08	-0.231	2.7712e-08	-0.56857	-0.1123	-0.057344	-0.40797	0.46303	-0.060324	-1.1893	0.055083	-0.014809	-0.0043396	-0.059797	0.0033835	0.48158	1.1842e-08	-0.03825	-0.0051403	0.038329	-0.020458	-0.0017285	-0.032462	0.0035053	0.0014025	0.071731	-0.014179	-0.00079003	-0.070027	-0.0045143	-0.002983	-0.76933	0.003443	-0.20627	3.8109e-08	-1.1332	-0.74193	0.018181	-0.0029118	-0.0013283	-0.073473	1.1727e-09	1.6164e-05	0.40895	-0.012906	-1.2231	0.01593	-0.45123
-0.026852	-0.38964	1.5765e-07	-0.23477	1.9218e-07	-0.59512	-0.059832	-0.032642	-0.42147	0.37557	-0.24042	-0.62939	0.071796	-0.096724	-0.064216	-0.024151	0.069405	0.51708	3.9217e-08	-0.068768	-1.1923e-05	0.020567	-0.031969	-0.002164	-0.0012475	0.0315	0.024355	0.05851	-0.058715	-0.082843	-0.11244	-0.041461	-0.00025268	-0.88617	0.059193	-0.33527	1.45e-07	-1.393	-0.65597	0.033339	-0.05619	-0.051015	-0.04209	8.3147e-08	0.020294	0.52807	-0.062154	-0.83442	0.042254	-0.52389
-0.084223	-0.39288	1.6355e-07	-0.20828	2.7863e-07	-0.6581	-0.081007	-0.06455	-0.34025	0.41139	-0.26471	-1.0055	0.054474	-0.052009	-0.0041664	-0.065419	0.062746	0.46228	1.8638e-08	-0.060299	-0.0001856	0.013712	-0.022432	-0.0011013	-0.014223	0.018629	0.0013542	0.033262	-0.096805	-0.0087172	-0.094585	-0.098356	-0.00049444	-0.89064	0.020492	-0.3868	2.4297e-08	-1.1167	-0.68206	0.051995	-0.072573	-5.5721e-05	-0.013565	1.3268e-08	0.00035003	0.48501	-0.020716	-1.0377	0.024812	-0.45383
-0.11514	-0.3789	1.7374e-09	-0.24589	6.8681e-08	-0.67096	-0.037473	-0.036253	-0.36158	0.45032	-0.067773	-1.1105	0.011368	-0.022773	-0.10585	-1.1207e-06	0.077927	0.57912	2.4134e-09	-0.017839	-0.13376	0.010829	-0.045798	-0.077551	2.2044e-07	0.044501	7.4741e-07	0.015528	-0.0059085	-0.014065	-0.057228	-0.0081353	-0.029991	-1.1338	0.023126	-0.23759	6.576e-10	-1.1842	-0.4405	0.00085515	-0.021814	-0.020816	4.0813e-08	9.1887e-09	0.0016055	0.36427	-0.0028515	-1.218	0.021988	-0.38032
-0.033531	-0.33996	1.6025e-07	-0.21831	8.8595e-08	-0.50808	-0.056229	-0.00215	-0.3324	0.39407	-0.12911	-0.69589	0.045447	-0.040072	-0.014558	-0.00065883	0.048963	0.41018	2.5108e-08	-0.072613	-0.00082493	0.024396	-0.032583	-0.0054044	-0.0012726	0.025739	0.070679	0.0038581	-0.058839	-0.044158	-0.065183	-0.050345	-0.0034627	-0.75836	0.013464	-0.24332	6.9084e-09	-1.2793	-0.35258	0.030548	-0.032623	-0.0051392	-0.0081574	2.1459e-08	0.0074415	0.48064	-0.0037523	-0.8766	0.00019325	-0.43879
-0.065843	-0.35904	1.7623e-07	-0.21518	2.3605e-07	-0.61591	-0.072671	-0.061381	-0.56175	0.39991	-0.18439	-0.87319	0.088256	-0.077161	-0.0038338	-0.0011042	0.057864	0.63836	1.0468e-08	-0.0056145	-0.092099	0.022668	-0.04585	-0.0039783	-0.019211	0.021424	0.0055323	0.037128	-0.17433	-0.050812	-0.061755	-0.01445	-0.0008767	-1.0456	0.021199	-0.1251	4.7602e-08	-1.1154	-0.56992	0.050872	-0.039407	-0.001372	-0.0097877	4.8278e-08	0.0012274	0.50672	-0.015051	-1.2019	0.019427	-0.57013
-0.034061	-0.27657	7.2409e-08	-0.17931	6.3561e-09	-0.53348	-0.0561	-0.009165	-0.3632	0.36039	-0.0072742	-0.88145	0.0084281	-0.013917	-0.0070018	-0.0068245	0.013159	0.43401	3.7405e-08	-0.0031872	-0.031251	0.001439	-0.002044	-0.0074016	-0.0099755	0.0021083	0.00049218	0.029909	-0.014587	-8.469e-06	-0.05428	-0.0081778	-0.0046034	-0.84681	0.05019	-0.26339	1.8023e-08	-1.1216	-0.53381	0.0067871	-0.017302	-0.0025737	-0.078361	3.8549e-08	0.0018115	0.45688	-0.031924	-1.1164	0.0010243	-0.41321
-0.022797	-0.25305	1.998e-07	-0.21656	1.4506e-07	-0.66416	-0.10884	-0.061908	-0.54524	0.47075	-0.030396	-0.80977	0.10901	-0.059382	-0.043239	-0.018141	0.061373	0.577	8.9421e-08	-0.0027853	-0.016623	0.036704	-0.041903	-0.01695	-0.032617	0.024226	0.011427	0.052189	-0.021272	-0.014565	-0.17875	-0.042038	-0.034646	-0.72938	0.050152	-0.2723	3.2208e-08	-1.1454	-0.67106	0.14415	-0.051515	-0.00075981	-0.090817	2.0419e-08	0.0010374	0.48226	-0.025094	-0.95979	0.046453	-0.44746
-0.060203	-0.38793	6.7012e-08	-0.23567	2.4038e-07	-0.61971	-0.18077	-0.1028	-0.77454	0.4274	-0.11823	-1.2902	0.030805	-0.067241	-0.004025	-0.095506	0.071592	0.48438	2.0825e-08	-0.049676	-0.048332	0.017933	-0.025429	-0.0028012	-0.042946	0.0048841	0.00071948	0.061217	-0.078977	-0.018341	-0.1151	-0.057475	-0.00095633	-0.80843	0.047497	-0.28903	2.7687e-08	-1.4359	-0.37695	0.037962	-0.06322	-0.00016556	-0.17297	1.177e-08	0.08914	0.36276	-0.02042	-0.99211	0.0091682	-0.33602
-0.049217	-0.29256	2.0353e-07	-0.17957	2.0997e-07	-0.5517	-0.11856	-0.038015	-0.41081	0.42816	-0.12002	-0.92669	0.031002	-0.078054	-0.0072343	-0.060089	0.0039133	0.48482	2.4995e-08	-0.04368	-0.0036272	0.0050412	-0.035043	-0.004234	-0.047027	0.026104	0.0017101	0.086431	-0.03603	-0.012872	-0.1306	-0.068747	-0.0056463	-0.67305	0.039628	-0.31106	6.2523e-08	-1.6171	-0.42982	0.0019594	-0.021665	-0.0046884	-0.3085	4.9887e-08	0.079041	0.54261	-0.02453	-1.0561	0.001349	-0.40392
-0.025567	-0.2869	4.3047e-09	-0.24818	6.6478e-08	-0.63495	-0.12157	-0.050427	-0.50786	0.38801	-0.0014519	-0.99855	0.0051482	-0.043024	-0.047504	-0.031035	0.035413	0.46027	1.5125e-07	-0.00051179	-0.046991	0.011721	-0.057166	-0.030207	-0.0040213	0.079148	0.00039201	0.052213	-0.0049469	-0.020937	-0.077861	-0.015223	-0.073879	-0.85784	0.10172	-0.24871	2.4636e-08	-1.3309	-0.37056	0.0036536	-0.013296	-0.0089671	-0.0027933	9.8035e-09	0.00011971	0.54601	-0.014775	-1.1894	0.024654	-0.35022
-0.021656	-0.41567	3.645e-07	-0.20369	2.2875e-07	-0.63899	-0.1192	-0.06389	-0.319	0.52945	-0.13242	-0.73115	0.12402	-0.050361	-0.15756	-0.090189	0.11918	0.45134	3.7704e-08	-0.074245	-0.021563	0.029184	-0.032786	-0.082301	-0.075887	0.037113	0.026002	0.047572	-0.077533	-0.0059228	-0.16031	-0.031191	-0.051105	-0.706	0.059212	-0.21817	2.7499e-08	-1.0844	-0.47742	0.084458	-0.013675	-0.02862	-0.086886	1.5211e-08	0.0033918	0.50986	-0.030739	-1.0436	0.038335	-0.56589
-0.07654	-0.33244	2.146e-07	-0.19409	2.4713e-08	-0.53732	-0.10529	-0.061408	-0.45717	0.52564	-0.075992	-0.95024	0.049084	-0.079105	-0.0022402	-0.061772	0.025691	0.3971	5.8311e-08	-0.030226	-0.0069141	0.035504	-0.0012321	-0.013347	-0.039132	0.032498	0.049856	0.031042	-0.063433	-0.0012283	-0.074482	-0.084116	-0.0011329	-0.99206	0.041936	-0.23383	1.8399e-08	-1.0654	-0.38578	0.12109	-0.061578	-0.00029235	-0.026549	4.0768e-08	0.00038128	0.37076	-0.025883	-1.2155	0.0065606	-0.43431
-0.095948	-0.26775	4.4625e-10	-0.2429	3.1524e-08	-0.4905	-0.071722	-0.059935	-0.33848	0.47206	-0.019451	-1.5097	0.014799	-0.024567	-0.03614	-0.0012404	0.058485	0.50407	1.7642e-07	-0.026098	-0.0042932	0.00099058	-0.01019	-0.002016	-0.0044746	0.022191	7.9746e-05	0.045881	-0.032746	-0.00093189	-0.064115	-0.017316	-0.0064063	-1.0729	0.0067471	-0.22039	3.8411e-08	-1.3922	-0.44433	0.016987	-0.021611	-0.0083053	-0.00010843	1.4412e-08	0.00085771	0.87383	-0.02331	-1.2295	9.8947e-06	-0.45184
-0.0043175	-0.30436	3.5204e-08	-0.20396	8.797e-09	-0.72406	-0.068562	-0.022164	-0.30912	0.42264	-0.027997	-0.98162	0.029555	-0.0077133	-0.010297	-0.0080238	0.032787	0.39103	5.9093e-08	-0.0096004	-0.0025618	0.0071887	-0.0063188	-0.010089	-0.018051	0.012677	0.015491	0.042194	-0.0053211	-0.0064818	-0.065003	-0.0033737	-0.0091018	-0.90625	0.0218	-0.22292	3.0942e-08	-1.2264	-0.44042	0.022457	-0.0013798	-0.0030345	-0.0055519	1.285e-08	0.00091666	0.40544	-0.022089	-1.1557	0.020743	-0.39534
-0.032758	-0.2298	5.2763e-08	-0.24818	1.5419e-08	-0.67341	-0.091162	-0.048639	-0.3019	0.44432	-0.024632	-0.98784	0.10663	-0.077716	-0.0014105	-0.015176	0.0043113	0.37909	6.2973e-08	-0.014271	-0.01769	0.045787	-0.03565	-0.01514	-0.014434	0.0074121	0.0024325	0.035924	-0.0022874	-0.0059272	-0.071777	-0.0060014	-0.001957	-0.92453	0.00080872	-0.23695	3.0712e-08	-1.6305	-0.40886	0.084275	-0.020775	-0.00081303	-0.0092335	2.3294e-09	0.00031041	0.37768	-0.034672	-1.2148	0.0032516	-0.35994
-0.12327	-0.31965	2.5645e-07	-0.24999	1.0233e-07	-0.56673	-0.064141	-0.044228	-0.43936	0.55242	-0.080753	-0.85887	0.056943	-0.063439	-0.025069	-0.0071422	0.027402	0.43914	1.6619e-08	-0.046413	-0.075889	0.066986	-0.091964	-0.0092649	-0.0078863	0.036549	0.02128	0.0053998	-0.10603	-0.093575	-0.033145	-0.0062129	-0.011553	-0.87245	0.03145	-0.39501	6.9632e-09	-1.1707	-0.41118	0.10259	-9.7896e-05	-0.011039	-0.037499	4.1952e-08	0.0019699	0.80496	-0.00088184	-1.3056	0.010164	-0.54156
-0.023871	-0.31564	2.5609e-07	-0.21713	9.2173e-08	-0.71492	-0.076591	-0.041302	-0.47137	0.37249	-0.04333	-0.99735	0.0085748	-0.037537	-0.0039089	-0.02548	0.0274	0.57548	3.1038e-08	-0.015163	-0.0010594	0.0092644	-0.034907	-0.0048125	-0.01704	0.0012395	0.01418	0.044783	-0.021943	-0.0010683	-0.059312	-0.0060755	-0.0017968	-0.84315	0.02916	-0.068341	2.5388e-08	-1.0034	-0.58516	0.030715	-0.029631	-0.00080592	-0.010241	2.4962e-08	0.04301	0.41046	-0.02709	-1.103	0.00014022	-0.44845
-0.10404	-0.3515	1.6124e-07	-0.22948	1.8733e-07	-0.74742	-0.097765	-0.064253	-0.49656	0.50364	-0.11316	-1.0582	0.087512	-0.071117	-0.089364	-0.0053387	0.099552	0.50996	2.3875e-08	-0.044304	-0.012565	0.049175	-0.017952	-0.027125	-0.0010259	0.044463	1.6726e-06	0.0086641	-0.041271	-0.0023586	-0.088309	-0.041891	-0.014378	-0.75742	0.029207	-0.32632	1.9233e-08	-1.1844	-0.50226	0.11194	-0.057749	-0.0023867	-0.0060159	4.4467e-08	0.0069525	0.4082	-0.0075071	-0.96505	0.033686	-0.35496
-0.014517	-0.40243	2.946e-08	-0.19223	1.9883e-07	-0.68096	-0.085622	-0.032931	-0.45794	0.4076	-0.034871	-0.92076	0.013559	-0.021103	-0.095946	-0.011138	0.077532	0.44405	3.1332e-08	-0.054506	-0.0013192	0.0075301	-0.061657	-0.030696	-0.015691	0.016663	0.0076107	0.026113	-0.018542	-0.057756	-0.058356	-0.0067612	-0.0001329	-1.077	0.029508	-0.22736	3.2774e-08	-1.5595	-0.33995	0.04602	-0.0076765	-0.064561	-0.0064803	1.3299e-08	0.0001785	0.45164	-0.011425	-1.1111	0.011289	-0.43673
-0.060608	-0.30353	2.1661e-07	-0.18682	2.8163e-07	-0.59556	-0.14376	-0.045584	-0.38709	0.30899	-0.016114	-0.94792	0.14796	-0.090636	-0.036631	-0.1046	0.021338	0.36799	8.3996e-08	-0.0077902	-0.030476	0.025558	-0.053759	-0.0082201	-0.18781	0.029318	0.0013999	0.14813	-0.0062876	-0.069904	-0.1932	-0.030517	-0.009843	-0.77847	0.085447	-0.45275	2.8678e-08	-1.7265	-0.40605	0.010314	-0.063568	-0.011624	-0.074738	2.2958e-09	0.00070197	0.45789	-0.063583	-1.2232	0.068609	-0.44574
-0.013676	-0.33167	8.2431e-08	-0.22113	1.8223e-08	-0.56853	-0.14696	-0.027243	-0.42744	0.3379	-0.049634	-0.94072	0.015953	-0.010265	-0.0032165	-0.067188	0.011904	0.55686	1.8135e-08	-0.024105	-0.0091321	0.016524	-0.0034231	-0.001506	-0.040878	0.0067772	0.003264	0.028895	-0.026864	-0.0017132	-0.10762	-0.0050607	-0.0019392	-1.2418	0.025694	-0.31448	1.6569e-08	-1.3108	-0.53541	0.0097713	-0.0224	-0.00078979	-0.019093	3.0667e-08	0.0035377	0.44487	-0.027923	-1.0029	0.047882	-0.37644
-0.019715	-0.24835	7.0829e-08	-0.19726	3.9942e-08	-0.53003	-0.080987	-0.02383	-0.33803	0.52756	-0.062439	-1.0334	0.015293	-0.042531	-0.013976	-0.010437	0.019211	0.43959	5.1154e-08	-0.0005341	-0.053824	0.0012432	-0.049582	-0.0084484	-0.010993	0.0011445	0.011448	0.049978	-1.1976e-05	-0.001292	-0.049479	-0.014112	-0.0066468	-1.1845	0.015714	-0.2798	4.2309e-08	-1.3667	-0.44577	0.035752	-0.013927	-0.0039766	-0.0036613	1.5116e-08	0.019056	0.52812	-0.020349	-1.2042	0.0026096	-0.43568
-0.043225	-0.34723	2.4795e-08	-0.2915	2.6292e-07	-0.56602	-0.11632	-0.030286	-0.47743	0.39645	-0.14295	-1.0347	0.0077615	-0.065528	-0.018921	-0.014178	0.02486	0.80038	3.8475e-08	-0.085669	-0.054667	0.0012654	-0.051524	-0.0078772	-0.027823	0.044376	0.0018614	0.060122	-0.07978	-0.059567	-0.1343	-0.040484	-0.016957	-0.90432	0.048625	-0.24047	9.5107e-08	-1.1262	-0.61017	0.015691	-0.07532	-0.013073	-0.012605	7.2991e-08	0.0015885	0.48948	-0.050733	-1.0507	0.04065	-0.48425
-0.08729	-0.52214	5.4081e-08	-0.23487	2.2092e-07	-0.60276	-0.14578	-0.23362	-0.43947	0.57002	-0.43865	-1.0868	0.044821	-0.088142	-0.00067149	-0.042528	0.15989	0.49056	2.0078e-08	-0.099934	-0.0090316	0.010073	-0.015776	-0.006542	-0.010703	0.039656	0.013474	0.078638	-0.13149	-0.048677	-0.086389	-0.125	-3.4112e-05	-0.62176	0.019213	-0.24186	1.3281e-07	-1.1243	-0.42231	0.024158	-0.13244	-0.0046214	-0.0093578	2.153e-08	0.038411	0.62921	-0.0070635	-1.1963	0.0089717	-0.30015
-0.011356	-0.25371	3.1502e-07	-0.17189	1.0842e-09	-0.51032	-0.086743	-0.059588	-0.33923	0.46623	-0.19354	-0.96997	0.030708	-0.070192	-0.031748	-0.00014309	0.099472	0.45741	7.981e-08	-0.00039818	-7.3153e-05	0.008207	-0.011329	-0.020472	-0.00042254	0.023507	0.15079	0.048652	-0.076137	-0.026921	-0.025659	-0.0048175	-0.00074014	-1.3088	0.094559	-0.25605	6.119e-08	-1.06	-0.61827	0.16217	-0.03598	-0.013576	-0.0021009	4.0372e-08	0.19347	0.44975	-0.032755	-0.99023	0.025669	-0.3957
-0.010822	-0.25641	6.3525e-10	-0.24633	4.399e-08	-0.73215	-0.090655	-0.023186	-0.65746	0.42659	-0.015342	-1.2408	0.029555	-0.0073961	-0.0002169	-0.016329	0.00079422	0.44905	1.0318e-08	-0.0053894	-0.010773	0.017963	-0.0078154	-0.00027108	-0.014843	0.00095468	0.022399	0.013858	-0.0007899	-0.015379	-0.081819	-0.000807	-0.00015871	-0.69245	0.00069082	-0.348	1.2079e-08	-1.1148	-0.46514	0.045544	-0.0011388	-2.8985e-05	-0.094772	7.1101e-10	0.076402	0.49978	-0.01313	-1.0977	0.00028092	-0.38902
-0.0082036	-0.39677	3.7979e-08	-0.22135	4.33e-08	-0.61807	-0.089308	-0.016034	-0.36303	0.43425	-0.0096322	-1.0879	0.010733	-0.033351	-0.0067805	-0.00092533	0.0012459	0.66576	3.0631e-08	-0.038082	-0.0085122	0.014252	-0.028662	-0.0049719	-0.00031495	0.0014048	0.0084145	0.0066066	-0.02462	-0.0043534	-0.052873	-0.012751	-0.0028466	-1.0182	0.00055223	-0.32325	1.2836e-08	-1.5901	-0.62348	0.027848	-0.028387	-0.0021254	-0.00021864	1.5157e-09	0.00017527	0.42913	-0.00010633	-1.1906	0.0034405	-0.4159
-0.052319	-0.26839	1.7295e-07	-0.21055	2.0139e-07	-0.86113	-0.073792	-0.071748	-0.44645	0.53092	-0.026098	-0.97451	0.028681	-0.026783	-0.07806	-0.0083134	0.038898	0.50653	1.0213e-07	-0.014455	-0.0034869	0.02989	-0.055954	-0.027366	-0.0086887	0.021794	0.00047907	0.059183	-0.016245	-0.027462	-0.095492	-0.013578	-0.00025157	-0.88635	0.039888	-0.25964	3.5002e-08	-1.0799	-0.55945	0.074235	-0.01757	-0.091967	-0.0021905	1.028e-08	3.2623e-05	0.53962	-0.033088	-1.2075	0.0060126	-0.47119
-0.039015	-0.34064	2.6611e-07	-0.17726	3.3725e-09	-0.67828	-0.078487	-0.076914	-0.29244	0.44468	-0.076738	-0.5967	0.036959	-0.059526	-0.066961	-0.0018209	0.088711	0.46165	1.0543e-07	-0.034921	-0.0049031	0.0060802	-0.0093742	-0.011485	-0.025772	0.036847	0.0098038	0.03882	-0.080586	-0.0097675	-0.079518	-0.053933	-0.023687	-1.0944	0.035116	-0.25363	2.591e-08	-1.1673	-0.40547	0.038843	-0.050069	-0.025639	-0.0020183	9.5885e-07	0.0011878	0.55312	-0.036615	-1.1419	0.06099	-0.45863
-0.053597	-0.40346	6.8838e-08	-0.22853	6.8819e-08	-0.70553	-0.10668	-0.052749	-0.38189	0.40897	-0.14339	-1.051	0.1033	-0.069386	-0.018028	-0.050999	0.044667	0.56006	4.8068e-08	-0.031305	-0.001319	0.027696	-0.0083351	-0.012223	-0.029241	0.031863	0.004362	0.024534	-0.060321	-0.00033484	-0.065573	-0.044492	-0.013275	-0.7428	0.029255	-0.30819	2.3285e-08	-1.1695	-0.4786	0.051257	-0.035711	-0.0074573	-0.014154	2.6644e-08	0.0055317	0.48339	-0.01033	-1.8313	0.025975	-0.29451
-0.035042	-0.25866	2.6003e-07	-0.19621	3.0193e-08	-0.51207	-0.089387	-0.018446	-0.49489	0.54414	-0.023047	-1.0921	0.013569	-0.046926	-0.0097131	-0.026772	0.016172	0.48112	3.9287e-08	-0.0082988	-0.016361	0.0067998	-0.026049	-0.0034296	-0.019156	0.0058307	0.0050809	0.027266	-0.057904	-0.0059652	-0.069882	-0.026917	-0.014961	-0.88666	0.061312	-0.24035	2.3721e-08	-0.8366	-0.51872	0.053156	-0.014623	-0.006936	-0.015118	4.6228e-08	4.1537e-05	0.55962	-0.009493	-1.4356	0.052947	-0.50002
-0.038894	-0.35031	2.3187e-08	-0.21846	1.602e-07	-0.68754	-0.11121	-0.013414	-0.39743	0.3421	-0.091716	-1.3051	0.077001	-0.041339	-0.024876	-0.052236	0.019754	0.51337	4.096e-09	-0.037113	-0.00050963	0.042872	-0.027262	-0.013809	-0.041317	0.011822	0.0017602	0.060825	-0.029989	-0.029048	-0.08174	-0.0087172	-0.010236	-0.71127	0.043563	-0.40587	3.513e-08	-1.0578	-0.53433	0.0039488	-0.014612	-0.018964	-0.14458	1.4538e-08	0.00036116	0.35954	-0.027023	-1.7538	0.010342	-0.599
-0.051817	-0.29452	6.9205e-08	-0.23109	6.0786e-09	-0.55157	-0.12349	-0.022483	-0.31188	0.40607	-0.058788	-0.90421	0.010766	-0.019325	-0.025263	-0.029007	0.045681	0.53451	7.1228e-08	-0.0016343	-0.00063939	0.0069114	-0.010472	-0.0029767	-0.031865	0.0095339	0.0018091	0.041056	-0.055835	-0.0012916	-0.11465	-0.015935	-0.019375	-0.74225	0.043361	-0.25783	2.3356e-08	-0.90405	-0.37746	0.0046235	-0.00015242	-0.01012	-0.016719	1.9016e-08	0.00010704	0.58316	-0.0015495	-1.0499	0.0037495	-0.48378
-0.031408	-0.34034	9.6041e-08	-0.20535	9.7757e-09	-0.7446	-0.090621	-0.040497	-0.37004	0.42808	-0.084096	-0.96484	0.030301	-0.028302	-0.0083632	-0.014695	0.069667	0.74939	4.0365e-08	-0.018706	-9.4341e-05	0.0086078	-0.0022189	-0.02397	-0.029298	0.022746	0.0018746	0.038177	-0.050777	-0.012461	-0.091158	-0.015253	-0.0048389	-0.81977	0.046018	-0.19738	3.9043e-08	-1.0501	-0.3548	0.06774	-0.014094	-0.0029825	-0.09381	3.9919e-08	0.0011502	0.47645	-0.060314	-1.3133	0.028963	-0.41732
-0.041598	-0.21811	3.5291e-07	-0.19932	5.7902e-08	-0.4709	-0.070857	-0.012531	-0.37439	0.4459	-0.036707	-0.69024	0.07182	-0.063366	-0.016939	-0.018738	0.062534	0.56115	8.8997e-08	-0.0094449	-0.037564	0.028908	-0.075949	-0.0054677	-0.01127	0.0029667	0.010733	0.050492	-0.019353	-0.030365	-0.14256	-0.046784	-0.038555	-0.62127	0.065807	-0.37548	3.4607e-08	-1.146	-0.38956	0.15802	-0.061603	-0.0004567	-0.096135	3.515e-08	0.044469	0.6123	-0.012202	-1.1931	0.008846	-0.50198
-0.02239	-0.33977	4.4074e-09	-0.18344	1.0128e-09	-0.47245	-0.065874	-0.077113	-0.52864	0.51833	-0.088009	-0.81671	0.037985	-0.093021	-0.0023921	-0.0091456	0.039724	0.46443	4.0271e-08	-0.071637	-0.00014298	0.0074115	-0.018642	-0.0013952	-0.00046268	0.036918	0.0081211	0.027808	-0.15416	-0.033626	-0.084945	-0.00010136	-0.0026493	-0.86607	0.033022	-0.30006	4.8415e-08	-0.85259	-0.53238	0.012148	-0.082957	-0.0019724	-0.0019179	3.773e-08	0.027646	0.60424	-0.15317	-1.1126	0.043841	-0.71309
-0.018657	-0.32218	4.6481e-08	-0.2135	3.2805e-08	-0.59165	-0.13572	-0.026214	-0.41022	0.44871	-0.069777	-1.1933	0.0080966	-0.014416	-0.0020185	-0.022295	0.018459	0.31767	2.3206e-08	-0.014667	-1.0672e-05	0.0034071	-0.0011388	-0.0013405	-0.022142	0.010966	0.027314	0.020544	-0.028135	-0.015849	-0.076675	-0.0050108	-0.0011195	-1.4512	0.038374	-0.2856	1.7832e-08	-0.91764	-0.38526	0.03573	-0.016168	-0.00083395	-0.0047444	2.7384e-08	0.002882	0.416	-0.02006	-1.0675	0.034085	-0.42762
-0.019757	-0.24535	7.4849e-11	-0.21912	1.469e-08	-0.71539	-0.10028	-0.040608	-0.43113	0.35774	-0.013947	-1.0447	0.0013938	-0.013632	-0.012789	-0.027941	0.0096607	0.37317	3.4862e-08	-0.0080613	-0.038231	0.00092215	-0.020478	-0.01309	-0.023497	0.0018426	0.0012094	0.037667	-0.0072758	-0.017322	-0.078655	-0.0077812	-0.0083233	-0.84664	0.012114	-0.22421	2.0105e-08	-1.5469	-0.47907	3.8734e-05	-0.0030461	-0.0027513	-0.011961	6.5729e-10	0.00048548	0.40126	-0.00041566	-1.0803	0.00023107	-0.41909
-0.036178	-0.27236	4.4172e-07	-0.18374	1.8308e-07	-0.69466	-0.095393	-0.04629	-0.47842	0.44115	-0.08892	-0.79251	0.10785	-0.13107	-0.034375	-0.02088	0.037634	0.52764	3.1078e-08	-0.0056277	-0.00010118	0.04439	-0.06508	-0.018507	-0.064091	0.042893	0.084203	0.10798	-0.024629	-0.0083116	-0.16976	-0.042899	-0.012879	-0.84889	0.034539	-0.27432	7.3423e-08	-1.3808	-0.47013	0.061647	-0.051166	-0.0036639	-0.074865	2.7855e-08	0.00085025	0.51465	-0.032733	-1.1626	0.072076	-0.5294
-0.028716	-0.31479	7.3925e-08	-0.20003	8.5639e-09	-0.52442	-0.055961	-0.022415	-0.22842	0.40681	-0.039585	-1.1604	0.064156	-0.044022	-0.00085125	-5.3656e-06	0.0030312	0.38244	8.5935e-08	-0.038018	-0.01523	0.013389	-0.00025722	-0.00066563	-0.00050242	0.00013444	0.048197	0.039253	-0.09319	-0.0014985	-0.036197	-0.0016006	-0.00035109	-0.96724	0.03769	-0.17688	2.9882e-08	-1.2806	-0.61179	0.0043494	-0.042356	-0.00047197	-0.00033911	4.3019e-08	0.0093126	0.427	-0.00011487	-0.92065	0.0001461	-0.40504
-0.0047566	-0.40541	5.2098e-14	-0.20312	6.5482e-08	-0.94009	-0.076528	-0.058677	-0.39758	0.46334	-0.063323	-0.78748	0.031291	-0.016677	-0.0083984	-0.0084084	0.020265	0.69251	4.1706e-08	-0.021641	-7.4265e-05	0.049337	-0.02646	-0.034983	-0.0064172	0.0033771	0.00051415	0.048591	-0.0024008	-0.081778	-0.067831	-0.0058785	-0.0016251	-0.72284	0.0039026	-0.2823	4.417e-08	-1.1835	-0.50157	0.0045586	-0.0011779	-0.00042884	-0.0034836	2.157e-09	0.0052269	0.42134	-0.003526	-0.96663	0.00084479	-0.42988
-0.05388	-0.32186	1.5968e-08	-0.22139	7.2066e-08	-0.55636	-0.11626	-0.022831	-0.52481	0.44462	-0.008989	-0.80295	0.0021243	-0.066931	-0.025904	-0.0036612	0.042255	0.42032	4.6006e-08	-0.040261	-0.11334	0.002536	-0.072191	-0.0032615	-0.0010557	0.019026	0.0024608	0.020466	-0.00077327	-0.069589	-0.047685	-0.037392	-0.0092037	-0.8578	0.022846	-0.30689	1.635e-08	-1.0638	-0.52413	0.020641	-0.020413	-0.0027203	-0.0010892	9.2055e-09	4.4992e-06	0.42753	-0.010537	-0.98077	0.011146	-0.48007
Table S3 Parameter values of 668 generalized Lotka-Volterra (gLV) models in the ensemble (La Grange). Each row represents one model and each column represents one gLV parameter. beta_i_j represents the interaction from fish species j to fish species I and beta_i_0 represents the growth rate of the species i. Here i=1:9 correspond to fish species from left to right: CNCF, GZSD, CARP, FWDM, SMBF, E…
[truncated: 40 more columns]

## Sheet: Table S4
beta_1_1	beta_2_1	beta_3_1	beta_4_1	beta_5_1	beta_6_1	beta_7_1	beta_8_1	beta_9_1	beta_1_2	beta_2_2	beta_3_2	beta_4_2	beta_5_2	beta_6_2	beta_7_2	beta_8_2	beta_9_2	beta_1_3	beta_2_3	beta_3_3	beta_4_3	beta_5_3	beta_6_3	beta_7_3	beta_8_3	beta_9_3	beta_1_4	beta_2_4	beta_3_4	beta_4_4	beta_5_4	beta_6_4	beta_7_4	beta_8_4	beta_9_4	beta_1_5	beta_2_5	beta_3_5	beta_4_5	beta_5_5	beta_6_5	beta_7_5	beta_8_5	beta_9_5	beta_1_6	beta_2_6	beta_3_6	beta_4_6	beta_5_6
0.117	0.29	0	0.12	0	0.441	0.041	0.036	0.142	0.235	0.023	0.207	0.014	0.026	0.018	0.006	0.011	0.107	0	0.007	0	0.011	0.02	0.017	0.002	0.03	0.007	0.013	0.006	0.002	0.022	0.003	0.002	0.215	0.012	0.081	0	0.258	0.079	0.015	0.007	0.004	0.012	0	0	0.688	0.046	0.713	0.006	0.392
0.028	0.216	0	0.128	0	0.268	0.032	0.017	0.113	0.227	0.046	0.244	0.03	0.008	0.02	0	0.014	0.054	0	0.096	0	0.001	0.008	0.017	0.01	0.013	0.028	0.02	0.026	0.003	0.011	0.002	0	0.185	0.006	0.077	0	0.13	0.041	0	0	0.002	0.017	0	0.003	0.545	0.011	0.532	0.012	0.193
0.103	0.29	0	0.182	0	0.503	0.085	0.033	0.115	0.426	0.017	0.326	0.013	0.032	0	0.008	0.009	0.071	0	0	0.032	0.018	0.029	0.007	0.001	0	0.001	0.027	0.013	0.004	0.064	0.012	0.005	0.212	0.011	0.063	0	0.273	0.097	0.06	0.004	0.001	0.002	0	0.002	0.687	0.052	0.604	0.001	0.333
0.024	0.27	0	0.15	0	0.364	0.062	0.013	0.201	0.252	0.069	0.421	0.037	0.023	0.01	0.011	0.012	0.129	0	0.028	0.001	0.013	0.015	0.003	0.001	0.008	0.005	0.051	0.006	0.001	0.025	0.007	0.003	0.251	0.011	0.064	0	0.335	0.121	0.005	0.001	0.001	0.003	0	0.001	0.563	0.036	0.712	0.002	0.343
0.06	0.289	0	0.129	0	0.351	0.046	0.02	0.15	0.192	0.048	0.22	0.018	0.013	0.018	0	0.016	0.065	0	0.029	0	0.008	0.004	0.009	0.028	0.014	0.036	0.008	0.025	0	0.013	0.004	0.006	0.219	0.005	0.032	0	0.188	0.074	0.009	0.005	0.004	0.012	0	0	0.518	0.006	0.588	0.001	0.362
0.017	0.362	0	0.187	0	0.426	0.077	0.021	0.186	0.36	0.069	0.325	0.024	0.02	0.015	0.004	0.025	0.081	0	0	0.008	0.013	0.019	0.005	0.003	0	0.036	0.026	0.004	0.012	0.002	0.004	0.003	0.326	0.01	0.04	0	0.409	0.156	0.017	0.002	0.001	0	0	0.02	0.875	0.007	0.922	0.002	0.705
0.003	0.221	0	0.08	0	0.214	0.055	0.007	0.161	0.197	0.01	0.217	0	0.004	0.005	0	0.006	0.063	0	0.004	0	0.01	0.013	0.003	0.003	0.001	0	0.019	0	0.003	0.011	0.002	0.001	0.181	0.001	0.031	0	0.352	0.099	0.001	0.001	0	0	0	0	0.469	0.003	0.569	0	0.343
0.038	0.155	0	0.125	0	0.253	0.047	0.044	0.132	0.202	0.005	0.242	0.009	0.019	0.01	0.006	0.01	0.077	0	0.009	0	0.009	0.02	0.012	0.014	0.01	0	0.042	0.022	0.001	0.029	0.012	0.019	0.258	0.026	0.041	0	0.195	0.05	0.003	0.002	0.002	0	0	0	0.454	0.004	0.428	0.023	0.175
0.04	0.266	0	0.111	0	0.402	0.056	0.014	0.192	0.228	0.012	0.281	0.027	0.014	0.007	0.035	0.005	0.153	0	0.006	0	0.02	0.018	0.012	0.035	0.004	0	0.04	0.006	0.002	0.043	0	0	0.165	0.009	0.056	0	0.34	0.098	0.014	0.005	0.001	0.038	0	0	0.515	0.025	0.576	0	0.279
0.063	0.395	0	0.199	0	0.527	0.068	0.009	0.177	0.316	0.035	0.35	0.016	0.015	0.01	0	0.019	0.098	0	0.031	0.079	0.014	0.03	0.013	0	0.03	0	0.005	0	0.005	0.018	0.007	0.001	0.197	0.002	0.05	0	0.276	0.07	0.008	0.002	0	0.004	0	0	0.742	0.012	0.835	0.009	0.399
0.038	0.23	0	0.138	0	0.37	0.059	0.004	0.116	0.277	0.023	0.394	0.03	0.014	0.012	0.002	0.016	0.122	0	0	0.031	0.002	0.045	0.006	0.009	0.008	0.004	0.028	0.012	0.032	0.023	0.003	0.003	0.262	0.01	0.065	0	0.302	0.005	0.008	0.005	0.002	0.005	0	0	0.507	0.046	0.739	0.022	0.34
0.107	0.428	0	0.191	0	0.393	0.107	0.041	0.206	0.438	0.122	0.479	0.023	0.03	0.001	0.021	0.025	0.105	0	0.062	0	0.023	0.043	0.001	0.048	0.014	0	0.02	0.034	0.035	0.06	0.024	0	0.302	0.007	0.062	0	0.51	0.19	0.01	0.023	0	0.038	0	0	0.845	0.024	0.725	0.001	0.622
0.055	0.316	0	0.213	0	0.473	0.06	0.018	0.136	0.327	0.009	0.404	0.036	0.01	0.01	0.001	0.01	0.091	0	0.006	0.081	0.001	0.029	0.044	0.003	0.024	0.003	0.013	0	0.009	0.033	0.004	0.005	0.214	0.003	0.056	0	0.321	0.082	0.018	0.002	0.003	0.005	0	0.008	0.654	0.019	0.671	0.003	0.41
0.06	0.3	0	0.129	0	0.375	0.054	0.013	0.161	0.289	0.005	0.262	0	0.011	0.003	0	0.004	0.114	0	0.012	0	0.047	0.02	0	0	0.009	0	0.013	0.012	0.011	0.042	0.003	0.001	0.18	0.004	0.055	0	0.27	0.107	0.03	0	0	0	0	0	0.818	0.043	0.732	0.003	0.399
0.07	0.273	0	0.159	0	0.409	0.065	0.027	0.13	0.249	0.007	0.307	0.014	0.006	0.004	0.001	0.003	0.11	0	0.009	0.006	0.007	0.007	0.022	0.015	0.004	0	0.006	0.003	0.001	0.033	0.002	0	0.237	0	0.08	0	0.35	0.124	0.002	0	0.003	0.018	0	0	0.763	0.006	0.721	0	0.451
0.041	0.194	0	0.128	0	0.321	0.041	0.03	0.142	0.211	0.008	0.108	0.015	0.017	0.01	0	0.013	0.073	0	0.014	0.001	0.003	0.018	0.002	0.001	0.018	0	0.015	0.008	0	0.025	0.007	0.006	0.249	0.013	0.045	0	0.241	0.136	0.023	0.006	0.002	0	0	0	0.612	0.053	0.658	0.034	0.371
0.085	0.189	0	0.116	0	0.25	0.093	0.03	0.133	0.261	0.009	0.22	0.023	0.016	0	0.026	0	0.067	0	0	0.117	0.045	0.053	0.002	0.05	0.001	0.001	0.053	0.004	0.042	0.056	0.018	0.003	0.156	0.014	0.093	0	0.253	0	0.032	0.005	0	0.132	0	0.003	0.436	0.03	0.374	0	0.236
0.059	0.497	0	0.217	0	0.482	0.099	0.01	0.224	0.385	0.065	0.424	0.034	0.028	0.001	0.019	0	0.14	0	0.035	0	0.023	0.021	0	0.025	0.004	0	0.019	0.006	0.004	0.008	0.007	0	0.263	0.004	0.045	0	0.396	0.086	0.003	0.001	0	0.02	0	0	0.789	0.018	0.715	0.009	0.446
0.025	0.452	0	0.204	0	0.547	0.073	0.019	0.244	0.389	0.052	0.381	0.022	0.011	0.005	0	0.011	0.133	0	0.036	0.019	0.013	0.003	0.007	0	0.018	0	0.005	0.003	0	0.023	0.002	0	0.26	0.003	0.069	0	0.267	0.087	0.016	0.006	0	0.001	0	0	0.843	0.016	0.884	0.013	0.538
0.12	0.454	0	0.276	0	0.508	0.091	0.009	0.186	0.464	0.17	0.636	0.008	0.038	0.005	0.014	0.027	0.121	0	0.052	0.002	0.022	0.033	0	0.028	0.007	0.001	0.023	0.027	0.015	0.049	0.024	0	0.42	0.004	0.059	0	0.472	0.211	0.008	0.023	0.002	0.003	0	0	0.887	0.009	0.763	0.008	0.575
0.096	0.251	0	0.157	0	0.383	0.072	0.018	0.145	0.241	0.021	0.207	0.025	0.022	0	0	0.007	0.092	0	0.016	0.004	0.017	0.018	0.001	0.029	0.002	0	0.011	0.002	0.006	0.026	0.013	0	0.196	0.001	0.039	0	0.273	0.069	0.001	0	0	0.012	0	0	0.588	0.013	0.387	0.017	0.222
0.084	0.326	0	0.171	0	0.299	0.036	0.013	0.238	0.296	0.116	0.4	0.03	0.042	0	0	0.028	0.138	0	0.044	0	0.005	0.008	0.001	0	0.002	0	0.015	0.122	0.001	0.097	0.003	0	0.295	0.005	0.054	0	0.267	0.146	0.1	0.02	0	0.003	0	0	0.687	0.034	0.498	0	0.35
0.009	0.283	0	0.161	0	0.374	0.055	0.009	0.193	0.305	0.036	0.479	0.019	0.008	0.003	0	0.003	0.147	0	0.022	0.022	0.011	0.008	0.004	0	0.009	0.002	0.017	0.004	0.005	0.023	0.001	0	0.295	0.003	0.042	0	0.431	0.154	0.015	0.003	0	0	0	0	0.644	0.017	0.747	0.017	0.395
0.081	0.152	0	0.119	0	0.289	0.074	0.016	0.162	0.225	0.078	0.215	0.013	0.013	0.016	0.007	0.002	0.072	0	0.005	0.033	0.016	0.031	0.013	0.01	0.003	0	0.028	0.007	0.051	0.059	0.002	0.004	0.237	0.014	0.072	0	0.423	0.064	0.02	0.003	0.006	0.025	0	0.008	0.534	0.048	0.54	0.002	0.243
0.038	0.121	0	0.076	0	0.147	0.022	0.016	0.078	0.14	0.003	0.163	0.02	0.02	0.003	0.017	0.005	0.071	0	0.003	0.051	0.04	0.032	0.005	0.026	0.025	0	0.05	0.017	0.007	0.029	0.006	0.011	0.169	0.029	0.028	0	0.103	0.034	0.005	0	0	0.01	0	0	0.156	0	0.192	0.001	0.049
0.047	0.422	0	0.168	0	0.471	0.049	0.003	0.163	0.546	0.123	0.555	0.004	0.051	0.028	0	0.046	0.172	0	0.064	0.085	0.023	0.017	0.003	0.002	0.014	0.005	0.019	0.056	0	0.018	0.01	0.006	0.427	0.011	0.065	0	0.471	0.169	0.033	0.001	0.005	0	0	0	0.851	0.048	0.964	0	0.623
0.061	0.34	0	0.184	0	0.495	0.047	0.038	0.196	0.325	0.055	0.405	0.04	0.032	0	0.005	0.017	0.133	0	0.056	0.127	0.037	0.034	0.015	0.012	0	0.003	0.028	0.001	0.005	0.055	0.011	0	0.196	0.003	0.077	0	0.384	0.151	0.036	0.011	0	0.041	0	0.016	0.679	0.06	0.73	0.023	0.436
0.098	0.191	0	0.134	0	0.267	0.029	0.022	0.169	0.299	0.015	0.31	0.042	0.044	0.007	0.005	0.017	0.083	0	0.008	0.065	0.024	0.04	0	0.019	0.01	0	0.048	0	0.006	0.059	0.024	0.003	0.216	0.011	0.048	0	0.326	0.1	0.051	0.008	0.001	0.011	0	0	0.457	0.05	0.366	0.016	0.251
0.007	0.217	0	0.136	0	0.328	0.041	0.001	0.175	0.152	0.033	0.147	0.021	0.008	0.001	0.007	0	0.063	0	0.083	0	0.021	0.011	0	0.012	0.009	0.026	0.025	0.019	0.003	0.022	0.002	0	0.127	0.004	0.04	0	0.135	0.066	0.012	0.002	0	0.027	0	0.006	0.57	0.035	0.605	0	0.272
0.019	0.748	0	0.326	0	0.617	0.21	0.028	0.211	0.628	0.064	0.525	0.006	0.032	0	0.036	0.007	0.146	0	0.081	0.163	0.038	0.024	0	0.063	0.006	0.006	0.036	0.042	0.009	0.052	0.025	0	0.415	0.004	0.073	0	0.577	0.203	0.005	0.017	0	0.029	0	0	0.928	0	0.917	0.072	0.725
0.059	0.36	0	0.232	0	0.442	0.06	0.024	0.198	0.311	0.071	0.406	0.032	0.02	0.021	0.001	0.021	0.099	0	0.03	0	0.008	0.009	0.004	0.001	0.015	0	0.011	0.007	0	0.018	0.004	0.004	0.25	0.003	0.037	0	0.261	0.077	0.004	0.001	0.003	0	0	0	0.681	0.008	0.496	0.04	0.311
0.021	0.338	0	0.255	0	0.639	0.066	0.033	0.162	0.466	0.032	0.503	0.013	0.035	0.011	0.008	0.015	0.103	0	0.028	0	0	0.029	0	0.007	0.019	0.013	0.041	0.005	0.001	0.035	0.006	0.004	0.385	0.012	0.046	0	0.474	0.134	0.012	0.009	0.001	0	0	0	0.845	0.029	0.805	0.035	0.485
0.031	0.129	0	0.086	0	0.191	0.02	0.017	0.077	0.174	0.016	0.137	0.018	0.006	0.014	0.006	0.013	0.073	0	0.019	0.004	0.017	0.004	0.03	0.018	0.02	0.001	0.024	0.007	0	0.019	0.008	0.008	0.318	0.007	0.048	0	0.353	0.05	0.02	0.005	0.003	0.003	0	0	0.326	0.015	0.338	0.012	0.254
0.058	0.389	0	0.224	0	0.43	0.117	0.014	0.156	0.457	0.051	0.536	0	0.027	0.012	0.014	0.016	0.076	0	0.04	0.002	0	0.021	0.004	0.01	0.008	0	0.004	0.035	0.001	0.017	0.012	0.01	0.397	0.01	0.043	0	0.406	0.136	0	0.011	0.003	0.003	0	0	0.796	0.003	0.709	0	0.465
0.068	0.303	0	0.186	0	0.433	0.078	0.064	0.139	0.435	0.022	0.399	0.029	0.034	0.008	0	0.019	0.109	0	0.003	0.174	0.009	0.04	0.004	0.009	0.049	0.007	0.049	0.042	0.012	0.076	0.012	0.015	0.298	0.034	0.077	0	0.274	0.112	0.023	0.009	0.001	0.036	0	0.007	0.834	0.064	0.902	0.006	0.544
0.026	0.149	0	0.087	0	0.217	0.034	0.005	0.129	0.117	0.004	0.211	0.006	0.007	0.003	0.007	0.002	0.061	0	0.011	0	0.012	0.012	0.001	0.008	0.002	0	0.027	0.001	0	0.023	0.004	0.004	0.108	0.005	0.045	0	0.225	0.077	0.011	0	0	0.003	0	0	0.341	0.008	0.392	0.001	0.185
0.008	0.403	0	0.185	0	0.445	0.103	0.018	0.165	0.364	0.023	0.283	0.005	0.022	0	0	0	0.1	0	0.02	0	0.006	0.006	0	0.023	0.001	0	0.015	0.015	0	0.028	0.01	0	0.243	0.004	0.063	0	0.323	0.105	0.009	0.003	0	0.021	0	0	0.822	0.003	0.9	0	0.536
0.099	0.409	0	0.211	0	0.513	0.055	0.017	0.194	0.427	0.002	0.524	0.012	0.017	0.026	0.003	0.015	0.19	0	0.05	0	0.017	0.04	0.01	0	0.011	0	0.014	0	0.015	0.022	0.001	0.007	0.452	0.005	0.079	0	0.549	0.189	0.011	0.005	0.006	0	0	0	0.879	0.001	0.788	0	0.464
0.062	0.383	0	0.184	0	0.462	0.072	0.004	0.217	0.268	0.036	0.241	0.01	0.012	0.004	0.004	0.009	0.092	0	0.02	0	0.008	0.009	0.001	0.005	0.006	0	0.005	0.005	0	0.018	0.003	0.001	0.183	0.004	0.047	0	0.276	0.107	0.003	0.002	0.001	0	0	0	0.772	0.005	0.607	0	0.415
0.095	0.381	0	0.167	0	0.467	0.099	0.014	0.185	0.514	0.029	0.41	0	0.033	0.013	0.003	0.022	0.145	0	0.054	0.188	0.025	0.024	0.003	0.029	0.013	0	0.023	0.026	0.032	0.027	0.003	0.002	0.33	0.009	0.055	0	0.295	0.063	0.028	0.002	0.004	0	0	0	0.868	0.064	0.967	0.003	0.62
0.024	0.243	0	0.109	0	0.324	0.101	0.017	0.136	0.177	0.099	0.264	0.021	0.012	0.001	0.027	0.004	0.061	0	0.085	0	0.016	0.004	0.014	0.019	0.009	0.037	0.024	0.02	0.001	0.029	0.01	0.001	0.183	0.006	0.053	0	0.104	0.035	0	0.002	0	0.009	0	0.008	0.819	0.009	0.754	0.011	0.346
0	0.498	0	0.245	0	0.613	0.061	0.02	0.196	0.395	0.039	0.156	0.023	0.015	0.005	0.001	0.007	0.138	0	0.039	0.015	0.017	0.05	0.002	0.007	0	0	0.025	0.009	0.001	0.007	0.004	0.001	0.211	0.002	0.081	0	0.331	0.105	0	0.001	0	0	0	0	0.839	0.012	0.74	0	0.559
0.046	0.537	0	0.253	0	0.555	0.098	0.012	0.251	0.619	0.05	0.585	0.008	0.015	0.007	0.004	0.025	0.16	0	0.03	0.065	0.006	0.003	0.005	0.01	0.028	0	0.023	0.071	0	0.03	0.005	0.002	0.448	0.022	0.076	0	0.368	0.14	0.029	0.003	0.001	0.004	0	0	0.861	0.09	0.925	0.01	0.611
0.102	0.473	0	0.237	0	0.554	0.054	0.027	0.152	0.34	0.158	0.384	0.049	0.072	0.014	0.009	0.03	0.094	0	0.009	0	0.017	0.023	0.007	0.046	0.062	0.066	0.011	0.027	0.008	0.006	0.016	0.002	0.181	0.003	0.05	0	0.239	0.061	0.019	0.012	0.001	0.011	0	0	0.546	0.005	0.639	0.003	0.343
0.033	0.311	0	0.212	0	0.47	0.147	0.023	0.153	0.264	0.005	0.213	0.001	0.013	0.002	0.026	0.001	0.071	0	0.004	0.007	0.002	0.012	0.001	0.023	0.001	0	0.051	0.005	0.007	0.058	0.01	0.004	0.347	0.002	0.052	0	0.394	0.108	0	0.001	0	0.011	0	0	0.831	0.007	0.626	0.002	0.377
0.063	0.23	0	0.131	0	0.408	0.048	0.016	0.16	0.216	0.026	0.272	0.031	0.021	0.006	0	0.011	0.087	0	0.018	0.083	0.013	0.031	0.004	0	0	0.009	0.003	0	0.003	0.033	0.002	0	0.185	0.006	0.04	0	0.205	0.085	0.035	0.005	0	0	0	0.005	0.625	0.012	0.703	0	0.313
0.022	0.155	0	0.077	0	0.304	0.032	0.038	0.107	0.118	0	0.215	0.009	0.007	0.026	0.001	0.011	0.118	0	0.018	0	0.007	0.01	0.036	0.002	0.01	0	0.015	0.004	0.009	0.017	0.002	0.009	0.206	0.01	0.066	0	0.176	0.034	0.01	0	0	0	0	0	0.532	0.023	0.716	0.033	0.312
0.055	0.276	0	0.143	0	0.291	0.045	0.036	0.179	0.317	0.076	0.366	0.019	0.028	0	0.009	0.015	0.106	0	0.044	0	0.005	0.004	0.004	0.005	0.01	0	0.02	0.044	0.027	0.03	0.004	0	0.23	0.015	0.033	0	0.225	0.066	0.017	0.014	0	0.005	0	0	0.61	0.062	0.612	0.027	0.315
0.01	0.477	0	0.244	0	0.581	0.132	0.069	0.163	0.645	0.047	0.702	0.059	0.043	0.003	0.057	0.05	0.111	0	0.005	0.017	0.015	0.028	0	0.033	0.012	0.048	0.133	0.151	0.011	0.102	0.021	0.003	0.453	0.025	0.067	0	0.412	0.167	0.049	0	0	0.116	0	0.001	0.77	0.081	0.841	0.019	0.523
0.006	0.286	0	0.183	0	0.367	0.054	0.002	0.189	0.445	0.045	0.529	0.024	0.016	0.007	0.002	0.004	0.07	0	0.001	0	0	0.013	0.001	0.003	0	0.027	0.018	0.02	0	0.009	0	0.001	0.309	0.01	0.046	0	0.324	0.135	0.011	0.003	0	0	0	0	0.667	0.001	0.721	0	0.313
0.026	0.232	0	0.101	0	0.238	0.023	0.017	0.078	0.242	0.017	0.138	0.013	0.018	0.003	0.003	0.006	0.055	0	0.025	0	0.002	0.013	0.002	0.005	0.008	0	0.051	0.014	0	0.026	0.005	0.001	0.278	0.006	0.05	0	0.391	0.069	0.022	0.005	0	0.004	0	0	0.511	0.02	0.576	0.004	0.37
0.087	0.207	0	0.173	0	0.29	0.073	0.032	0.099	0.172	0.002	0.263	0.005	0.007	0.007	0.001	0.007	0.055	0	0.004	0.018	0.003	0.01	0.004	0	0.037	0	0.029	0.012	0.002	0.017	0.004	0.014	0.319	0.017	0.03	0	0.176	0.074	0.001	0	0.001	0	0	0	0.42	0.009	0.309	0.028	0.164
0.015	0.12	0	0.089	0	0.184	0.025	0.007	0.087	0.125	0.005	0.197	0.009	0.004	0.004	0	0.005	0.05	0	0.013	0.003	0.009	0.004	0.006	0	0.012	0.001	0.003	0.001	0	0.007	0.001	0.001	0.206	0.002	0.024	0	0.262	0.083	0.011	0.005	0.002	0	0	0	0.236	0.005	0.311	0.013	0.144
0.037	0.381	0	0.238	0	0.493	0.103	0.038	0.147	0.225	0.1	0.299	0.031	0.018	0.009	0.004	0.024	0.094	0	0.028	0.002	0.005	0.006	0.001	0.025	0.004	0.002	0.021	0.053	0.003	0.039	0.016	0.004	0.233	0.013	0.055	0	0.229	0.081	0.008	0.002	0	0.014	0	0.001	0.832	0.028	0.809	0.135	0.53
0.014	0.356	0	0.259	0	0.494	0.139	0.018	0.145	0.39	0.07	0.437	0.019	0.024	0.005	0.01	0.011	0.077	0	0.093	0	0.015	0.007	0.027	0.028	0.01	0.009	0.056	0.021	0	0.024	0.002	0.003	0.478	0.015	0.041	0	0.621	0.232	0.003	0.007	0.002	0.028	0	0.002	0.76	0.025	0.571	0	0.357
0.051	0.369	0	0.161	0	0.4	0.054	0.029	0.126	0.524	0.023	0.377	0.003	0.015	0	0.001	0	0.086	0	0.034	0.234	0.007	0.014	0	0.001	0.002	0.002	0.013	0.033	0.015	0.027	0.011	0	0.229	0.001	0.037	0	0.382	0.192	0.007	0.024	0	0	0	0	0.759	0.017	0.924	0.012	0.618
0.036	0.136	0	0.104	0	0.197	0.04	0.003	0.13	0.111	0	0.167	0.002	0.003	0.005	0	0.007	0.068	0	0	0.012	0.005	0.017	0.005	0.001	0.012	0	0.006	0	0.001	0.012	0.001	0.005	0.165	0.005	0.024	0	0.103	0.036	0	0	0	0	0	0	0.308	0.001	0.204	0.001	0.114
0.049	0.305	0	0.102	0	0.369	0.028	0.01	0.129	0.327	0.052	0.359	0.011	0.009	0.026	0	0.016	0.079	0	0.028	0	0.009	0.009	0.005	0	0.01	0.001	0.008	0.01	0.001	0.01	0	0.001	0.173	0.003	0.018	0	0.29	0.086	0.011	0.002	0.007	0	0	0	0.588	0.008	0.634	0	0.32
0.025	0.242	0	0.145	0	0.355	0.055	0.03	0.155	0.245	0.025	0.138	0.021	0.015	0.004	0.007	0.008	0.075	0	0	0.009	0.03	0.037	0.002	0.024	0.003	0.003	0.037	0.002	0.001	0.042	0.002	0.004	0.209	0.013	0.055	0	0.269	0.096	0.025	0.01	0	0.006	0	0	0.614	0.034	0.561	0.014	0.327
0.133	0.438	0	0.274	0	0.631	0.116	0.033	0.164	0.522	0.023	0.591	0.007	0.007	0.043	0.007	0.051	0.128	0	0.008	0.027	0.004	0.035	0.027	0.063	0.022	0.01	0.052	0.016	0.008	0.067	0.022	0.02	0.632	0.019	0.059	0	0.656	0.273	0.039	0.038	0	0.005	0	0	0.891	0.037	0.762	0.143	0.519
0.051	0.411	0	0.179	0	0.431	0.143	0.006	0.209	0.278	0.034	0.294	0.009	0.003	0.012	0.02	0.018	0.124	0	0.042	0	0.014	0	0.004	0.031	0.014	0.001	0.007	0.03	0	0.035	0.012	0.007	0.26	0.011	0.057	0	0.283	0.107	0.004	0.001	0	0.024	0	0	0.873	0.002	0.853	0.028	0.525
0.083	0.288	0	0.15	0	0.364	0.132	0.037	0.139	0.289	0.005	0.298	0.02	0.012	0.016	0.009	0.007	0.076	0	0.006	0.026	0.03	0.02	0.028	0.037	0.02	0.041	0.031	0.021	0.02	0.046	0.012	0.024	0.234	0.015	0.04	0	0.237	0.068	0.016	0.002	0.001	0.141	0	0	0.687	0.017	0.702	0.039	0.398
0.089	0.438	0	0.186	0	0.56	0.1	0.034	0.178	0.482	0.042	0.497	0.033	0.027	0.042	0.023	0.03	0.148	0	0.001	0	0.014	0.014	0.036	0.04	0.019	0	0.012	0.021	0.001	0.056	0.022	0.014	0.339	0.017	0.091	0	0.5	0.198	0.033	0.005	0.019	0.04	0	0.002	0.843	0.048	0.827	0.023	0.531
0.054	0.347	0	0.201	0	0.602	0.062	0.035	0.172	0.241	0.057	0.338	0.018	0.023	0.001	0	0.023	0.083	0	0.022	0.013	0.017	0.015	0.015	0.003	0.022	0	0.008	0.004	0.011	0.021	0	0	0.179	0.002	0.054	0	0.212	0.102	0.009	0.006	0	0	0	0	0.65	0.012	0.782	0.004	0.376
0.014	0.18	0	0.109	0	0.326	0.041	0.021	0.107	0.27	0.013	0.286	0	0.014	0	0.014	0.004	0.078	0	0.016	0	0.011	0.006	0	0.008	0.008	0	0.053	0.022	0	0.041	0.004	0.001	0.226	0.007	0.048	0	0.236	0.059	0.007	0.004	0	0.005	0	0	0.639	0.039	0.787	0	0.322
0.055	0.278	0	0.206	0	0.433	0.091	0.018	0.148	0.215	0.006	0.396	0.001	0.024	0.007	0.017	0.006	0.041	0	0.006	0	0.001	0.027	0.008	0.023	0.007	0	0.036	0.006	0	0.032	0.011	0.007	0.223	0.008	0.045	0	0.26	0.059	0	0.003	0	0.01	0	0	0.569	0.014	0.513	0	0.283
0.041	0.242	0	0.17	0	0.456	0.044	0.034	0.17	0.159	0.04	0.253	0.024	0.014	0	0	0.011	0.123	0	0.026	0.023	0.02	0.021	0	0.003	0.002	0.002	0.007	0.009	0	0.034	0.006	0	0.159	0.004	0.089	0	0.181	0.088	0.013	0.006	0	0.005	0	0	0.724	0.026	0.888	0.026	0.484
0.013	0.15	0	0.084	0	0.181	0.027	0.022	0.104	0.148	0.029	0.171	0.011	0.011	0	0.002	0.005	0.048	0	0.006	0	0.006	0.003	0	0.006	0.001	0	0.028	0.014	0.001	0.034	0.011	0	0.271	0.002	0.032	0	0.284	0.056	0.001	0.005	0	0.007	0	0	0.265	0.001	0.371	0	0.17
0.076	0.332	0	0.165	0	0.466	0.106	0.024	0.136	0.374	0.02	0.313	0.015	0.018	0.03	0.021	0.009	0.096	0	0.007	0.015	0.019	0.029	0.023	0.025	0.001	0	0.018	0.009	0.002	0.029	0.004	0.024	0.266	0.022	0.051	0	0.313	0.104	0.009	0.005	0.005	0.008	0	0	0.738	0.016	0.807	0.031	0.428
0.034	0.469	0	0.25	0	0.591	0.062	0.028	0.118	0.393	0.024	0.423	0.029	0.011	0.005	0	0.014	0.078	0	0.025	0.243	0.035	0.014	0.022	0.001	0.032	0.005	0.007	0.006	0.005	0.016	0.007	0	0.18	0.001	0.038	0	0.245	0.092	0.007	0.007	0	0.001	0	0	0.696	0	0.887	0.007	0.488
0.054	0.431	0	0.176	0	0.399	0.097	0.039	0.186	0.392	0.145	0.465	0.045	0.037	0.002	0.049	0.029	0.126	0	0.034	0	0.015	0.006	0	0.01	0.008	0	0.045	0.054	0.01	0.045	0.031	0	0.367	0.005	0.057	0	0.37	0.102	0.009	0.012	0	0.011	0	0	0.765	0.019	0.782	0.019	0.602
0.029	0.405	0	0.22	0	0.517	0.089	0.021	0.215	0.413	0.029	0.548	0.002	0.022	0	0.005	0	0.189	0	0.017	0.002	0.005	0.013	0	0.007	0	0	0.05	0.013	0	0.034	0.009	0	0.587	0.01	0.053	0	0.684	0.336	0.007	0.007	0	0.001	0	0	0.879	0.055	0.881	0	0.639
0.035	0.179	0	0.172	0	0.338	0.052	0.002	0.112	0.262	0.008	0.2	0.011	0.011	0.008	0	0.008	0.061	0	0.016	0.052	0.002	0.026	0.011	0	0.017	0	0.001	0.002	0.007	0.016	0.005	0	0.3	0.009	0.059	0	0.38	0.103	0.002	0.001	0.005	0.003	0	0	0.825	0.003	0.791	0.025	0.46
0.083	0.384	0	0.21	0	0.546	0.071	0.014	0.198	0.427	0.069	0.48	0.034	0.031	0.013	0	0.016	0.16	0	0	0.138	0.027	0.04	0.007	0	0.023	0.014	0.004	0.004	0.005	0.063	0.008	0	0.526	0.004	0.068	0	0.595	0.2	0.056	0.006	0.002	0	0	0.002	0.888	0.041	0.815	0	0.604
0.033	0.398	0	0.189	0	0.513	0.051	0.004	0.181	0.406	0.053	0.472	0.019	0.017	0.003	0	0.01	0.151	0	0.035	0	0.014	0.016	0	0	0.009	0.006	0.006	0.017	0.009	0.023	0.003	0.001	0.267	0.003	0.045	0	0.377	0.069	0.012	0.001	0.001	0	0	0	0.846	0.006	0.859	0.001	0.447
0.075	0.279	0	0.124	0	0.447	0.093	0.082	0.191	0.435	0.032	0.524	0.032	0.033	0.055	0.001	0.019	0.155	0	0.006	0.056	0.025	0.059	0.006	0.079	0.027	0.002	0.059	0.023	0.041	0.035	0.006	0.027	0.303	0.023	0.061	0	0.346	0.086	0.02	0.007	0.002	0.039	0	0.001	0.582	0.021	0.679	0.04	0.326
0.062	0.281	0	0.119	0	0.421	0.044	0.019	0.137	0.293	0.015	0.255	0.014	0.014	0.008	0.001	0.001	0.088	0	0	0.009	0.025	0.015	0.007	0.008	0	0	0.002	0	0.003	0.02	0	0.002	0.253	0	0.046	0	0.274	0.09	0.003	0.004	0.002	0	0	0	0.805	0	0.828	0.001	0.455
0.097	0.408	0	0.287	0	0.52	0.073	0.041	0.156	0.417	0.092	0.583	0.033	0.031	0	0.005	0.01	0.122	0	0.051	0.173	0.028	0.019	0	0.01	0.032	0.007	0.023	0.019	0.019	0.045	0.008	0	0.361	0.007	0.042	0	0.496	0.156	0.018	0.037	0	0.002	0	0.001	0.836	0.018	0.71	0.028	0.533
0.089	0.345	0	0.188	0	0.458	0.054	0.02	0.141	0.163	0.058	0.224	0.006	0.013	0.002	0.002	0.019	0.076	0	0.046	0.079	0	0.007	0.006	0	0.023	0.001	0.006	0.005	0.002	0.011	0.003	0	0.155	0.002	0.038	0	0.154	0.08	0.004	0.008	0	0	0	0	0.53	0.016	0.546	0.041	0.355
0.088	0.384	0	0.142	0	0.484	0.06	0.032	0.178	0.425	0.013	0.403	0.048	0.041	0.008	0.001	0.002	0.156	0	0.003	0.08	0.015	0.066	0.008	0.005	0.004	0.005	0.044	0	0.012	0.036	0.013	0.007	0.205	0.019	0.067	0	0.367	0.137	0.012	0.011	0	0.141	0	0	0.847	0.009	0.897	0.006	0.574
0.06	0.266	0	0.108	0	0.315	0.035	0.013	0.09	0.25	0.019	0.283	0.009	0.023	0.002	0	0.004	0.045	0	0.036	0.12	0.014	0.037	0.003	0	0.006	0.001	0.007	0.002	0.005	0.011	0.005	0	0.145	0	0.023	0	0.421	0.088	0.006	0.012	0.001	0	0	0	0.493	0.026	0.523	0.004	0.272
0.098	0.533	0	0.213	0	0.523	0.081	0.034	0.185	0.539	0.013	0.584	0.022	0.015	0.023	0.001	0.018	0.129	0	0.079	0.015	0.015	0.017	0.007	0.015	0.023	0	0.028	0.02	0.001	0.021	0.011	0.011	0.297	0.006	0.054	0	0.317	0.131	0.008	0.008	0.003	0.006	0	0	0.796	0.002	0.762	0.021	0.463
0.061	0.362	0	0.157	0	0.465	0.09	0.038	0.107	0.332	0.011	0.271	0.01	0.013	0.033	0.002	0.023	0.069	0	0.018	0.003	0.004	0.023	0.027	0.004	0.024	0.004	0.018	0.008	0.004	0.019	0.009	0.011	0.287	0.011	0.05	0	0.315	0.111	0.008	0.004	0.005	0.002	0	0.003	0.881	0.047	0.865	0.011	0.576
0.123	0.378	0	0.222	0	0.496	0.11	0.037	0.147	0.673	0.065	0.692	0.097	0.074	0.018	0.025	0.034	0.096	0	0.021	0.219	0.06	0.081	0.013	0.05	0.012	0.096	0.092	0.089	0.035	0.106	0.021	0.036	0.345	0.025	0.066	0	0.474	0.166	0.016	0	0	0.219	0	0.001	0.787	0.002	0.774	0.037	0.523
0.073	0.203	0	0.112	0	0.355	0.039	0.027	0.125	0.278	0.02	0.298	0.031	0.034	0	0.01	0.004	0.113	0	0.007	0.074	0.016	0.018	0.001	0.007	0.004	0	0.036	0.003	0.009	0.03	0.004	0	0.234	0.003	0.051	0	0.279	0.108	0.008	0.003	0	0.002	0	0	0.681	0.028	0.704	0.019	0.333
0.03	0.266	0	0.163	0	0.319	0.065	0.01	0.155	0.308	0.082	0.215	0.013	0.007	0.004	0.008	0.014	0.075	0	0.02	0.001	0.006	0	0	0.009	0.007	0	0.016	0.057	0	0.039	0.002	0.003	0.416	0.009	0.041	0	0.371	0.074	0.047	0.008	0	0.001	0	0.031	0.702	0.05	0.69	0.021	0.387
0.014	0.226	0	0.128	0	0.261	0.067	0.024	0.134	0.307	0.005	0.297	0.004	0.022	0.004	0.031	0.006	0.072	0	0.023	0.035	0	0.024	0.001	0.019	0.01	0.005	0.055	0.023	0.009	0.027	0.004	0.007	0.265	0.033	0.041	0	0.149	0.054	0.013	0.001	0	0.002	0	0	0.317	0.027	0.452	0.006	0.168
0.072	0.4	0	0.233	0	0.41	0.116	0.027	0.216	0.435	0.008	0.538	0.004	0.032	0.003	0	0.007	0.127	0	0.09	0.01	0.002	0.008	0	0.015	0.007	0.003	0.045	0.027	0.02	0.114	0.028	0.006	0.293	0.024	0.086	0	0.314	0.103	0.076	0	0	0.225	0	0	0.837	0.034	0.867	0.022	0.546
0.127	0.421	0	0.334	0	0.58	0.086	0.053	0.156	0.539	0.064	0.569	0.035	0.03	0.073	0.011	0.033	0.107	0	0.035	0.132	0.002	0.049	0.027	0.042	0.024	0.01	0.033	0	0.048	0.036	0.03	0.02	0.348	0.01	0.049	0	0.446	0.127	0.02	0.006	0.004	0.001	0	0	0.854	0.064	0.717	0.021	0.483
0.01	0.371	0	0.197	0	0.334	0.032	0.01	0.215	0.466	0.101	0.421	0.024	0.039	0	0.003	0.035	0.098	0	0.02	0	0.024	0.003	0.011	0.036	0.001	0.028	0.031	0.082	0.014	0.082	0.019	0	0.259	0.011	0.111	0	0.196	0.125	0.002	0.01	0.001	0.005	0	0.034	0.514	0.257	0.688	0.003	0.363
0.085	0.285	0	0.144	0	0.392	0.087	0.03	0.15	0.432	0.011	0.514	0.014	0.013	0.02	0.013	0.015	0.135	0	0.012	0.005	0.008	0.04	0.004	0.007	0.014	0.001	0.052	0.029	0.009	0.026	0.011	0.01	0.364	0.018	0.063	0	0.297	0.058	0.006	0	0.006	0.002	0	0.013	0.677	0.045	0.768	0.017	0.332
0.047	0.512	0	0.249	0	0.569	0.059	0.046	0.201	0.476	0.049	0.503	0.012	0.021	0.05	0.001	0.043	0.116	0	0.002	0.029	0.005	0.009	0.023	0.002	0.032	0	0.012	0.013	0.007	0.022	0.004	0.002	0.41	0.017	0.049	0	0.521	0.237	0.035	0.009	0.024	0	0	0	0.897	0.119	0.78	0.051	0.62
0.046	0.524	0	0.28	0	0.558	0.097	0.01	0.185	0.604	0.084	0.672	0.001	0.054	0	0.018	0.002	0.152	0	0.065	0.022	0.001	0.026	0	0.008	0	0.004	0.083	0.017	0.021	0.066	0.01	0	0.53	0.004	0.08	0	0.708	0.218	0	0.003	0	0.007	0	0	0.964	0.003	0.935	0	0.583
0.133	0.337	0	0.182	0	0.49	0.092	0.039	0.168	0.329	0.016	0.287	0.04	0.03	0.018	0	0.011	0.111	0	0	0.13	0.032	0.046	0.027	0.003	0.041	0	0.002	0.002	0.012	0.048	0.007	0.002	0.201	0.002	0.052	0	0.231	0.086	0.056	0.004	0.004	0	0	0	0.605	0.014	0.628	0	0.323
0.074	0.371	0	0.16	0	0.475	0.076	0.015	0.158	0.496	0.011	0.385	0.002	0.035	0.004	0.012	0.003	0.086	0	0.004	0.033	0.001	0.018	0.001	0.007	0.008	0.001	0.015	0.01	0.003	0.021	0.009	0.001	0.303	0.013	0.039	0	0.344	0.112	0.018	0.001	0	0.017	0	0	0.859	0.022	0.873	0.013	0.497
0.082	0.313	0	0.168	0	0.474	0.063	0.026	0.185	0.328	0.002	0.358	0.014	0.02	0.018	0.006	0.005	0.116	0	0.003	0	0.009	0.025	0.03	0.005	0.017	0	0.034	0.001	0.006	0.044	0	0.002	0.258	0.006	0.06	0	0.342	0.109	0.042	0.002	0.004	0.013	0	0.002	0.665	0.024	0.637	0.001	0.37
0.111	0.333	0	0.252	0	0.48	0.071	0.028	0.117	0.272	0.006	0.36	0.003	0.009	0.018	0	0.016	0.082	0	0.016	0.037	0.001	0.012	0.017	0	0.02	0.001	0.008	0.003	0.001	0.051	0.007	0.005	0.454	0.005	0.045	0	0.508	0.167	0.017	0.007	0.007	0	0	0.001	0.787	0	0.64	0.048	0.416
0.047	0.379	0	0.206	0	0.468	0.091	0.03	0.159	0.445	0.101	0.472	0.036	0.028	0	0.02	0.013	0.087	0	0.029	0.021	0.01	0.004	0	0.02	0.009	0.003	0.047	0.026	0.013	0.048	0.015	0	0.31	0.005	0.065	0	0.452	0.143	0.017	0.005	0	0.048	0	0	0.893	0.029	0.895	0.024	0.63
0.061	0.434	0	0.23	0	0.507	0.117	0.015	0.184	0.51	0.03	0.456	0.033	0.033	0.001	0	0.009	0.111	0	0.022	0.033	0.005	0.022	0	0.02	0.002	0.002	0.008	0.015	0.001	0.036	0.007	0	0.281	0.013	0.048	0	0.292	0.081	0.008	0.001	0	0.04	0	0	0.884	0.013	0.933	0.111	0.553
0.08	0.32	0	0.199	0	0.369	0.066	0.014	0.12	0.345	0.004	0.255	0.004	0.012	0.006	0	0.006	0.047	0	0.014	0.066	0.001	0.02	0.005	0	0	0.003	0.004	0.009	0.004	0.026	0.008	0.004	0.327	0.016	0.054	0	0.3	0.108	0.021	0.001	0.001	0	0	0	0.67	0.009	0.806	0.029	0.456
0.027	0.298	0	0.176	0	0.404	0.098	0.005	0.178	0.24	0.051	0.221	0.03	0.014	0.007	0	0.002	0.092	0	0.016	0	0.011	0.011	0	0.021	0.013	0.001	0.018	0	0.014	0.033	0.003	0.002	0.317	0.006	0.052	0	0.438	0.1	0.012	0	0.001	0.004	0	0	0.717	0.016	0.632	0.024	0.427
0.085	0.412	0	0.179	0	0.47	0.056	0.018	0.156	0.397	0.091	0.453	0.018	0.055	0.011	0	0.007	0.119	0	0.072	0.034	0.01	0.028	0.009	0	0.011	0.004	0.01	0.014	0.003	0.015	0.002	0	0.263	0.004	0.054	0	0.287	0.073	0.007	0.009	0.001	0	0	0.003	0.811	0.018	0.833	0	0.467
0.007	0.251	0	0.178	0	0.47	0.114	0.032	0.137	0.284	0.028	0.27	0.028	0.023	0.001	0.017	0.01	0.093	0	0.015	0.076	0.005	0.026	0.004	0.029	0.011	0.004	0.05	0.034	0.002	0.059	0.013	0.01	0.275	0.039	0.073	0	0.256	0.065	0.023	0.005	0.002	0.031	0	0	0.757	0.043	0.901	0.098	0.525
0.054	0.35	0	0.222	0	0.508	0.108	0.039	0.182	0.434	0.029	0.506	0.012	0.024	0.045	0.01	0.044	0.14	0	0.005	0.027	0.007	0.032	0.015	0.008	0.026	0	0.069	0.013	0.016	0.053	0.025	0.034	0.475	0.025	0.094	0	0.498	0.21	0.006	0.001	0.003	0.015	0	0.002	0.893	0.072	0.851	0	0.627
0.004	0.095	0	0.042	0	0.107	0.013	0.004	0.057	0.074	0.001	0.115	0	0.001	0	0	0	0.061	0	0.025	0.045	0	0.005	0	0	0	0.001	0.003	0.006	0.006	0.009	0	0	0.096	0	0.025	0	0.239	0.043	0	0	0	0	0	0	0.181	0	0.272	0	0.199
0.056	0.232	0	0.168	0	0.288	0.033	0.008	0.151	0.322	0.02	0.34	0.015	0.006	0.01	0.001	0.011	0.088	0	0.02	0.056	0.007	0.009	0.006	0	0.011	0	0.001	0.02	0.003	0.025	0.003	0.004	0.405	0.005	0.065	0	0.432	0.173	0.027	0.003	0.003	0.001	0	0	0.674	0.019	0.802	0.083	0.494
0.091	0.334	0	0.19	0	0.4	0.081	0.05	0.142	0.429	0.032	0.368	0.033	0.03	0.046	0.01	0.013	0.089	0	0	0.021	0.015	0.071	0.011	0.019	0.008	0.005	0.034	0.015	0.031	0.073	0.014	0.016	0.184	0.029	0.077	0	0.315	0.109	0.046	0.032	0.032	0.032	0	0	0.673	0.031	0.615	0.003	0.359
0.133	0.474	0	0.267	0	0.483	0.125	0.012	0.172	0.397	0.068	0.544	0.002	0.021	0.007	0.042	0.017	0.119	0	0.035	0	0.016	0.012	0.004	0.025	0.012	0	0.007	0.036	0.001	0.045	0.035	0.002	0.305	0.004	0.061	0	0.467	0.127	0.006	0.008	0	0.009	0	0	0.857	0.003	0.717	0.002	0.448
0.086	0.206	0	0.146	0	0.334	0.046	0.038	0.114	0.328	0.007	0.369	0.014	0.02	0.016	0.001	0.031	0.089	0	0.035	0.112	0.005	0.028	0.002	0.002	0.027	0.003	0.039	0.025	0.019	0.022	0.014	0.005	0.309	0.012	0.087	0	0.199	0.063	0.007	0.003	0.001	0	0	0.002	0.715	0.073	0.834	0.067	0.413
0.063	0.514	0	0.269	0	0.593	0.051	0.031	0.182	0.465	0.133	0.549	0.053	0.038	0.025	0.006	0.018	0.109	0	0.05	0	0.006	0.066	0.007	0.007	0.011	0.04	0.03	0.025	0.002	0.042	0.001	0.005	0.348	0.005	0.058	0	0.593	0.239	0.028	0.003	0.006	0.004	0	0.007	0.891	0.02	0.79	0	0.585
0.07	0.323	0	0.174	0	0.448	0.039	0.056	0.184	0.437	0.042	0.377	0.035	0.02	0.044	0	0.021	0.153	0	0	0	0.001	0.034	0.027	0	0.027	0	0.061	0.007	0.082	0.036	0.002	0.009	0.372	0.012	0.054	0	0.466	0.14	0.038	0.006	0.016	0.032	0	0	0.84	0.093	0.787	0.054	0.488
0.003	0.46	0	0.172	0	0.483	0.142	0.059	0.178	0.404	0.106	0.197	0.033	0.05	0.002	0.005	0.029	0.064	0	0.001	0.012	0.02	0.011	0.005	0.054	0.012	0.054	0.048	0.016	0.002	0.025	0.017	0	0.295	0.011	0.045	0	0.344	0.081	0.065	0	0	0.047	0	0.002	0.772	0.006	0.772	0.001	0.532
0.073	0.389	0	0.236	0	0.507	0.057	0.007	0.179	0.517	0.094	0.63	0.003	0.025	0.025	0.003	0.032	0.135	0	0.052	0	0.001	0.015	0.003	0.014	0.011	0.001	0.011	0.022	0	0.033	0.012	0.009	0.377	0.014	0.087	0	0.547	0.24	0.007	0.004	0.007	0.006	0	0	0.899	0.027	0.902	0	0.622
0.056	0.412	0	0.16	0	0.42	0.077	0.013	0.198	0.34	0.033	0.296	0.006	0.021	0	0.009	0.002	0.096	0	0.048	0	0.007	0.001	0	0.007	0.007	0.001	0.004	0.041	0	0.017	0.008	0	0.264	0.005	0.068	0	0.192	0.068	0.023	0.001	0	0.001	0	0.005	0.83	0.003	0.904	0	0.529
0.098	0.505	0	0.228	0	0.548	0.055	0.031	0.212	0.629	0.082	0.568	0.029	0.059	0.02	0	0.023	0.142	0	0.034	0.046	0.004	0.019	0.002	0	0.036	0.002	0.027	0.005	0.016	0.067	0.005	0.004	0.497	0.032	0.051	0	0.627	0.301	0.137	0.018	0.004	0	0	0	0.911	0.076	0.865	0.008	0.668
0.095	0.351	0	0.171	0	0.46	0.08	0.02	0.141	0.375	0.04	0.413	0.008	0.011	0.003	0.013	0.003	0.096	0	0.041	0	0.017	0.003	0.005	0.011	0.005	0	0.004	0.013	0	0.026	0.009	0.001	0.249	0	0.056	0	0.331	0.139	0.003	0.002	0	0.002	0	0	0.863	0.008	0.745	0	0.427
0.091	0.368	0	0.215	0	0.578	0.067	0.039	0.172	0.406	0.013	0.397	0.019	0.013	0.027	0	0.015	0.089	0	0.021	0.03	0.011	0.014	0.012	0	0.017	0	0.026	0	0.008	0.016	0.001	0.002	0.468	0.004	0.074	0	0.584	0.241	0.012	0.005	0.01	0	0	0	0.83	0.048	0.67	0.036	0.454
0.075	0.574	0	0.272	0	0.575	0.088	0.032	0.232	0.483	0.037	0.506	0.01	0.009	0	0.01	0.013	0.17	0	0.031	0	0.014	0.017	0	0.019	0.007	0	0.01	0.035	0.002	0.061	0.013	0	0.4	0.015	0.07	0	0.607	0.191	0.02	0.018	0	0.03	0	0	0.924	0.007	0.782	0.027	0.623
0.021	0.359	0	0.15	0	0.496	0.06	0.033	0.177	0.276	0.081	0.264	0.029	0.021	0.016	0.03	0.029	0.099	0	0.015	0.022	0.01	0.007	0.026	0.012	0.014	0	0.033	0.048	0.002	0.032	0.011	0.001	0.237	0.015	0.084	0	0.244	0.072	0.015	0.003	0.01	0.024	0	0	0.854	0.035	0.931	0.058	0.635
0.016	0.189	0	0.114	0	0.263	0.031	0.004	0.102	0.211	0.004	0.224	0.008	0.003	0.004	0	0.009	0.077	0	0.007	0.046	0.002	0.001	0.005	0	0.033	0	0.003	0	0	0.01	0.002	0.001	0.266	0.001	0.036	0	0.498	0.117	0.011	0.006	0.002	0	0	0	0.479	0.002	0.465	0.01	0.279
0.045	0.137	0	0.083	0	0.299	0.032	0.032	0.114	0.182	0.025	0.291	0.003	0.007	0.027	0.001	0.025	0.069	0	0.003	0.014	0.006	0.026	0.02	0	0.017	0.003	0.008	0.002	0.038	0.002	0.003	0	0.202	0.005	0.029	0	0.213	0.078	0.021	0	0.014	0	0	0.003	0.312	0.029	0.42	0.003	0.199
0.059	0.33	0	0.19	0	0.408	0.066	0.041	0.146	0.185	0.02	0.172	0.002	0.009	0.013	0.005	0.021	0.059	0	0.012	0.044	0	0.002	0.012	0.012	0.03	0	0.009	0.021	0.005	0.015	0.006	0.005	0.253	0.009	0.039	0	0.298	0.088	0.012	0.007	0.004	0	0	0.003	0.817	0.045	0.682	0.108	0.519
0.057	0.305	0	0.181	0	0.451	0.059	0.094	0.13	0.384	0.025	0.354	0.026	0.025	0.041	0.003	0.036	0.084	0	0.012	0.148	0.03	0.033	0.01	0.006	0.041	0.026	0.026	0.065	0.037	0.053	0.013	0	0.233	0.022	0.045	0	0.244	0.052	0.017	0.007	0.006	0.026	0	0.016	0.812	0.024	0.814	0.062	0.423
0.025	0.124	0	0.073	0	0.255	0.04	0.016	0.078	0.09	0.047	0.185	0.018	0.009	0.013	0.002	0.016	0.044	0	0.033	0	0.008	0.006	0.022	0.024	0.015	0.003	0.018	0.015	0	0.016	0.002	0.005	0.171	0	0.035	0	0.084	0.036	0.004	0.002	0.003	0.008	0	0	0.27	0.009	0.44	0.006	0.144
0.086	0.268	0	0.181	0	0.381	0.067	0.014	0.131	0.354	0.041	0.385	0.004	0.03	0.013	0.001	0.011	0.087	0	0.033	0.051	0.004	0.013	0.009	0.011	0.014	0.001	0.006	0.012	0.003	0.029	0.012	0.008	0.251	0.007	0.074	0	0.297	0.089	0.001	0.007	0.003	0.002	0	0	0.772	0.01	0.744	0.002	0.372
0.041	0.464	0	0.302	0	0.605	0.086	0.057	0.168	0.429	0.043	0.59	0.006	0.022	0.002	0.006	0.015	0.121	0	0.038	0.048	0.002	0.016	0.006	0.024	0.026	0.002	0.031	0.037	0.015	0.053	0.009	0	0.586	0.006	0.055	0	0.755	0.307	0.014	0.02	0	0.001	0	0.002	0.915	0.053	0.764	0.028	0.65
0.045	0.353	0	0.168	0	0.437	0.074	0.027	0.141	0.345	0.009	0.478	0.031	0.019	0.011	0.015	0.012	0.138	0	0.005	0.004	0.026	0.042	0.007	0.028	0.02	0	0.042	0.008	0.001	0.045	0.01	0.014	0.227	0.019	0.056	0	0.38	0.097	0.02	0.003	0	0.064	0	0	0.647	0.016	0.677	0.011	0.351
0.061	0.237	0	0.129	0	0.34	0.037	0.038	0.156	0.273	0.013	0.284	0.025	0.015	0.036	0	0.008	0.099	0	0.002	0	0.015	0.021	0.012	0.013	0.006	0	0.019	0.006	0.019	0.027	0.006	0.01	0.152	0.015	0.072	0	0.217	0.093	0.008	0.004	0.013	0.017	0	0.001	0.534	0.026	0.499	0.025	0.243
0.016	0.139	0	0.081	0	0.234	0.026	0.01	0.102	0.085	0.001	0.143	0	0.999	0	0	0	0.056	0	0.002	0.01	0.001	0.016	0	0	0	0	0.007	0.001	0.001	0.008	0.005	0	0.099	0	0.028	0	0.361	0.113	0	0.005	0	0	0	0	0.312	0.006	0.34	0	0.186
0.054	0.225	0	0.156	0	0.321	0.075	0.027	0.119	0.322	0.005	0.365	0.01	0.024	0.004	0.024	0.004	0.064	0	0.01	0.004	0.009	0.022	0.001	0.014	0.016	0	0.066	0.025	0.003	0.059	0.011	0.007	0.333	0.034	0.06	0	0.4	0.099	0.008	0.002	0.003	0.017	0	0	0.558	0.012	0.483	0.013	0.23
0.059	0.371	0	0.174	0	0.397	0.083	0.014	0.178	0.424	0.101	0.482	0.023	0.03	0.007	0.005	0.027	0.158	0	0.027	0.035	0.019	0.009	0.003	0.004	0.015	0.001	0.017	0.02	0.001	0.004	0.004	0	0.436	0.007	0.07	0	0.544	0.154	0.012	0.004	0.001	0.003	0	0	0.817	0.022	0.878	0	0.566
0.083	0.352	0	0.187	0	0.48	0.051	0.105	0.138	0.287	0.008	0.299	0.029	0.018	0.044	0.002	0.033	0.115	0	0.007	0.011	0.018	0.024	0.045	0.017	0.021	0	0.029	0.05	0.037	0.033	0.023	0.037	0.257	0.012	0.049	0	0.316	0.127	0.027	0	0.023	0.017	0	0.003	0.745	0.059	0.669	0.065	0.509
0.084	0.469	0	0.216	0	0.487	0.102	0.008	0.141	0.553	0.061	0.49	0.011	0.037	0.003	0.026	0.012	0.085	0	0.026	0	0.025	0.033	0	0.026	0.001	0	0.048	0.029	0.007	0.059	0.016	0	0.377	0.011	0.066	0	0.516	0.21	0.012	0.011	0.001	0.029	0	0	0.913	0.057	0.888	0.036	0.686
0.063	0.244	0	0.122	0	0.335	0.065	0.049	0.164	0.248	0.005	0.262	0.035	0.017	0.006	0.02	0.011	0.085	0	0.004	0.169	0.036	0.048	0.022	0.027	0.014	0.002	0.027	0.009	0.015	0.037	0.011	0.02	0.177	0.018	0.049	0	0.217	0.09	0.011	0.006	0.001	0.027	0	0.001	0.599	0.018	0.68	0.015	0.436
0.028	0.5	0	0.223	0	0.494	0.15	0.013	0.266	0.367	0.025	0.293	0.008	0.018	0	0.026	0.002	0.113	0	0.029	0	0.007	0.016	0	0.017	0.001	0	0.009	0.015	0	0.017	0.005	0	0.232	0.006	0.061	0	0.257	0.073	0.003	0.003	0	0.004	0	0.001	0.757	0.001	0.806	0	0.496
0.014	0.356	0	0.155	0	0.519	0.052	0.03	0.262	0.197	0.039	0.25	0.012	0.004	0.026	0.002	0.012	0.11	0	0.027	0	0.011	0.013	0.014	0.008	0.011	0.007	0.017	0.008	0.001	0.02	0.008	0.003	0.164	0.005	0.062	0	0.222	0.105	0.006	0.002	0.005	0.005	0	0.001	0.824	0.021	0.893	0.011	0.588
0.015	0.215	0	0.119	0	0.241	0.071	0.02	0.138	0.24	0.026	0.359	0.002	0.018	0	0.033	0	0.11	0	0.035	0.056	0.007	0.011	0	0.033	0.001	0.001	0.045	0.032	0.019	0.096	0.017	0	0.442	0	0.05	0	0.362	0.164	0	0.002	0	0.015	0	0	0.629	0.006	0.667	0	0.432
0.027	0.443	0	0.211	0	0.517	0.057	0.022	0.176	0.442	0.027	0.463	0.044	0.017	0.007	0.003	0.018	0.106	0	0.015	0.036	0.034	0.035	0.005	0.018	0	0.008	0.022	0.008	0.001	0.034	0.004	0.001	0.221	0.008	0.051	0	0.319	0.115	0.016	0.006	0	0.008	0	0	0.743	0.031	0.776	0.027	0.442
0.057	0.376	0	0.217	0	0.455	0.085	0.02	0.225	0.5	0.061	0.459	0.048	0.039	0.002	0.004	0	0.158	0	0.008	0.005	0.02	0.033	0.001	0.05	0.002	0	0.029	0.003	0.058	0.035	0.006	0	0.294	0.005	0.064	0	0.483	0.157	0.011	0.001	0	0.065	0	0	0.875	0.014	0.817	0	0.539
0.058	0.211	0	0.259	0	0.423	0.058	0.024	0.123	0.37	0.037	0.686	0.024	0.006	0.009	0	0.026	0.105	0	0.029	0.032	0.001	0.001	0.011	0	0.056	0.003	0.023	0.006	0.039	0.028	0.001	0.002	0.499	0.007	0.045	0	0.447	0.178	0.008	0	0.002	0	0	0.001	0.716	0.02	0.676	0.029	0.393
0.016	0.257	0	0.138	0	0.264	0.041	0.024	0.141	0.211	0.043	0.175	0.01	0.039	0	0	0.016	0.05	0	0.015	0.009	0.007	0.006	0	0	0.013	0.004	0.036	0.011	0	0.017	0.01	0.001	0.3	0.005	0.039	0	0.406	0.094	0.021	0.015	0.001	0	0	0.001	0.523	0.008	0.432	0	0.399
0.039	0.181	0	0.128	0	0.259	0.04	0.005	0.082	0.287	0.009	0.217	0.012	0.014	0.001	0.002	0.004	0.057	0	0.005	0.017	0.009	0.042	0.001	0.008	0.004	0	0.006	0	0.001	0.034	0.005	0.001	0.356	0.004	0.047	0	0.361	0.052	0.001	0.002	0	0.003	0	0	0.56	0.005	0.52	0.013	0.321
0.078	0.37	0	0.228	0	0.548	0.078	0.012	0.177	0.505	0.119	0.602	0.001	0.049	0.023	0.001	0.051	0.097	0	0.033	0.001	0	0.018	0.005	0	0.017	0.005	0.015	0.022	0.006	0.023	0.01	0.003	0.365	0.008	0.045	0	0.349	0.107	0.003	0.013	0.008	0	0	0.002	0.818	0.016	0.764	0.016	0.439
0.093	0.298	0	0.202	0	0.399	0.083	0.016	0.198	0.307	0.031	0.415	0.021	0.013	0.002	0	0.004	0.117	0	0.039	0	0.019	0.015	0	0.03	0.008	0.003	0.008	0.022	0.013	0.02	0.004	0	0.292	0.009	0.039	0	0.441	0.115	0.006	0	0	0.046	0	0	0.67	0.009	0.707	0.042	0.34
0.041	0.461	0	0.253	0	0.482	0.061	0.012	0.231	0.492	0.022	0.358	0.022	0.01	0.001	0	0.003	0.107	0	0.017	0.105	0.005	0.015	0	0	0.002	0	0.004	0.009	0.005	0.032	0.003	0	0.348	0.004	0.106	0	0.525	0.159	0.016	0.001	0	0.001	0	0	0.899	0.017	0.92	0.064	0.701
0.025	0.389	0	0.272	0	0.473	0.112	0.035	0.205	0.373	0.066	0.534	0.004	0.014	0.001	0.016	0.021	0.187	0	0.031	0.041	0.002	0.005	0.001	0.021	0	0	0.051	0.05	0.006	0.063	0.011	0	0.438	0.021	0.047	0	0.493	0.139	0.028	0.021	0	0.043	0	0	0.854	0.04	0.863	0.008	0.525
0.057	0.326	0	0.198	0	0.445	0.097	0.025	0.124	0.331	0.027	0.21	0.038	0.035	0.012	0.007	0.009	0.065	0	0.026	0.001	0.001	0.02	0.041	0.018	0.007	0.009	0.033	0	0	0.041	0.008	0.009	0.272	0.016	0.055	0	0.38	0.14	0.003	0.011	0.015	0.003	0	0	0.828	0.031	0.687	0	0.484
0.051	0.38	0	0.208	0	0.393	0.098	0.016	0.162	0.369	0.024	0.622	0.012	0.018	0.001	0.036	0.005	0.126	0	0.021	0	0.02	0.019	0.002	0.028	0.008	0	0.014	0.006	0	0.036	0.001	0	0.39	0	0.05	0	0.494	0.118	0	0.001	0	0.009	0	0	0.637	0.005	0.651	0	0.412
0.033	0.266	0	0.152	0	0.448	0.05	0.021	0.17	0.198	0.093	0.274	0.024	0.023	0.02	0.007	0.023	0.066	0	0.052	0	0.011	0.011	0.005	0.02	0.011	0.047	0.017	0.033	0.001	0.023	0.012	0.006	0.215	0.008	0.039	0	0.19	0.098	0.004	0.005	0.006	0.013	0	0.032	0.809	0.065	0.789	0.002	0.528
0.01	0.125	0	0.087	0	0.174	0.05	0.034	0.084	0.122	0	0.182	0.01	0.007	0.002	0.007	0.006	0.049	0	0.001	0.043	0.022	0.028	0.006	0.021	0.005	0.002	0.07	0.012	0.01	0.031	0.005	0.029	0.246	0.043	0.056	0	0.11	0.033	0.012	0.004	0.001	0.008	0	0.002	0.234	0.001	0.291	0	0.11
0.035	0.171	0	0.132	0	0.313	0.037	0.041	0.133	0.198	0.015	0.259	0.016	0.015	0.003	0	0.014	0.074	0	0.01	0.023	0.004	0.009	0.003	0	0.028	0.006	0.021	0.035	0.005	0.027	0.005	0	0.254	0.015	0.072	0	0.146	0.086	0.023	0.001	0.005	0	0	0	0.597	0.033	0.775	0	0.318
0.054	0.275	0	0.15	0	0.398	0.043	0.018	0.115	0.453	0.019	0.393	0.01	0.008	0.02	0	0.027	0.073	0	0.006	0.001	0.008	0.007	0.011	0.001	0.01	0	0.006	0.003	0.001	0.018	0.004	0.012	0.292	0.01	0.041	0	0.191	0.052	0	0	0.002	0	0	0	0.727	0.002	0.854	0.002	0.43
0.037	0.403	0	0.156	0	0.566	0.06	0.028	0.157	0.408	0.144	0.467	0.032	0.036	0.009	0.007	0.034	0.126	0	0.027	0	0.017	0.01	0	0.015	0.006	0.002	0.053	0.016	0.013	0.035	0.01	0	0.283	0.005	0.052	0	0.392	0.12	0.002	0.008	0.005	0.004	0	0.005	0.902	0.055	0.917	0.006	0.562
0.043	0.446	0	0.244	0	0.524	0.104	0.031	0.251	0.638	0.033	0.536	0.019	0.039	0.003	0	0.008	0.14	0	0.014	0.232	0.015	0.046	0.003	0.021	0.006	0.021	0.048	0.001	0.002	0.015	0.009	0.001	0.349	0.014	0.035	0	0.461	0.157	0.004	0.024	0	0.044	0	0	0.87	0.003	0.827	0	0.591
0.061	0.364	0	0.195	0	0.514	0.116	0.038	0.215	0.498	0.05	0.565	0.04	0.029	0.01	0.015	0.021	0.118	0	0.014	0.178	0.031	0.057	0.008	0.027	0.013	0.01	0.048	0	0.026	0.054	0.009	0.003	0.444	0.009	0.056	0	0.574	0.164	0.012	0.003	0.001	0.01	0	0.002	0.826	0.069	0.825	0.011	0.499
0.016	0.233	0	0.105	0	0.265	0.022	0.011	0.077	0.179	0.021	0.2	0.02	0.008	0.008	0.001	0.004	0.044	0	0.017	0.001	0.002	0.002	0.002	0.002	0.007	0.013	0.014	0.017	0	0.013	0.004	0.003	0.246	0	0.029	0	0.173	0.042	0.01	0.001	0.001	0	0	0.001	0.302	0.003	0.475	0.007	0.166
0.003	0.237	0	0.169	0	0.511	0.051	0.035	0.117	0.225	0.02	0.251	0.009	0.009	0.029	0	0.027	0.116	0	0.036	0	0.006	0.01	0.002	0.002	0.007	0.001	0.023	0.009	0.001	0.012	0.009	0.005	0.204	0.008	0.059	0	0.211	0.075	0.005	0.001	0.01	0	0	0	0.827	0.043	0.912	0.023	0.467
0.078	0.331	0	0.191	0	0.401	0.089	0.02	0.137	0.325	0.03	0.306	0.019	0.02	0.022	0.003	0.027	0.082	0	0.019	0	0.009	0.008	0.004	0.007	0.017	0.002	0.024	0.019	0.002	0.055	0.021	0.008	0.258	0.01	0.072	0	0.365	0.083	0.017	0.002	0.003	0.004	0	0.001	0.809	0.005	0.788	0.049	0.426
0	0.416	0	0.221	0	0.474	0.097	0.019	0.184	0.431	0.02	0.346	0.011	0.011	0.001	0.032	0	0.062	0	0.046	0.011	0.048	0.024	0.001	0.037	0.001	0.016	0.026	0.006	0.003	0.028	0.001	0.001	0.208	0	0.045	0	0.407	0.113	0.002	0.001	0	0.055	0	0.004	0.73	0.01	0.531	0	0.396
0.084	0.246	0	0.137	0	0.494	0.049	0.046	0.125	0.356	0.026	0.441	0.019	0.02	0.058	0	0.023	0.128	0	0	0.02	0.027	0.036	0.012	0.001	0.012	0.028	0.028	0.024	0.031	0.014	0.009	0.009	0.245	0.016	0.085	0	0.229	0.049	0.02	0.003	0.013	0.024	0	0.016	0.698	0.019	0.832	0.004	0.376
0.015	0.539	0	0.256	0	0.425	0.159	0.01	0.178	0.42	0.034	0.394	0.008	0.03	0	0.01	0.001	0.074	0	0.048	0.077	0.029	0.039	0	0.04	0	0.007	0.019	0.004	0.006	0.039	0.011	0	0.456	0.001	0.042	0	0.51	0.124	0.005	0.002	0	0.04	0	0.004	0.79	0	0.632	0.055	0.589
0.067	0.515	0	0.224	0	0.516	0.104	0.019	0.173	0.648	0.016	0.581	0.037	0.027	0.011	0.02	0.006	0.125	0	0.016	0	0.032	0.017	0.003	0.007	0.003	0	0.022	0.006	0	0.069	0	0.006	0.182	0.009	0.05	0	0.275	0.118	0.066	0	0	0.13	0	0	0.821	0.015	0.864	0.021	0.481
0.026	0.139	0	0.073	0	0.164	0.039	0.023	0.09	0.103	0.001	0.172	0.016	0.009	0.001	0.013	0.001	0.054	0	0.001	0.096	0.039	0.053	0.003	0.025	0.012	0	0.038	0.002	0.007	0.018	0.004	0.005	0.158	0.013	0.024	0	0.088	0.039	0.001	0.001	0	0.001	0	0	0.121	0.007	0.101	0.005	0.048
0.051	0.146	0	0.093	0	0.312	0.058	0.027	0.083	0.188	0.007	0.208	0.019	0.015	0.002	0.03	0.002	0.068	0	0.006	0	0.011	0.016	0.007	0.008	0	0	0.03	0.01	0	0.034	0.003	0.001	0.18	0.006	0.035	0	0.282	0.09	0.012	0.008	0	0.011	0	0	0.3	0.013	0.187	0.003	0.116
0.11	0.377	0	0.264	0	0.467	0.058	0.005	0.181	0.5	0.023	0.615	0.018	0.019	0.022	0.002	0.028	0.107	0	0	0	0.009	0.024	0.003	0	0.011	0.016	0.031	0.007	0.002	0.008	0.015	0.006	0.325	0.007	0.077	0	0.454	0.126	0.018	0	0.001	0	0	0	0.807	0.015	0.721	0.001	0.415
0.086	0.474	0	0.288	0	0.566	0.09	0.026	0.209	0.592	0.045	0.618	0.017	0.015	0.046	0.004	0.022	0.116	0	0.025	0.009	0.027	0.019	0.02	0.005	0.019	0.001	0.004	0.004	0.001	0.018	0.004	0.008	0.252	0.003	0.038	0	0.304	0.15	0.002	0	0.005	0.004	0	0	0.887	0.006	0.881	0.002	0.563
0.029	0.314	0	0.101	0	0.319	0.023	0.001	0.174	0.433	0.035	0.49	0.021	0.012	0.006	0	0.009	0.103	0	0.026	0.021	0.003	0.023	0.002	0	0.008	0.001	0	0.003	0.011	0.013	0.003	0	0.261	0.003	0.037	0	0.522	0.147	0.006	0	0.002	0	0	0	0.582	0.001	0.673	0.003	0.351
0.009	0.201	0	0.102	0	0.301	0.053	0.002	0.093	0.163	0	0.111	0	0.006	0	0	0.001	0.028	0	0.001	0.001	0	0.014	0	0	0.002	0	0	0	0	0.009	0.003	0	0.148	0	0.022	0	0.315	0.084	0	0.002	0	0	0	0	0.303	0	0.454	0	0.172
0.033	0.544	0	0.387	0	0.479	0.119	0.021	0.143	0.499	0.127	0.77	0.015	0.046	0	0	0.009	0.141	0	0.088	0.277	0.002	0.022	0	0.009	0.007	0.023	0.068	0.094	0.046	0.068	0.008	0	0.763	0.014	0.055	0	0.697	0.27	0.016	0.065	0	0	0	0.003	0.849	0.007	0.738	0.027	0.66
0.046	0.147	0	0.087	0	0.184	0.037	0.02	0.096	0.18	0.007	0.13	0.015	0.01	0	0.008	0.003	0.042	0	0.004	0.009	0.028	0.027	0.001	0.027	0.008	0.002	0.024	0.006	0.001	0.028	0.008	0	0.169	0.009	0.018	0	0.174	0.063	0.005	0	0	0.004	0	0	0.217	0.053	0.285	0.01	0.135
0.094	0.305	0	0.151	0	0.354	0.111	0.022	0.142	0.303	0.041	0.34	0.033	0.017	0.009	0.031	0.02	0.138	0	0.003	0.176	0.022	0.148	0.009	0.054	0.001	0	0.038	0	0.024	0.04	0.003	0.003	0.232	0.007	0.072	0	0.38	0.068	0.013	0.007	0	0.039	0	0	0.504	0.013	0.49	0.015	0.277
0.018	0.26	0	0.129	0	0.409	0.062	0.027	0.161	0.279	0.016	0.274	0.02	0.018	0.013	0.011	0.009	0.091	0	0	0	0.021	0.023	0.006	0.018	0.01	0.001	0.026	0.004	0.002	0.031	0.01	0.01	0.195	0.011	0.057	0	0.292	0.089	0.01	0	0.002	0.027	0	0	0.567	0.015	0.637	0.024	0.347
0.029	0.273	0	0.134	0	0.323	0.046	0.019	0.118	0.32	0.013	0.29	0.029	0.01	0.001	0.001	0.005	0.069	0	0.016	0.122	0	0.02	0	0.005	0.005	0	0.024	0	0.004	0.025	0.003	0	0.285	0.003	0.028	0	0.437	0.11	0.017	0.004	0	0.001	0	0	0.562	0.03	0.644	0.054	0.384
0.153	0.417	0	0.267	0	0.51	0.05	0.017	0.208	0.445	0.114	0.459	0.022	0.031	0.012	0.001	0.027	0.159	0	0.073	0.107	0.011	0.057	0.005	0.004	0.022	0.008	0.013	0.03	0.019	0.039	0.024	0.003	0.352	0.008	0.059	0	0.414	0.201	0.033	0.015	0.003	0.004	0	0	0.908	0.03	0.81	0.035	0.606
0.018	0.396	0	0.24	0	0.595	0.095	0.021	0.18	0.353	0.031	0.317	0.016	0.008	0.009	0	0.01	0.082	0	0.021	0	0.009	0.007	0.006	0.005	0.019	0.001	0.003	0.019	0.005	0.023	0.002	0	0.2	0.003	0.041	0	0.293	0.127	0.014	0.004	0.004	0	0	0	0.78	0.013	0.651	0.024	0.409
0.058	0.357	0	0.221	0	0.499	0.071	0	0.266	0.452	0.088	0.409	0.017	0.021	0	0	0.008	0.166	0	0.005	0.073	0.014	0.035	0	0.006	0	0.008	0.044	0.015	0.012	0.035	0.006	0	0.348	0.017	0.053	0	0.477	0.2	0.008	0.005	0	0.002	0	0.003	0.919	0.003	0.836	0.033	0.536
0.027	0.161	0	0.07	0	0.286	0.033	0.012	0.105	0.148	0.018	0.204	0.014	0.01	0	0.006	0.002	0.091	0	0.019	0	0.012	0.011	0.002	0.013	0.005	0	0.027	0.017	0	0.033	0.004	0	0.186	0.003	0.073	0	0.227	0.057	0.02	0.002	0	0.043	0	0.005	0.514	0.024	0.721	0	0.309
0.075	0.421	0	0.199	0	0.518	0.06	0.014	0.18	0.27	0.092	0.278	0.016	0.032	0.017	0.002	0.023	0.085	0	0.019	0	0.006	0.008	0.001	0.004	0.008	0.018	0.013	0.016	0.001	0.012	0.006	0.004	0.291	0.006	0.056	0	0.297	0.108	0.012	0.008	0.003	0	0	0	0.811	0.03	0.745	0.002	0.46
0.047	0.199	0	0.101	0	0.249	0.055	0.009	0.131	0.201	0.003	0.186	0.001	0.006	0.012	0	0.02	0.053	0	0.026	0.03	0.003	0.009	0.007	0	0.022	0	0.009	0.017	0.007	0.02	0.005	0.008	0.331	0.014	0.044	0	0.185	0.038	0.003	0	0.004	0	0	0	0.198	0.004	0.437	0.01	0.115
0.004	0.569	0	0.254	0	0.636	0.071	0.009	0.227	0.535	0.068	0.453	0.071	0.034	0.002	0.001	0.003	0.133	0	0.021	0.021	0	0.014	0	0.001	0	0.045	0.018	0.045	0	0.004	0.011	0	0.304	0.007	0.061	0	0.365	0.121	0.006	0	0	0	0	0	0.897	0.035	0.947	0.013	0.683
0.042	0.243	0	0.138	0	0.491	0.052	0.031	0.195	0.236	0.029	0.299	0.011	0.008	0.019	0	0.014	0.057	0	0.005	0.016	0.021	0.044	0.026	0	0.036	0.045	0.003	0.007	0.033	0.009	0.001	0.006	0.202	0.005	0.047	0	0.198	0.052	0.017	0.003	0.006	0	0	0.001	0.517	0.015	0.706	0	0.324
0.029	0.599	0	0.286	0	0.615	0.14	0.015	0.243	0.53	0.036	0.518	0.009	0.014	0.004	0.027	0.008	0.127	0	0.037	0.027	0.01	0.012	0.002	0.03	0.006	0	0.041	0.014	0.001	0.042	0.007	0.004	0.34	0.009	0.072	0	0.411	0.185	0.003	0.003	0.001	0.017	0	0	0.944	0.031	0.906	0.01	0.668
0.059	0.318	0	0.176	0	0.512	0.043	0.015	0.159	0.27	0.022	0.294	0.013	0.01	0.02	0	0.019	0.089	0	0.01	0.015	0.013	0.012	0.021	0	0.023	0.003	0.008	0.008	0	0.015	0.005	0.004	0.212	0.008	0.051	0	0.216	0.109	0.014	0.004	0.005	0	0	0	0.78	0.02	0.841	0.008	0.46
0.062	0.58	0	0.202	0	0.452	0.051	0.052	0.197	0.408	0.082	0.411	0.024	0.027	0.001	0	0.013	0.09	0	0.067	0	0.015	0.004	0	0.009	0.009	0	0.028	0.031	0.008	0.027	0.01	0	0.253	0.002	0.054	0	0.409	0.161	0.009	0.006	0	0.011	0	0	0.904	0.006	0.832	0.024	0.746
0.02	0.268	0	0.155	0	0.374	0.033	0.018	0.134	0.308	0.014	0.309	0.019	0.007	0.002	0	0.004	0.075	0	0.023	0.036	0.023	0.015	0.004	0.002	0	0.008	0.018	0.015	0.009	0.015	0.002	0.001	0.223	0.004	0.053	0	0.353	0.094	0.012	0	0	0	0	0	0.675	0.023	0.706	0.007	0.407
0.023	0.256	0	0.19	0	0.387	0.16	0.039	0.145	0.327	0.03	0.314	0.043	0.024	0.023	0.012	0.016	0.109	0	0	0.12	0.007	0.039	0.012	0.073	0.022	0.002	0.073	0.019	0.057	0.079	0.021	0.018	0.291	0.034	0.079	0	0.35	0.068	0.027	0.01	0	0.089	0	0.004	0.748	0.042	0.779	0.088	0.462
0	0.283	0	0.16	0	0.481	0.044	0.012	0.209	0.254	0.007	0.328	0.013	0.005	0	0	0.004	0.155	0	0.005	0	0.002	0.008	0.006	0.002	0.002	0	0.014	0	0.013	0.022	0	0	0.343	0.001	0.043	0	0.562	0.189	0.006	0	0	0	0	0	0.686	0.003	0.599	0	0.389
0.001	0.53	0	0.195	0	0.381	0.072	0.015	0.138	0.407	0.017	0.461	0.001	0.02	0	0	0	0.082	0	0.049	0.022	0.027	0.017	0	0	0	0	0.013	0.001	0	0.013	0.004	0	0.184	0	0.037	0	0.304	0.095	0.003	0.003	0	0	0	0	0.859	0	0.845	0	0.526
0.035	0.367	0	0.183	0	0.469	0.086	0.003	0.161	0.463	0.028	0.392	0.026	0.016	0.026	0.006	0.017	0.117	0	0	0	0.018	0.019	0.006	0.009	0.007	0	0.013	0.001	0.001	0.013	0.003	0.01	0.279	0.007	0.07	0	0.346	0.095	0.002	0.001	0.006	0.001	0	0	0.867	0.007	0.912	0	0.533
0.095	0.442	0	0.203	0	0.511	0.055	0.049	0.173	0.57	0.01	0.592	0.035	0.06	0.005	0.003	0.009	0.15	0	0.02	0.102	0.021	0.051	0.003	0.067	0.017	0.017	0.033	0.015	0.013	0.058	0.008	0.008	0.179	0.019	0.057	0	0.399	0.104	0.044	0.014	0	0.292	0	0.005	0.794	0.04	0.843	0.079	0.495
0.025	0.29	0	0.131	0	0.32	0.04	0.015	0.124	0.273	0.023	0.277	0.004	0.017	0.005	0.005	0.007	0.066	0	0.014	0	0.011	0.011	0.002	0.002	0.004	0	0.013	0.009	0	0.015	0.006	0.003	0.173	0.003	0.039	0	0.324	0.093	0.001	0.005	0.001	0.001	0	0	0.536	0.006	0.588	0	0.311
0.057	0.427	0	0.274	0	0.476	0.072	0.027	0.163	0.397	0.025	0.619	0.028	0.015	0.002	0.006	0.004	0.117	0	0.033	0.036	0.018	0.013	0	0.009	0.005	0.004	0.051	0.028	0.004	0.044	0.017	0.002	0.473	0.006	0.057	0	0.492	0.191	0.008	0.011	0	0.021	0	0	0.812	0.019	0.629	0.062	0.497
0.1	0.416	0	0.228	0	0.599	0.089	0.029	0.2	0.374	0.008	0.324	0.013	0.01	0.019	0	0.019	0.093	0	0.009	0	0.008	0.012	0.014	0.002	0.028	0	0.003	0.002	0.002	0.03	0.003	0.003	0.264	0.004	0.05	0	0.428	0.156	0.005	0.003	0.006	0	0	0	0.869	0.001	0.639	0.012	0.45
0.008	0.104	0	0.072	0	0.109	0.018	0.004	0.057	0.11	0.004	0.199	0	0.001	0	0	0	0.057	0	0.032	0.133	0.001	0.015	0	0	0.001	0.002	0	0	0	0.004	0	0	0.061	0	0.014	0	0.184	0.028	0	0	0	0	0	0	0.165	0	0.12	0	0.182
0.129	0.26	0	0.167	0	0.353	0.052	0.043	0.164	0.35	0.082	0.358	0.042	0.028	0.002	0.009	0.004	0.106	0	0.035	0.047	0.011	0.047	0	0.012	0.006	0.004	0.021	0.012	0.04	0.055	0.006	0.002	0.305	0.012	0.066	0	0.46	0.162	0.019	0.008	0	0.015	0	0.001	0.676	0.028	0.615	0.074	0.328
0.041	0.524	0	0.165	0	0.527	0.077	0.075	0.13	0.384	0.088	0.226	0.029	0.034	0	0.016	0.033	0.089	0	0.028	0.007	0.018	0.015	0.009	0.023	0.01	0.004	0.041	0.036	0.001	0.046	0.022	0	0.26	0.006	0.06	0	0.281	0.07	0.009	0.01	0	0.005	0	0.022	0.602	0.03	0.8	0.033	0.595
0.08	0.277	0	0.202	0	0.467	0.068	0.022	0.128	0.463	0.02	0.587	0.029	0.029	0.016	0.001	0.038	0.118	0	0.006	0.098	0.021	0.082	0.008	0.015	0.017	0.001	0.03	0	0.019	0.033	0.005	0	0.341	0.009	0.068	0	0.462	0.083	0.017	0.008	0.016	0	0	0	0.656	0.057	0.678	0.008	0.329
0.062	0.32	0	0.177	0	0.436	0.104	0.03	0.135	0.316	0.093	0.311	0.021	0.028	0.005	0.022	0.021	0.105	0	0.038	0.079	0.005	0.007	0.037	0.014	0.008	0	0.056	0.028	0.022	0.059	0.015	0	0.369	0.006	0.071	0	0.339	0.122	0.032	0.009	0.001	0.025	0	0	0.657	0.104	0.897	0.004	0.483
0.05	0.447	0	0.233	0	0.53	0.116	0.029	0.169	0.396	0.045	0.305	0.016	0.015	0.019	0.016	0.019	0.091	0	0.025	0.001	0.008	0.016	0.005	0.025	0.02	0	0.021	0.017	0.001	0.036	0.015	0.007	0.284	0.009	0.041	0	0.398	0.073	0.022	0.003	0.003	0.004	0	0.003	0.854	0.018	0.717	0	0.512
0.056	0.213	0	0.135	0	0.367	0.052	0.006	0.142	0.313	0.007	0.363	0.002	0.02	0.006	0.003	0.005	0.096	0	0.009	0.029	0.002	0.02	0.01	0.005	0.01	0	0.039	0.003	0.004	0.033	0.006	0.002	0.338	0.005	0.049	0	0.414	0.15	0.007	0.002	0.003	0.002	0	0	0.72	0.043	0.762	0.001	0.438
0.085	0.58	0	0.325	0	0.678	0.199	0.006	0.222	0.324	0.087	0.422	0.004	0.008	0.016	0.014	0.021	0.057	0	0.065	0.024	0.005	0.036	0.009	0.029	0.019	0.004	0.002	0.012	0.004	0.032	0.01	0.004	0.326	0.006	0.041	0	0.398	0.147	0.005	0.008	0.002	0.002	0	0	0.595	0.004	0.798	0.039	0.499
0.089	0.37	0	0.162	0	0.46	0.065	0.016	0.192	0.237	0.053	0.327	0.011	0.018	0.01	0	0.027	0.097	0	0.024	0.011	0.007	0.006	0.013	0.001	0.034	0.004	0.005	0.002	0.005	0.022	0.003	0	0.218	0.006	0.043	0	0.366	0.082	0.008	0.015	0.006	0	0	0.001	0.686	0.004	0.551	0	0.363
0.051	0.347	0	0.271	0	0.52	0.113	0.008	0.198	0.517	0.108	0.571	0.001	0.008	0.005	0.026	0.018	0.131	0	0.019	0.01	0.001	0.007	0	0.022	0.015	0.003	0.017	0.019	0.035	0.046	0	0.003	0.687	0.02	0.039	0	0.865	0.39	0.035	0.001	0.006	0.013	0	0.002	0.885	0.055	0.823	0.093	0.508
0.097	0.409	0	0.204	0	0.498	0.12	0.022	0.12	0.501	0.016	0.471	0.017	0.027	0.003	0.014	0.006	0.074	0	0.003	0.034	0.007	0.042	0.013	0.032	0.004	0.007	0.014	0.001	0.001	0.043	0.012	0.002	0.323	0.005	0.06	0	0.507	0.122	0.022	0	0.004	0.068	0	0.002	0.792	0.012	0.735	0	0.463
0.069	0.356	0	0.239	0	0.388	0.085	0.02	0.19	0.313	0.071	0.361	0.03	0.023	0.002	0	0.017	0.12	0	0.041	0	0.006	0.011	0.013	0.024	0	0.005	0.036	0.012	0.013	0.052	0.019	0	0.255	0.014	0.058	0	0.444	0.088	0.03	0	0.004	0.057	0	0	0.744	0.024	0.528	0	0.443
0.11	0.471	0	0.247	0	0.579	0.155	0.041	0.187	0.481	0.008	0.45	0.013	0.022	0.001	0	0.002	0.13	0	0	0.036	0.008	0.027	0.006	0.015	0.022	0	0.04	0.007	0.009	0.058	0.01	0	0.564	0.014	0.059	0	0.534	0.247	0.051	0.007	0.001	0.011	0	0.001	0.898	0.088	0.851	0	0.648
0.018	0.44	0	0.241	0	0.649	0.083	0.011	0.199	0.46	0.042	0.447	0.003	0.009	0.007	0	0.012	0.13	0	0.033	0.009	0.001	0.014	0.004	0.002	0.019	0	0.002	0.003	0.006	0.013	0.002	0	0.41	0.003	0.034	0	0.574	0.209	0.01	0.003	0.001	0	0	0.001	0.898	0.026	0.799	0.041	0.496
0.091	0.302	0	0.159	0	0.417	0.066	0.063	0.157	0.484	0.008	0.439	0.013	0.021	0.013	0.022	0.012	0.094	0	0	0.013	0.012	0.035	0.001	0.003	0.015	0	0.04	0.033	0.009	0.034	0.021	0.012	0.319	0.018	0.075	0	0.289	0.091	0.014	0.004	0.003	0.017	0	0.003	0.733	0.034	0.689	0.024	0.326
0.034	0.121	0	0.1	0	0.241	0.05	0.006	0.097	0.13	0.015	0.128	0.012	0.003	0.012	0	0.005	0.074	0	0.025	0.015	0.014	0.007	0.012	0.007	0.005	0	0.005	0.007	0.011	0.012	0	0.005	0.294	0.007	0.032	0	0.165	0.052	0.001	0	0.002	0	0	0	0.53	0.027	0.559	0.055	0.443
0.089	0.193	0	0.119	0	0.265	0.043	0.029	0.104	0.233	0.013	0.291	0.032	0.04	0.004	0.01	0.009	0.084	0	0.004	0.052	0.023	0.039	0.002	0.01	0	0.002	0.042	0.001	0.005	0.029	0.008	0.001	0.173	0.005	0.057	0	0.253	0.065	0.004	0.009	0	0.001	0	0	0.401	0.003	0.378	0.014	0.188
0.075	0.348	0	0.262	0	0.496	0.06	0.018	0.265	0.509	0.114	0.547	0.03	0.018	0.011	0.001	0.013	0.105	0	0.036	0.012	0.001	0.022	0.004	0.01	0.018	0	0.002	0.062	0.036	0.048	0.007	0	0.31	0.003	0.023	0	0.406	0.145	0.048	0	0.002	0	0	0.001	0.866	0.002	0.806	0.015	0.476
0.017	0.367	0	0.174	0	0.413	0.118	0.014	0.149	0.385	0.058	0.43	0.027	0.027	0	0.008	0.002	0.101	0	0.034	0.004	0.014	0.017	0	0.04	0.001	0.01	0.046	0	0.001	0.051	0.007	0	0.372	0.003	0.054	0	0.459	0.113	0.004	0.001	0	0.04	0	0.001	0.734	0.041	0.801	0.006	0.451
0.023	0.156	0	0.101	0	0.277	0.031	0.032	0.091	0.198	0.008	0.172	0.023	0.008	0.009	0	0.015	0.051	0	0.004	0.018	0.019	0.024	0.006	0	0.013	0	0.016	0	0.002	0.03	0.004	0.004	0.186	0.007	0.039	0	0.175	0.066	0.006	0.003	0.001	0	0	0	0.372	0.077	0.606	0.033	0.215
0.013	0.142	0	0.08	0	0.255	0.031	0.013	0.085	0.166	0.014	0.209	0.008	0.004	0.001	0	0.017	0.071	0	0.013	0.029	0.01	0.006	0.008	0	0.022	0.003	0.011	0.002	0.007	0.008	0.001	0.004	0.197	0.005	0.027	0	0.32	0.087	0.012	0.001	0.003	0	0	0	0.383	0.015	0.613	0.01	0.309
0.019	0.322	0	0.074	0	0.385	0.054	0	0.198	0.338	0.033	0.324	0.014	0.005	0	0.005	0.003	0.083	0	0.001	0.01	0.08	0.022	0	0.004	0.001	0	0.026	0.006	0.001	0.053	0.001	0	0.189	0	0	0	0.284	0.099	0.039	0.001	0	0.001	0	0	0.698	0.072	0.738	0.018	0.409
0.063	0.407	0	0.188	0	0.547	0.064	0.013	0.194	0.346	0.082	0.378	0.017	0.02	0.014	0	0.007	0.11	0	0.043	0.023	0.018	0.032	0.01	0	0.025	0.028	0.002	0.006	0	0.021	0	0	0.238	0.002	0.052	0	0.339	0.072	0.015	0.008	0.002	0	0	0	0.787	0.002	0.83	0.006	0.49
0.064	0.524	0	0.228	0	0.562	0.043	0.038	0.192	0.228	0.079	0.321	0.031	0.019	0.027	0	0.049	0.1	0	0.011	0.016	0.012	0.017	0.014	0.013	0.012	0.027	0.01	0.047	0.007	0.037	0.007	0	0.175	0.005	0.072	0	0.234	0.09	0.027	0.003	0	0.035	0	0	0.911	0.042	0.893	0.08	0.673
0.068	0.144	0	0.098	0	0.263	0.07	0.018	0.089	0.097	0.01	0.126	0.01	0.01	0.008	0.016	0.003	0.043	0	0	0	0.01	0.004	0.001	0.016	0.007	0.002	0.051	0.014	0.001	0.038	0.013	0.007	0.245	0.023	0.058	0	0.16	0.053	0.001	0.002	0.008	0.029	0	0	0.375	0.009	0.303	0.009	0.106
0.003	0.216	0	0.097	0	0.277	0.025	0	0.07	0.256	0.001	0.199	0	0	0	0	0	0.04	0	0.003	0.014	0	0.001	0.001	0	0.002	0	0	0	0	0.004	0	0	0.101	0	0.018	0	0.359	0.057	0	0	0	0	0	0	0.143	0	0.256	0	0.15
0.052	0.21	0	0.124	0	0.355	0.087	0.019	0.137	0.146	0.002	0.104	0.016	0.009	0.001	0.016	0.002	0.043	0	0.001	0.002	0.023	0.009	0	0.019	0	0	0.066	0.011	0	0.056	0.019	0.002	0.15	0.013	0.038	0	0.153	0.057	0.018	0.003	0	0.02	0	0.002	0.374	0.021	0.324	0.002	0.119
0.009	0.12	0	0.103	0	0.196	0.054	0.013	0.115	0.163	0.017	0.281	0.008	0.015	0	0.019	0	0.063	0	0.011	0	0.007	0.006	0	0.011	0	0	0.048	0.008	0	0.034	0.011	0	0.378	0.002	0.053	0	0.316	0.061	0	0.001	0	0.012	0	0	0.318	0.006	0.396	0.003	0.193
0.072	0.344	0	0.192	0	0.501	0.08	0.018	0.142	0.321	0.022	0.354	0.025	0.011	0.045	0.004	0.021	0.134	0	0	0	0.028	0.032	0.045	0.027	0.012	0.01	0.021	0.006	0.031	0.022	0.001	0	0.229	0.011	0.076	0	0.367	0.089	0	0	0.013	0.05	0	0	0.772	0.027	0.868	0.021	0.54
0.075	0.357	0	0.192	0	0.501	0.059	0.011	0.223	0.333	0.063	0.358	0.016	0.016	0.01	0	0.008	0.202	0	0.029	0.084	0.007	0.018	0.016	0	0.013	0	0.003	0	0.015	0.023	0.005	0	0.314	0.002	0.066	0	0.355	0.118	0.025	0.005	0.003	0.001	0	0	0.874	0.028	0.899	0.003	0.545
0.059	0.357	0	0.183	0	0.505	0.079	0.086	0.186	0.418	0.026	0.369	0.037	0.026	0	0.004	0.028	0.126	0	0	0.021	0.002	0.033	0.038	0.017	0.014	0.007	0.033	0.043	0.041	0.039	0.005	0.027	0.239	0.047	0.073	0	0.24	0.073	0.046	0.004	0.002	0.051	0	0	0.831	0.06	0.845	0.009	0.501
0.01	0.42	0	0.179	0	0.56	0.105	0.042	0.17	0.312	0.033	0.177	0.023	0.022	0.001	0.028	0.017	0.095	0	0.023	0.011	0.031	0.016	0.004	0.022	0.007	0	0.036	0.02	0.012	0.04	0.011	0	0.193	0.007	0.048	0	0.228	0.068	0.009	0.007	0	0.01	0	0.002	0.688	0.009	0.78	0.017	0.637
0.075	0.439	0	0.192	0	0.543	0.09	0.022	0.163	0.301	0.094	0.277	0.018	0.02	0.005	0.002	0.024	0.08	0	0.017	0	0.009	0.015	0.003	0.002	0.011	0	0.017	0.015	0.003	0.025	0.008	0.001	0.23	0.006	0.056	0	0.327	0.1	0.01	0.013	0.001	0.001	0	0.001	0.919	0.021	0.837	0	0.594
0.128	0.347	0	0.191	0	0.581	0.059	0.068	0.135	0.387	0.05	0.385	0.015	0.026	0.046	0	0.043	0.089	0	0.012	0	0.001	0.011	0.022	0.015	0.017	0	0.01	0.011	0.007	0.02	0.009	0.009	0.273	0.008	0.041	0	0.311	0.083	0.011	0.004	0.008	0.002	0	0.001	0.776	0.019	0.711	0.038	0.343
0	0.141	0	0.173	0	0.206	0.031	0	0.11	0.175	0.014	0.367	0.021	0.01	0.001	0.001	0.006	0.128	0	0.015	0	0.006	0.008	0	0.001	0.002	0	0.019	0.004	0.009	0.019	0.002	0	0.498	0.002	0.047	0	0.536	0.139	0.012	0	0	0	0	0	0.451	0.002	0.484	0.023	0.217
0.04	0.341	0	0.182	0	0.471	0.058	0.048	0.166	0.381	0.025	0.401	0.028	0.032	0.033	0.006	0.035	0.111	0	0.011	0	0.003	0.004	0.023	0.007	0.011	0	0.045	0.013	0.001	0.064	0.014	0.012	0.299	0.019	0.033	0	0.267	0.143	0.045	0	0.023	0.004	0	0.01	0.814	0.136	0.813	0.003	0.512
0.019	0.364	0	0.148	0	0.586	0.046	0.05	0.169	0.173	0.029	0.165	0.017	0.019	0.009	0.001	0.012	0.089	0	0.019	0	0.011	0.008	0.028	0.005	0.016	0	0.011	0.012	0	0.011	0.005	0.003	0.217	0.008	0.033	0	0.191	0.082	0.012	0.006	0.001	0	0	0	0.522	0.022	0.792	0.026	0.512
0.056	0.376	0	0.216	0	0.548	0.057	0.031	0.149	0.414	0.027	0.476	0.019	0.009	0.006	0	0.008	0.117	0	0.017	0.003	0.005	0.006	0.02	0	0.008	0.003	0.005	0.001	0.001	0.03	0.004	0	0.268	0.001	0.046	0	0.46	0.164	0.008	0.008	0.001	0	0	0.001	0.868	0.002	0.851	0.002	0.511
0.067	0.245	0	0.122	0	0.375	0.051	0.045	0.122	0.253	0.022	0.368	0.018	0.015	0.041	0.002	0.025	0.103	0	0.003	0.016	0.031	0.065	0.039	0.011	0.019	0.002	0.02	0	0.008	0.029	0.007	0.02	0.181	0.016	0.06	0	0.372	0.078	0.002	0.003	0.006	0.014	0	0.003	0.406	0.01	0.566	0.028	0.201
0.066	0.321	0	0.168	0	0.462	0.067	0.03	0.169	0.4	0.009	0.34	0.019	0.017	0.04	0	0.01	0.102	0	0.005	0.002	0.01	0.012	0.043	0.002	0.006	0	0.02	0.004	0.004	0.03	0.006	0.016	0.306	0.005	0.053	0	0.303	0.132	0.018	0	0.004	0.03	0	0	0.837	0.025	0.852	0.06	0.491
0.079	0.249	0	0.201	0	0.403	0.043	0.018	0.135	0.317	0.026	0.51	0.027	0.02	0.016	0	0.007	0.128	0	0.023	0.061	0.039	0.057	0.009	0.001	0.018	0.002	0.022	0	0.012	0.026	0.001	0.002	0.369	0.002	0.057	0	0.54	0.186	0.004	0.004	0.008	0	0	0	0.615	0.008	0.48	0.001	0.337
0.104	0.308	0	0.224	0	0.366	0.154	0.007	0.137	0.367	0.053	0.326	0.021	0.017	0.006	0.022	0.012	0.08	0	0.022	0.082	0.011	0.03	0.004	0.022	0.006	0.001	0.013	0	0.019	0.031	0.012	0.006	0.327	0.013	0.048	0	0.387	0.13	0.007	0	0.001	0.056	0	0	0.804	0.016	0.802	0.013	0.489
0.042	0.268	0	0.148	0	0.355	0.128	0.051	0.128	0.312	0.01	0.423	0.029	0.023	0.026	0	0.014	0.107	0	0.003	0.048	0.027	0.046	0.01	0.048	0.018	0	0.075	0.022	0.009	0.061	0.023	0.019	0.232	0.036	0.07	0	0.284	0.094	0.017	0.002	0.001	0.028	0	0.003	0.499	0.005	0.606	0.009	0.294
0.029	0.448	0	0.287	0	0.59	0.194	0.028	0.176	0.354	0.068	0.308	0.021	0.017	0	0.048	0.007	0.098	0	0.048	0.01	0.025	0.018	0	0.031	0.003	0	0.035	0.034	0.007	0.065	0.009	0	0.37	0.008	0.047	0	0.561	0.138	0.008	0.01	0	0.029	0	0	0.889	0.025	0.628	0.077	0.483
0.072	0.328	0	0.179	0	0.439	0.074	0.025	0.134	0.349	0.038	0.429	0.027	0.049	0.018	0.026	0.007	0.102	0	0.022	0	0.021	0.02	0.003	0.021	0.01	0.013	0.043	0.011	0	0.039	0.019	0.014	0.248	0.016	0.046	0	0.327	0.107	0.011	0	0.001	0.037	0	0	0.746	0.007	0.645	0.002	0.361
0.041	0.244	0	0.146	0	0.337	0.063	0.017	0.173	0.254	0.013	0.215	0.018	0.016	0.002	0.007	0.005	0.056	0	0.008	0	0.017	0.012	0.003	0.012	0	0.015	0.004	0	0	0.01	0.002	0	0.188	0.002	0.028	0	0.231	0.056	0.004	0.001	0	0.001	0	0	0.427	0.001	0.414	0.019	0.218
0.034	0.376	0	0.263	0	0.552	0.104	0.055	0.136	0.362	0.063	0.426	0.005	0.019	0.029	0.005	0.045	0.103	0	0.014	0.016	0.005	0.009	0.012	0.006	0.03	0.007	0.031	0.038	0.005	0.031	0.01	0.004	0.283	0.014	0.043	0	0.275	0.098	0.012	0.006	0.006	0.003	0	0.005	0.891	0.095	0.852	0.016	0.546
0.006	0.127	0	0.083	0	0.225	0.063	0.021	0.096	0.138	0.001	0.144	0.007	0.009	0	0.01	0.006	0.068	0	0.003	0.021	0.004	0.014	0.006	0.017	0.016	0	0.058	0.021	0.002	0.037	0.006	0.004	0.305	0.034	0.057	0	0.215	0.052	0.011	0.003	0	0.026	0	0.001	0.405	0.026	0.599	0	0.268
0.031	0.214	0	0.117	0	0.253	0.037	0.013	0.083	0.132	0.009	0.136	0.013	0.007	0.006	0.003	0.007	0.032	0	0.008	0	0.007	0.009	0.004	0.005	0.007	0	0.009	0.005	0	0.008	0.002	0.002	0.094	0.004	0.025	0	0.211	0.074	0.006	0.002	0.002	0	0	0	0.093	0	0.146	0.005	0.063
0.076	0.395	0	0.199	0	0.563	0.124	0.011	0.118	0.396	0.065	0.398	0.015	0.014	0.009	0.028	0.012	0.101	0	0.049	0	0.017	0.016	0.003	0.017	0.007	0.003	0.009	0.009	0.006	0.024	0.007	0.002	0.277	0.004	0.056	0	0.307	0.098	0.008	0.005	0.001	0.006	0	0	0.836	0.009	0.869	0.017	0.511
0.063	0.443	0	0.168	0	0.456	0.058	0.01	0.203	0.44	0.037	0.461	0.043	0.02	0	0.009	0.01	0.128	0	0.032	0.031	0.037	0.026	0	0.019	0.009	0	0.024	0.012	0.01	0.032	0.008	0	0.203	0.004	0.067	0	0.371	0.175	0.011	0	0	0.017	0	0	0.783	0.027	0.763	0.002	0.522
0.041	0.235	0	0.126	0	0.374	0.04	0.021	0.184	0.225	0.034	0.3	0.012	0.01	0	0	0.009	0.119	0	0.016	0	0.002	0.002	0.028	0.002	0.014	0	0.008	0.006	0.021	0.027	0.002	0	0.237	0.006	0.049	0	0.27	0.121	0.024	0.001	0	0	0	0.001	0.769	0.042	0.84	0	0.504
0.078	0.456	0	0.236	0	0.548	0.12	0.013	0.224	0.634	0.054	0.703	0.017	0.021	0.009	0	0.022	0.114	0	0.048	0.081	0.007	0.029	0.009	0	0.035	0	0.018	0.005	0.007	0.033	0.003	0.001	0.344	0.003	0.046	0	0.383	0.089	0.002	0.001	0	0	0	0.001	0.869	0.04	0.822	0.005	0.467
0.025	0.274	0	0.14	0	0.453	0.044	0.01	0.157	0.342	0.052	0.385	0.011	0.035	0.002	0.018	0.006	0.058	0	0.011	0	0.029	0.007	0.003	0.029	0.004	0.049	0.037	0.033	0	0.015	0	0.001	0.237	0.003	0.053	0	0.417	0.153	0.008	0	0	0.11	0	0	0.667	0.039	0.744	0	0.415
0.058	0.277	0	0.152	0	0.377	0.048	0.017	0.147	0.214	0.035	0.259	0.027	0.029	0.003	0.004	0.007	0.07	0	0.035	0.063	0.02	0.025	0.001	0.006	0.011	0.002	0.011	0.007	0.004	0.018	0.001	0	0.211	0.005	0.048	0	0.181	0.061	0.013	0.003	0	0.001	0	0	0.71	0.051	0.742	0.042	0.35
0.027	0.36	0	0.155	0	0.294	0.056	0.059	0.164	0.385	0.115	0.38	0.017	0.029	0	0.003	0.048	0.083	0	0.04	0.002	0.017	0.003	0.024	0.004	0	0.01	0.025	0.09	0	0.029	0.001	0	0.265	0.01	0.055	0	0.127	0.078	0.004	0.004	0	0.004	0	0.046	0.298	0.058	0.337	0.027	0.177
0.033	0.507	0	0.286	0	0.546	0.061	0.021	0.209	0.438	0.033	0.46	0.02	0.012	0.002	0	0.02	0.113	0	0.013	0.024	0.014	0.006	0.013	0	0.035	0	0.009	0.007	0.001	0.018	0.004	0	0.248	0.006	0.036	0	0.338	0.137	0.021	0.007	0	0.001	0	0	0.885	0.032	0.844	0.002	0.636
0.047	0.272	0	0.15	0	0.291	0.054	0.043	0.133	0.267	0.01	0.376	0.022	0.019	0.007	0.026	0.007	0.061	0	0.005	0.019	0.005	0.031	0.007	0.008	0.016	0.003	0.042	0.026	0.01	0.033	0.005	0.032	0.278	0.045	0.043	0	0.17	0.05	0.004	0.019	0.009	0.002	0	0.003	0.324	0.064	0.37	0.025	0.132
0.071	0.517	0	0.262	0	0.606	0.076	0.049	0.188	0.631	0.042	0.626	0.032	0.028	0.101	0	0.037	0.1	0	0.091	0.038	0.03	0.046	0.034	0.007	0.038	0.029	0.036	0.013	0.02	0.052	0.01	0	0.316	0.013	0.043	0	0.577	0.199	0.041	0.013	0.028	0.173	0	0.008	0.87	0.008	0.789	0.04	0.506
0.037	0.254	0	0.179	0	0.366	0.09	0.007	0.168	0.304	0.028	0.346	0.012	0.031	0.016	0.004	0.015	0.122	0	0.018	0	0.004	0.016	0.002	0.002	0.004	0.002	0.029	0.012	0.008	0.04	0.009	0.007	0.327	0.005	0.052	0	0.351	0.074	0.023	0.003	0.002	0	0	0.001	0.734	0.021	0.698	0.02	0.334
0.064	0.135	0	0.103	0	0.248	0.032	0.017	0.091	0.158	0.004	0.182	0.022	0.014	0.008	0.002	0.007	0.058	0	0.004	0.009	0.025	0.04	0.004	0.006	0.018	0.001	0.02	0.001	0.003	0.03	0.01	0.013	0.163	0.015	0.061	0	0.242	0.062	0.007	0.006	0.002	0.002	0	0	0.323	0.007	0.379	0.025	0.139
0.12	0.538	0	0.276	0	0.546	0.124	0.012	0.19	0.675	0.022	0.626	0.008	0.034	0.02	0.015	0.021	0.109	0	0.076	0.04	0.009	0.033	0.006	0.033	0.009	0	0.012	0.004	0.012	0.031	0.006	0.005	0.338	0.006	0.039	0	0.482	0.137	0.007	0.004	0.001	0.001	0	0	0.89	0.004	0.828	0.077	0.466
0.032	0.448	0	0.239	0	0.589	0.063	0.052	0.155	0.323	0.03	0.255	0.019	0.007	0.001	0	0.011	0.093	0	0.031	0.112	0.008	0.031	0.005	0.002	0	0.002	0.029	0.009	0.015	0.029	0.018	0.001	0.176	0.006	0.062	0	0.311	0.099	0.009	0.003	0	0.005	0	0.008	0.877	0.081	0.85	0	0.619
0.077	0.283	0	0.237	0	0.566	0.048	0.024	0.188	0.549	0.113	0.753	0.022	0.044	0.008	0	0.022	0.152	0	0.004	0.124	0.001	0.049	0.008	0.001	0.018	0.021	0.051	0.04	0	0.044	0.009	0.002	0.514	0.006	0.08	0	0.688	0.207	0.038	0.012	0.001	0	0	0.003	0.855	0.047	0.878	0	0.539
0.053	0.323	0	0.183	0	0.472	0.093	0.058	0.152	0.518	0.029	0.543	0.047	0.04	0.039	0	0.029	0.166	0	0	0.131	0.028	0.075	0.011	0.029	0.021	0	0.067	0.049	0.057	0.08	0.013	0.048	0.384	0.042	0.083	0	0.465	0.108	0.039	0.054	0.032	0.1	0	0.001	0.862	0.059	0.875	0.034	0.555
0.043	0.161	0	0.102	0	0.255	0.032	0.031	0.107	0.159	0.017	0.182	0.018	0.014	0.011	0.003	0.02	0.059	0	0.015	0.003	0.023	0.027	0.005	0.011	0.006	0.003	0.026	0.012	0.002	0.022	0.014	0.012	0.164	0.014	0.054	0	0.198	0.053	0.007	0.004	0.002	0.001	0	0	0.331	0.04	0.406	0.024	0.181
0.019	0.29	0	0.179	0	0.349	0.079	0.016	0.109	0.226	0.018	0.314	0.002	0.008	0	0.006	0	0.06	0	0.021	0	0.012	0.014	0	0.005	0	0	0.027	0.004	0	0.02	0.003	0	0.197	0	0.034	0	0.305	0.141	0	0.003	0	0.001	0	0	0.809	0.016	0.714	0	0.52
0.153	0.354	0	0.231	0	0.592	0.061	0.021	0.183	0.526	0.013	0.462	0.004	0.01	0.013	0.006	0.014	0.117	0	0.014	0	0.001	0.027	0.008	0.012	0.013	0	0.045	0.002	0.004	0.044	0.008	0.016	0.403	0.007	0.063	0	0.473	0.157	0.038	0.017	0	0.003	0	0	0.891	0.026	0.819	0.032	0.423
0.111	0.472	0	0.216	0	0.517	0.127	0.005	0.195	0.35	0.016	0.361	0.02	0.011	0.015	0.019	0.011	0.144	0	0.021	0.004	0.018	0.018	0.015	0.026	0.013	0	0.002	0.004	0	0.03	0.012	0.005	0.292	0.005	0.033	0	0.358	0.114	0.013	0.002	0.003	0.015	0	0	0.807	0.002	0.772	0.033	0.509
0.023	0.329	0	0.205	0	0.453	0.08	0.029	0.189	0.404	0.051	0.424	0.02	0.015	0.031	0.001	0.027	0.096	0	0.001	0	0.008	0.004	0.006	0.011	0.016	0.002	0.017	0.041	0	0.039	0.007	0.008	0.257	0.007	0.043	0	0.227	0.073	0.033	0	0.003	0.005	0	0.004	0.764	0.011	0.815	0.062	0.449
0.026	0.198	0	0.106	0	0.343	0.029	0.014	0.117	0.183	0.005	0.207	0.015	0.012	0.002	0.002	0.003	0.073	0	0.021	0.002	0.007	0.023	0	0.004	0.001	0	0.012	0.005	0	0.014	0	0.001	0.166	0.003	0.046	0	0.139	0.056	0.014	0.004	0	0	0	0	0.565	0.017	0.727	0.016	0.365
0.042	0.557	0	0.247	0	0.599	0.091	0.016	0.205	0.52	0.049	0.567	0.007	0.011	0	0.002	0.002	0.154	0	0.026	0.094	0.005	0.03	0	0.005	0	0.001	0.016	0.006	0.004	0.04	0.002	0	0.397	0.001	0.073	0	0.613	0.202	0.004	0	0	0.014	0	0	0.931	0.004	0.955	0.007	0.755
0.057	0.485	0	0.205	0	0.514	0.074	0.017	0.197	0.503	0.074	0.398	0.013	0.018	0.01	0	0.009	0.133	0	0.068	0.052	0.009	0.012	0.004	0.004	0.006	0	0.012	0.025	0.009	0.025	0.002	0.002	0.326	0.002	0.046	0	0.351	0.094	0.009	0.002	0.001	0	0	0	0.929	0.041	0.944	0.047	0.6
0.061	0.241	0	0.156	0	0.424	0.07	0.043	0.152	0.272	0.012	0.256	0.017	0.02	0.012	0	0.013	0.084	0	0.005	0.096	0.03	0.044	0.011	0.012	0.025	0.006	0.017	0.01	0.008	0.038	0.007	0.007	0.193	0.015	0.064	0	0.264	0.099	0.012	0.009	0.006	0.021	0	0.002	0.572	0.038	0.614	0.058	0.336
0.047	0.646	0	0.265	0	0.618	0.079	0.013	0.218	0.735	0.051	0.608	0.006	0.011	0.03	0.009	0.014	0.137	0	0.07	0.02	0.006	0.014	0.029	0.024	0.008	0	0.039	0.035	0	0.033	0	0.004	0.431	0.007	0.049	0	0.612	0.231	0.051	0.019	0	0.002	0	0	0.889	0.044	0.897	0.101	0.574
0.015	0.093	0	0.074	0	0.167	0.035	0	0.098	0.126	0	0.102	0.001	0.003	0.001	0.001	0	0.045	0	0	0.001	0.003	0.008	0.002	0.004	0.001	0	0.001	0	0	0.004	0	0	0.072	0	0.022	0	0.102	0.055	0	0	0	0	0	0	0.047	0	0.152	0	0.039
0.1	0.321	0	0.219	0	0.437	0.066	0.014	0.189	0.439	0.061	0.497	0.034	0.018	0.019	0	0.022	0.141	0	0.044	0.093	0.007	0.02	0.007	0.018	0.02	0.004	0.025	0.016	0.022	0.039	0.004	0	0.37	0.004	0.067	0	0.469	0.208	0.022	0.001	0.001	0	0	0	0.794	0.018	0.746	0.082	0.379
0.031	0.367	0	0.206	0	0.51	0.089	0.018	0.139	0.253	0.027	0.225	0.032	0.015	0.002	0.012	0.005	0.084	0	0.027	0	0.019	0.02	0.006	0.01	0.005	0.005	0.008	0	0.013	0.011	0.004	0	0.203	0.001	0.057	0	0.232	0.053	0.012	0.002	0	0.002	0	0	0.527	0.015	0.647	0.033	0.351
0.048	0.198	0	0.134	0	0.344	0.04	0.023	0.156	0.316	0.009	0.34	0.009	0.014	0.002	0.003	0.001	0.109	0	0.011	0.022	0	0.035	0.004	0	0.007	0	0.011	0	0.001	0.019	0.002	0.001	0.252	0.003	0.035	0	0.45	0.127	0.002	0.009	0.001	0	0	0.004	0.526	0.027	0.362	0	0.269
0.011	0.254	0	0.113	0	0.298	0.072	0.021	0.135	0.2	0.054	0.207	0.025	0.022	0	0.027	0.017	0.097	0	0.027	0	0.023	0.001	0.027	0.013	0.01	0	0.028	0.058	0.003	0.04	0.014	0.004	0.158	0.004	0.066	0	0.193	0.079	0.024	0.014	0	0.005	0	0	0.296	0.048	0.387	0	0.255
0.018	0.358	0	0.179	0	0.505	0.083	0.021	0.231	0.405	0.013	0.41	0.003	0.008	0.001	0.003	0	0.13	0	0.001	0	0.01	0.016	0.001	0.008	0	0	0.016	0.002	0	0.021	0.002	0	0.273	0.002	0.062	0	0.312	0.118	0.002	0	0	0.002	0	0	0.893	0.004	0.835	0	0.5
0.107	0.202	0	0.162	0	0.351	0.078	0.029	0.168	0.326	0.01	0.444	0.009	0.02	0.022	0.024	0.012	0.103	0	0.006	0.015	0.003	0.017	0.004	0.032	0.016	0	0.033	0.009	0.017	0.055	0.015	0.011	0.379	0.027	0.058	0	0.412	0.124	0.014	0.002	0.02	0.014	0	0	0.525	0.008	0.444	0.007	0.214
0.025	0.26	0	0.17	0	0.401	0.078	0.016	0.126	0.198	0.042	0.191	0.026	0.016	0.013	0.013	0.009	0.094	0	0.044	0.012	0.015	0.021	0.005	0.007	0.013	0	0.023	0.013	0.008	0.028	0.009	0	0.193	0.01	0.041	0	0.306	0.105	0.011	0.005	0.008	0.005	0	0	0.565	0.042	0.539	0.055	0.274
0.05	0.188	0	0.125	0	0.21	0.064	0.018	0.123	0.191	0.017	0.208	0.016	0.019	0.006	0.027	0.006	0.058	0	0.007	0.021	0.019	0.05	0.009	0.037	0.012	0.004	0.027	0.008	0.006	0.016	0.01	0.01	0.183	0.023	0.053	0	0.183	0.048	0.001	0.003	0.001	0.002	0	0	0.219	0.03	0.263	0.028	0.127
0.012	0.22	0	0.122	0	0.395	0.05	0	0.12	0.23	0.012	0.276	0.005	0.006	0.004	0	0.008	0.094	0	0.011	0.004	0.005	0.008	0.004	0	0.008	0	0	0.001	0	0.005	0	0	0.144	0.001	0.029	0	0.338	0.086	0.001	0	0	0	0	0	0.29	0	0.375	0.002	0.219
0.012	0.117	0	0.075	0	0.164	0.019	0.002	0.068	0.139	0.001	0.197	0.001	0.003	0	0	0.001	0.06	0	0.009	0.047	0.002	0.014	0	0	0.002	0	0	0	0.001	0.01	0	0	0.135	0	0.028	0	0.194	0.046	0	0	0	0	0	0	0.182	0	0.301	0	0.178
[truncated: 390 more rows]
[truncated: 40 more columns]

## Sheet: Table S5
beta_1_1	beta_2_1	beta_3_1	beta_4_1	beta_5_1	beta_6_1	beta_7_1	beta_8_1	beta_9_1	beta_10_1	beta_11_1	beta_12_1	beta_1_2	beta_2_2	beta_3_2	beta_4_2	beta_5_2	beta_6_2	beta_7_2	beta_8_2	beta_9_2	beta_10_2	beta_11_2	beta_12_2	beta_1_3	beta_2_3	beta_3_3	beta_4_3	beta_5_3	beta_6_3	beta_7_3	beta_8_3	beta_9_3	beta_10_3	beta_11_3	beta_12_3	beta_1_4	beta_2_4	beta_3_4	beta_4_4	beta_5_4	beta_6_4	beta_7_4	beta_8_4	beta_9_4	beta_10_4	beta_11_4	beta_12_4	beta_1_5	beta_2_5
[truncated: 327 more rows]
[truncated: 106 more columns]

[truncated: 3 more sheets: Table S6, Table S7, Table S8]
