# Supplementary material for: Enhanced inference of ecological networks by parameterizing ensembles of population dynamics models constrained with prior knowledge
Source: BMC Ecol. 2020 Jan 8;20:3. doi: 10.1186/s12898-019-0272-6 (PMC6950893; doi:10.1186/s12898-019-0272-6)
Supplement: Supplementary file 3 — Additional file 3. Standardized fish abundance indices for all six observation sites in the Upper Mississippi and Illinois Rivers. [file 12898_2019_272_MOESM3_ESM.xlsx]

## Sheet: Pool 04
Year/Fish	ABLP	AMEL	BDDR	BDKF	BDSN	BDSP	BECB	BESN	BHCP	BHMW	BKBF	BKBH	BKCP	BKSB	BKSS	BLCF	BLGL	BMBF	BMSN	BNBH	BNDC	BNDR	BNMW	BNTT	BPTM	BRBT	BSDR	BSMW	BTSN	BTTM	BUSK	BWFN	CARP	CKCB	CKCS	CLDR	CLSR	CMMW	CMSN	CNCF	CNLP	CNSN	CPDR	DYDR	ERSN	FHCF	FHMW	FKMT	FLER
1993	0	0	0	0	0	0	0	0	0	0.0040964	0	0	0.33585	0	0.003865	0	1.0463	0	0	0.0046379	0	0	0	0	0	0.009645	0	0	0	0	0	0.065441	0.64867	0	0	0.00021122	0	0	0	1.3214	0.00031682	0	0	0	0.42033	0.034645	0	0	0
1994	0	0.0023632	0	0	0	0	0	0	0	0.010894	0	0	0.23107	0.00017169	0.00015949	0	0.21552	0.0029689	0	0	0	0	0	0	0	0	0	0	0	0	0	0.034683	1.1059	0	0	0.00023923	0	0	0	0.386	0	0	0	0	0.89443	0.074277	0	0	0
1995	0	0.00019524	0	0	0	0	0	0	0	0.014898	0	0	0.33938	0	0	0	0.36902	0.0016595	0	0.0011567	0	0	0	0	0	0.00029285	0	0	0	0	0	0.029954	0.89938	0	0	0	0	0	0	0.77365	0.00019524	0	0	0	0.95925	0.013827	0	0	0
1996	0.00025013	0.00025013	0	0	0	0	0	0	0	0.036595	0	0	0.47691	0	0.00050025	0	0.37605	0.0017794	0	0	0	0	0.0001536	0	0	0.00040372	0	0	0	0	0	0.055411	0.70884	0	0	0	0	0	0	0.63373	0.00025013	0	0	0	0.95135	0.067959	0	0	0
1997	0	0	0	0	0	0	0	0	0	0.071925	0	0	0.29562	0	0.00022929	0	0.39963	0.0024349	0	0	0	0	0.013553	0	0	7.6429e-05	7.6429e-05	0	0	0	0.0068792	0.028445	0.64635	0	0	7.6429e-05	0	0	0	1.3547	7.6429e-05	0	0	0	0.58963	0.073903	0	0	0
1998	0.00016264	0	0	0	0	0	0	0	0	0.13535	0	0.00029669	0.34513	0	0.00016264	0	0.87358	0.004386	0	0	0	0	0	0	0	0	0	0	0	0	8.1321e-05	0.030929	0.52228	0	0	0	0	0	0	0.89433	0.00016264	0	0	0	0.81422	0.0096923	0	0	0
1999	0	0	0	0	0	0	0	0	0	0.015376	0	0	0.28847	0	0.0013581	0	0.69665	0.00080277	0	0	0	0	0	0	0	0.0079365	0	0	0	0	6.1751e-05	0.015665	0.27701	0	0	0	0	9.8707e-05	0	0.86293	0	0	0	0	1.4494	0.026419	0.00018525	0	0
2000	0	8.461e-05	8.0176e-05	0	0	0	0	0	0	0.065386	0	0.0019064	0.41627	0	0.00044097	0	0.6697	0.00050443	0	0	0	0	0.0011422	0	0	4.0088e-05	0	0	0	0	0.004394	0.01686	0.75219	0	0	0	0	0	0	0.44554	4.0088e-05	0	0	0	1.1206	0.018922	0.00019037	0	0
2001	0	0.0093458	0	0	0	0	0	0	0	0.0453	0	0.00017324	0.24509	0	0.00034647	0	1.1828	0.0013541	0	0	0	0	0.0047977	0	0	0	0	0	0	0	0	0.020429	0.34351	0	0	0	0	0	0	0.82524	0.00025985	0	0	0	0.37357	0.17213	8.6618e-05	0	0
2002	0	0.0013399	0	0	0	0	0	0	0	0.013009	0.0044346	0.00010861	0.16276	0	0.0044559	0	0.49533	0.0060235	0	0	0	0	0.0011712	0	0	0	0	0	0	0	0.0044346	0.016495	0.52481	0	0	0	0	0	0	1.3652	0.00015746	0	0	0	1.2281	0.018027	0	0	0
2003	0	0	0	0	0	0	0	0	0	0.0010339	0	0	0.025459	0	0.0034893	0	0.13233	0.0014216	0	0	0	0	0.0012923	0	0	0	0	0	0	0	0	0.0050401	0.062161	0	0	0	0	0	0	0.0028431	0.0003877	0	0	0	0.088266	0	0	0	0
2004	0	0	0	0	0	0	0	0	0	0.016313	0	0.00011746	0.40426	0	0.0010633	0	0.59607	0.00047728	0	0	0	0	0.0067076	0	0	0.00011746	0	0	0	0	0.00053973	0.025115	0.11785	0	0	0	0	0	0.00011746	0.83734	5.997e-05	0	0	0	1.3344	0.029948	0.0002374	0	0
2005	0	0	0	0	0	0	0	0	0	0.024187	0	0.00039489	0.51574	0	0.003879	0	1.1663	0.00078979	0	0	0	0	0.001053	0	0	0	0	0	0	0	0.024621	0.022683	0.52472	0	0	0	0	0.00078979	0.00039489	0.75268	0.00039489	0	0	0	0.36953	0.099326	0	0	0
2006	0	0	0	0	0	0	0	0	0	0.045748	0	0	0.35011	0	0.0044972	0	1.2595	0	0	0	0	0	0.0052906	0	0	0	0	0	0	0	0.0048044	0.013232	0.17754	0	0	0	0	0	0	1.1247	0.00029165	0	0	0	0.56872	0.045781	0.0048044	0	0
2007	0	0	0	0	0	0	0	0	0	0.035865	0.0019782	0.0096719	0.26545	0	0.011741	0	1.6673	0.0002883	0	0	0	0	0.0073774	0	0	0	0	0	0	0	0	0.039999	0.1585	0	0	0	0	0	0	0.87459	0	0	0	0	0.21481	0.035454	0	0	0
2008	0	0	0	0	0	0	0	0	0	0.013837	0	0.00025521	0.26181	0	0.0022099	0	1.8473	0.00025521	0	0	0	0	0.0016134	0	0	0	0	0	0	0	0.0065623	0.019392	0.054399	0	0	0	0	0	0	1.0011	0	0	0	0	0.68134	0.047642	0	0	0
2009	0	0	0	0	0	0	0	0	0	0.047022	0	0.00081766	0.55219	0	0.0057008	0	1.2984	0.0055878	0	0	0	0	0.040114	0	0	0.0001143	0	0	0	0	0	0.032194	0.11633	0	0	0	0	0.0002286	0	1.109	0	0	0	0	0.26352	0.018582	0.00098119	0	0
2010	0	0	0	0	0	0	0	0	0	0.0019227	0	0.0020484	0.15928	0	0.0016401	0	1.073	0.00041054	0	0.0019268	0	0	0.008456	0	0	0	0	0	0	0	0.012221	0.035225	0.038459	0	0	0	0	0.0002858	0	1.2299	0.00024633	0	0	0	0.61245	0.049722	0	0	0
2011	0	0	0	0	0	0	0	0	0	0.0085995	0	0.0041924	0.20565	0	0.0029079	0	0.75919	0.00055155	0	0	0	0	0.00042614	0	0	0	0	0	0	0	0	0.045479	0.061408	0	0	0	0	0.00016708	0	1.5461	0	0.0017301	0	0	0.95406	0.038421	0	0	0
2012	0	0	0	0	0	0	0	0	0	0.045897	0	0	0.28936	0	0.008418	0	1.6549	0.019151	0	0.0066235	0	0	9.2183e-05	0	0	0	0	0	0	0	0.0032362	0.036456	0.10746	0	0	0	0	0	0	1.7852	0.0012392	0	0	0	0.32186	0.023072	0	0	0
2013	0	0	0	0	0	0	0	0	0	0.015069	0.003231	0.01484	0.43241	0	0.0012794	0	1.3188	0.00071767	0	0.012365	0	0	0.00027467	0	0	0	0	0	0	0	0.00098087	0.063929	0.1246	0	0	0	0	0	0	1.0963	0	0	0	0	0.55241	0.022426	0.00034954	0	0
2014	0	0	0	0	0	0	0	0	0	0.0042694	0	0	0.29474	0	0.0041931	0	1.1818	0.00011306	0	0.00017201	0	0	0.00027444	0	0	8.6007e-05	0	0	0	0	0.0034072	0.052499	0.046705	0	0	0	0	0.00017201	0	1.4336	8.6007e-05	0	0	0	0.7273	0.0089746	8.6007e-05	0	0
2015	0	0	0	0	0	0	0	0	0	0.044492	0	0.00023248	0.71782	0	0.0016273	0	1.0159	0.0018966	0	0.0038432	0	0	0	0.00014439	0	0	0	0	0	0	0	0.048863	0.11185	0	0	0	0	0.00023248	0	0.89975	0.00034872	0	0	0	0.27344	0.041279	0	0	0
[truncated: 104 more columns]

## Sheet: Pool 08
Year/Fish	ABLP	AMEL	BDDR	BDKF	BDSN	BDSP	BECB	BESN	BHCP	BHMW	BKBF	BKBH	BKCP	BKSB	BKSS	BLCF	BLGL	BMBF	BMSN	BNBH	BNDC	BNDR	BNMW	BNTT	BPTM	BRBT	BSDR	BSMW	BTSN	BTTM	BUSK	BWFN	CARP	CKCB	CKCS	CLDR	CLSR	CMMW	CMSN	CNCF	CNLP	CNSN	CPDR	DYDR	ERSN	FHCF	FHMW	FKMT	FLER
1993	0	0	0	0	0	0	0	0	0	0.10316	0	0.00015647	0.55596	0	0.0033044	0	0.8173	0.00060432	0	0	0	0	0.00030216	0.00015647	0	0.0012526	0	0.00030216	0	0	0	0.020568	0.35797	0	0	0	0	0.0020765	0	1.1923	0.0013597	0	0	0	0.13821	0.069237	0.0038236	0	0
1994	0	0.0005221	0	0	0	0	0	0	0	0.081892	0	0.0005221	0.30082	0	0.00045065	0	0.35576	0.0082851	0	0	0	0	0	0	0	0.00018026	0	0	0	0	0.00018026	0.022696	0.36752	0	0	0	0	0.0010492	0	1.439	9.0131e-05	0	0	0	0.065012	0.020158	0.00018026	0	0
1995	0	0	0	0	0	0	0	0	0	0.35951	0	0.00052009	0.29248	0	0.0058554	0	0.56935	0.00083586	0	0.00046375	0	0	0.00011269	0	0	0.00094034	0	0	0	0	0	0.035358	0.36359	0	0	0	0	0.00011269	0	0.88059	0.0010448	0	0	0	0.21465	0.017247	0	0	0
1996	0	0	0	0	0	0	0	0	0	0.18841	0	0	0.36421	0.0001304	0.0028043	0	0.84949	0.00077083	0	6.5198e-05	0	0	6.5198e-05	0	0	0.00024898	0	0	0	0	0	0.018818	0.15156	0	0	0	0	6.5198e-05	0	1.207	0	0	0	0	0.15373	0.019392	0.0012388	0	0
1997	0	0	0	0	0	0	0	0	0	0.17096	0	0	0.27937	0	0.0040641	0	0.88536	0.0002167	0	0	0	0	0.00011786	0	0	7.2233e-05	7.2233e-05	0	0	0	0.00014447	0.0085917	0.20324	0	0	0	0	0	0	1.2614	0.0043904	0	0	0	0.11029	0.029368	0.00013116	0	0
1998	0	0	0.00012289	0	0	0	0	0	0	0.090017	0	0.0022834	0.2432	0.00080854	0.0059603	0	1.0022	0.0025627	0	0	0	0	0	0	0	6.1444e-05	0.00012289	0	0	0	0.00079877	0.0082579	0.18174	0	0	0.015504	0	0.00064683	0	1.2328	0.0010607	0	0	0	0.46064	0.11103	0.0014165	0	0
1999	0	0	0	0	0	0	0	0	0	0.13034	0	0.0001331	0.23358	0	0.0090552	0	1.107	0.00027838	0	0	0	0	0.00060809	0	0	0	0	0	0	0	0	0.0096994	0.096943	0	0	0	0	0.00066551	0	1.0609	0.00097989	0	0	0	0.50469	0.041253	0.00066551	0	0
2000	0	0	0	0	0	0	0	0	0	0.24209	0	0	0.22709	0.00028028	0.0035227	0	1.2703	0.00056085	0	0.00048073	0	0	0.00024037	0	0	0	0.00012003	8.0122e-05	0	0	0	0.01809	0.10172	0	0	0	0	0.00024007	0	1.3296	0	0	0	0	0.12824	0.068834	0.0013213	0	0
2001	0	0	0	0	0	0	0	0	0	0.16177	0	9.0045e-05	0.30737	0	0.01066	0	1.4524	0.00050531	0	0.00037898	0	0	0	0	0	0	0	0	0	0	0	0.021112	0.13847	0	0	0	0	0.00022511	0	1.2253	0.00010576	0	0	0	0.148	0.034401	0.00018009	0	0
2002	6.0281e-05	0	0	0	0	0	0	0	0	0.24779	0	0.00046012	0.16026	0.00026785	0.02237	0	1.0289	0.00033422	0	0	0	0	0	0	0	0	0.00026785	0	0	0	0	0.020186	0.066375	0	0	0	0	0	0	2.3826	0.00018084	0	0	0	0.26419	0.066792	0.00052233	0	0
2003	0.00013013	0	0	0	0	0	0	0	0	0.077711	0	0	0.0077429	0	0.007591	0	0.25738	0	0	0	0	0	0	0	0	0	0	0	0	0	0	0.00054222	0.0061379	0	0	0	0	0	0	0.00049884	0.00032533	0	0	0	0.12454	0	0	0	0
2004	0.00011658	0	0.00011658	0	0	0	0	0	0	0.079287	0.00028736	0	0.4165	0	0.0084679	0	1.1733	0.00011658	0	0	0	0	0.00048374	0	0	0	0	0	0	0	0	0.079205	0.044225	0	0	0	0	0.0002203	0	1.0281	0.00011658	0	0	0	0.092753	0.011464	0.00029373	0	0
2005	0	0	0.00019124	0	0	0	0	0	0	0.074391	0	0.00030845	0.26131	0	0.0048821	0	2.0129	0.00012749	0	0	0	0	0	0	0	0	0	0	0	0	0	0.011095	0.085212	0	0	0	0	0.0011474	0	1.1655	0.01207	0	0	0	0.027572	0.051155	0.00031433	0	0
2006	0	0	0.00011394	0	0	0	0	0	0	0.064958	0	0.00034196	0.24783	0	0.03059	0	1.2927	0	0	0	0	0	0	0	0	0	0	0	0	0	0	0.017971	0.078716	0	0	0	0	0	0	0.95274	0.004208	0	0	0	0.16803	0.01972	3.7981e-05	0	0
2007	0	0	0.00012235	0	0	0	0	0	0	0.052032	0	0	0.2468	0	0.0089048	0	2.6522	0.00020392	0	0	0	0	0.00020668	0	0	0	0.00031001	0	0	0	0	0.01749	0.32725	0	0	0	0	0.00012235	0	1.1349	0	0	0	0	0.045227	0.077065	0.00086749	0	0
2008	0	0	0	0	0	0	0	0	0	0.039451	0	0.0023194	0.15037	0	0.0098992	0	2.7469	0.00034181	0	0	0	0	0	0	0	0	0	0	0	0	0	0.026571	0.17367	0	0	0	0	9.7661e-05	0	0.9236	0	0	0	0	0.048283	0.0179	0.00023811	0	0
2009	0	0	0.00021183	0	0	0	0	0	0	0.10525	0	0.0011833	0.11825	0	0.015181	0	1.4982	0	0	0	0	0	0	0	0	0	0	0	0	0	0	0.012173	0.021161	0	0	0	0	0.00098856	0	1.0692	0	0	0	0	0.26411	0.092866	0	0	0
2010	0	0	0.011686	0	0	0	0	0	0	0.02293	0	0.0036436	0.081505	0.00016675	0.010429	0	2.1431	0.00025254	0	0.00053329	0	0	0	0	0	0	0	0	0	0	0	0.014399	0.10164	0	0	0	0	0.0010299	0	1.1593	0.011574	0	0	0	0.12586	0.064893	0.00016675	0	0
2011	0	0	0.00076178	0	0	0	0	0	0	0.011083	0	0	0.089998	0	0.018045	0	1.7303	0.00024319	0	0.00011328	0	0	0	0	0	0	0	0	0	0	0	0.015159	0.022197	0	0	0	0	0.00016213	0	1.6475	0	0	0	0	0.031111	0.074363	0	0	0
2012	0.0001475	0	0.00029501	0	0	0	0	0	0	0.027678	0	0.00064315	0.15	0	0.0086642	0	1.7489	0.0001475	0	0.00035244	0	0	0	0	0	0	0.00024645	0	0	0	0	0.032362	0.03874	0	0	0	0	0.0001475	0	1.1789	0.00036876	0	0	0	0.096385	0.059773	0	0	0
2013	0.00012968	0	0	0	0	0	0	0	0	0.086305	0	0.00051125	0.37651	0	0.011696	0	1.7122	0	0	0	0	0	0	0	0	0	0	0	0	0	0.00012968	0.024623	0.032388	0	0	0	0	0.00012013	0	1.2267	0.00051312	0	0	0	0.087796	0.023906	5.5285e-05	0	0
2014	0	0	0	0	0	0	0	0	0	0.14862	0	0.0005068	0.44278	0	0.010313	0	1.0974	0.00035472	0	0	0	0	0	0	0	0	0	0	0	0	0	0.036094	0.042228	0	0	0	0	0.00033787	0	1.6582	0.00020335	0	0	0	0.12346	0.01367	0.00037228	0	0
2015	0	0	0	0	0	0	0	0	0	0.064678	0	0	0.27788	0	0.015553	0	1.0768	0.00013386	0	0.00050607	0	0	0	0	0	0	0	0	0	0	0.00013386	0.023641	0.062258	0	0	0	0	0	0	0.91316	0.010248	0	0	0	0.049993	0.068067	0.00022127	0	0
[truncated: 104 more columns]

## Sheet: Pool 13
Year/Fish	ABLP	AMEL	BDDR	BDKF	BDSN	BDSP	BECB	BESN	BHCP	BHMW	BKBF	BKBH	BKCP	BKSB	BKSS	BLCF	BLGL	BMBF	BMSN	BNBH	BNDC	BNDR	BNMW	BNTT	BPTM	BRBT	BSDR	BSMW	BTSN	BTTM	BUSK	BWFN	CARP	CKCB	CKCS	CLDR	CLSR	CMMW	CMSN	CNCF	CNLP	CNSN	CPDR	DYDR	ERSN	FHCF	FHMW	FKMT	FLER
1993	0	0	0	0	0	0	0	0	0	0.038433	0	0.0087906	0.35809	0	0.014686	0	1.099	0.014682	0	0	0	0	0	0	0	0	0	0	0	0	0.00074166	0.017759	0.29364	0	0	0	0	0	0	1.2133	0	0.090294	0	0	0.2039	0.52711	0	0	0
1994	0	0	0	0	0	0	0	0	0	0.018384	0.00026249	0.002396	0.32479	0	0	0	0.27377	0.0057209	0	0	0	0	0	0	0	0	0	0	0	0	0.00026249	0.027052	0.23489	0	0	0	0	0	0	0.45951	0	0.016946	0	0	0.33019	0.075134	8.7497e-05	0	0
1995	0	0	0	0	0	0	0	0	0	0.026035	0	0.0027652	0.27821	0	0.0030671	0	0.56126	0.0020152	0	0	0	0	0	0	0	0	0	0	0	0	0	0.015429	0.31395	0	0	0	0	0	0	0.84383	0	0.084035	0	0	0.38787	0.013958	0	0	0
1996	0	0	0	0	0	0	0	0	0	0.073061	0	0.0010132	0.36679	0	0.0017297	0	1.1036	0.0060211	0	0	0	0	0	0	0	0	0	0	0	0	0.0075047	0.011497	0.20987	0	0	0	0	0	0	1.0718	0	0.20375	0	0	0.2456	0.069553	6.5325e-05	0	0
1997	0	0	0	0	0	0	0	0	0	0.048305	0.0013554	0.00043866	0.23248	0.0002281	0.0015573	0	0.89081	0.011395	0	0	0	0	0.008839	0	0	0	0	0	0	0	0.00028952	0.023262	0.23814	0	0	0	0	0	0	1.0846	0	0.088005	0	0	0.34122	0.069436	0.00071063	0	0
1998	0	0	0	0	0	0	0	0	0	0.039996	0.0037757	0.0012583	0.22903	0	0.018454	0	0.87468	0.0021062	0	0	0	8.7758e-05	0	0	0	0	0	0	0	0	0	0.017318	0.22472	0	0	0	0	0	0	1.3642	0.00026327	0.51172	0	0	0.25023	0.065566	0.00017409	0	0
1999	0	0	0	0	0	0	0	0	0	0.031047	0.0014003	0.0061557	0.27647	0	0.0068738	0	0.99567	0.00016918	0	0	0	9.2005e-05	0	0	0	0	0	0	0	0	0	0.012842	0.11173	0	0	0	0	0	0	0.83215	0.00028196	0	0	0	0.2794	0.052895	0	0	0
2000	0	0	0	0	0	0	0	0	0	0.04196	0.00068934	8.837e-05	0.14897	0	0.012122	0	0.6278	0.0047488	0	0	0	8.837e-06	8.837e-05	0	0	0	0	0	0	0	0	0.0089032	0.088719	0	0	0	8.837e-06	3.5348e-05	0	0.99385	0	0.00038297	0	0	0.38955	0.086362	0	0	0
2001	0	0	0	0	0	0	0	0	0	0.049004	0.00055532	0.00062986	0.23038	0	0.0033611	0	0.66148	0.0023479	0	0	0	5.3342e-05	0	0	0	0	0	0	0	0	0	0.030777	0.045066	0.00016003	0	0	0	0	0	1.338	0	0	0	0	0.47032	0.098194	0.00016003	0.0031621	0
2002	0	0	0	0	0	0	0	0	0	0.022291	0.0056202	0.0024594	0.27199	0	0.0031576	0	0.57377	0.015099	0	0	0	0	0.00016802	0	0	0	0	0	0	0	0	0.018533	0.2437	0	0	0	0	0	0	1.6049	0	0	0	0	0.42922	0.058491	0	0	0
2003	0	0	0	0	0	0	0	0	0	0.015074	0.0026871	0	0.019203	0	0.00091755	0	0.19459	0.0091755	0	0	0	0	0	0	0	0	0	0	0	0	0	0.0011142	0.1107	0	0	0	0	0	0	0.0057675	0	0	0	0	0.29217	0.00026216	0	0	0
2004	0	0	0	0	0	0	0	0	0	0.024378	0.0034172	0.00051328	0.19706	0	0.0022726	0	0.78618	0.011328	0	0	0	0	3.232e-05	0	0	0	0	0	0	0	0	0.016377	0.167	3.232e-05	0	0	0	0	0	0.70958	0	0	0	0	0.22901	0.054789	0	0	0
2005	0	0	0	0	0	0	0	0	0	0.072874	0	0	0.30796	0	0.010545	0	0.86513	0.0069012	0	0	0	0	0	0	0	0	0	0	0	0	0	0.0058727	0.090403	0	0	0	0	0	0	0.81773	0	0	0	0	0.25064	0.094639	0	0	0
2006	0	0	0	0	0	0	0	0	0	0.058578	0.0070019	0.001511	0.14172	0	0.027029	0	0.59617	0.0063947	0	0	0	0	0	0	0	0	0	0	0	0	0	0.015414	0.19694	0	0	0	0	0	0	1.5308	0	0	0	0	0.4304	0.021794	0	0	0
2007	0	0	0	0	0	0	0	0	0	0.029966	0.0020764	8.3271e-05	0.078745	0	0.013286	0	0.70868	0.0060734	0	0	0	0	0	0	0	0	0	0	0	0	0	0.012167	0.14279	0	0	0	0	0	0	1.1261	0	0	0	0	0.10583	0.063924	0	0	0
2008	0	0	0	0	0	0	0	0	0	0.016655	0.01391	0	0.28765	0	0.00086205	0	0.54513	0.011081	0	0	0	0	4.4916e-05	0	0	0	0	0	0	0	0	0.040399	0.10941	0	0	0	0	0	0	1.5746	0	0	0	0	0.69132	0.031232	0.00035932	0	0
2009	0	0	0	0	0	0	0	0	0	0.011251	0.013901	0.0011022	0.21604	0	0.00076129	0	0.6258	0.012992	0	0	0	0	0	0	0	0	0	0	0	0	0	0.059641	0.19579	0.00019391	0	0	0	7.0323e-05	0	0.49622	0	0	0	0	0.85595	0.02188	0.00019391	0	0
2010	0	0	0	0	0	0	0	0	0	0.0060819	0.016873	0.0024993	0.10385	0.00043318	0.0022801	0	0.38956	0.0038894	0	0.0011108	0	0	0	0	0	0	0	0	0	0	0	0.013306	0.22502	0.00032489	0	0	0	0	0	1.5371	0	0	0	0	0.33609	0.084295	0.00075807	0	0
2011	0	0	0	0	0	0	0	0	0	0.021866	0.0041709	0.00017042	0.17633	0	0.020032	0	0.89533	0.0033367	0	0.00075567	0	0	0	0	0	0	0	0	0	0	0.00064881	0.013471	0.10344	0	0	0	0	9.2687e-05	0	0.9134	0	0	0	0	0.18929	0.11577	0	0	0
2012	0	0	0	0	0	0	0	0	0	0.07452	0.0039848	0.0027956	0.32698	0	0.012052	0	0.82492	0.0051843	0	0	0	0	0	0	0	0	0	0	0	0	0	0.026376	0.10289	0	0	0	0	0	0	1.0778	0	0	0	0	0.060193	0.057141	0	0	0
2013	0	0	0	0	0	0	0	0	0	0.10852	0.0056167	0.002019	0.34607	0	0.0082666	0	1.0484	0.0043558	0	0.00076026	0	0	0	0	0	0	0	0	0	0	0.00011463	0.038694	0.1139	0	0	0	0	0	0	1.1365	0	0	0	0	0.27041	0.031603	0	0	0
2014	0	0	0	0	0	0	0	0	0	0.045502	0.0010303	0.00054541	0.21762	0	0.0038938	0	0.86718	0.0067626	0	0.0078271	0	0	8.5859e-05	0	0	0	0	0	0	0	8.5859e-05	0.018271	0.17013	0	0	0	0	0	0	0.73933	0	0	0	0	0.49885	0.108	0.00034344	0	0
2015	0	0	0	0	0	0	0	0	0	0.025985	0.0088999	0.0089115	0.3407	0.00010069	0.0016635	0	0.42723	0.0035445	0	0.0028458	0	0	0.0009566	0	0	0	0	0	0	0	0.0024272	0.03525	0.63068	5.0347e-05	0	0.0052088	0	5.0347e-05	0	0.96468	0.00035445	0	0	0	0.35697	0.06743	0.00027691	0	0
[truncated: 104 more columns]

## Sheet: Pool 26
Year/Fish	ABLP	AMEL	BDDR	BDKF	BDSN	BDSP	BECB	BESN	BHCP	BHMW	BKBF	BKBH	BKCP	BKSB	BKSS	BLCF	BLGL	BMBF	BMSN	BNBH	BNDC	BNDR	BNMW	BNTT	BPTM	BRBT	BSDR	BSMW	BTSN	BTTM	BUSK	BWFN	CARP	CKCB	CKCS	CLDR	CLSR	CMMW	CMSN	CNCF	CNLP	CNSN	CPDR	DYDR	ERSN	FHCF	FHMW	FKMT	FLER
1993	0	0	0	0	0	0	0	0	0.0011689	0.0041861	0.0014941	0.0070683	0.084473	0	0.0025226	0.033816	0.30535	0.011835	0	0.006429	0	0	0	0	0	0	0	0	0	0	8.6363e-05	0.0046756	0.13778	0	0	0	0	0	0	1.6245	0	0.0007257	0	0	0.16881	0.14614	0	0.00062256	0
1994	0	0.00044803	0	0	0	0	0	0	0	0.0048618	0.0061504	0.0006567	0.33067	0	0	0.0062794	0.25068	0.0059934	0	0.00029994	0	0	0	0	0	0	0	0	0	0.0006092	0	0.0034487	1.8308	0	0	0	0	0	0	0.48916	0.00044803	0.035943	0	0	0.40436	0.046643	0	0	0
1995	0	0.0002582	0	0	0	0	0	0	0.003556	0.012919	0.010778	0.0034443	0.22102	0	0.0066712	0.11571	0.24088	0.0078705	0	0.0011481	0	0	0.00056124	0	0	0	0	0	0	0	0.00017213	0.0083174	0.82143	0	0	0	0.00017213	0	0	1.1792	0	0.01433	0	0	0.12412	0.0525	0	0	0
1996	0	0.00052425	0	0	0	0	0	0.00010813	0.0012464	0.010955	0.0072161	0.00071378	0.087646	0	0.00024956	0.042033	0.19253	0.0059465	0	0	0	0	0	0	0	0	0	0	0	0.00010813	0	0.0065987	0.65359	0	0	0	0.0018381	0	0	1.1331	0	0.29332	0	0	0.039219	0.048166	0	0	0
1997	0	0	0	0	0	0	0	0.00027032	0.00011839	0.023279	0.020116	0	0.068794	0	0	0.014569	0.071595	0.0021908	0	0.0011236	0	0	0.0011839	0	0	0	0	0	0	0	0.00018021	0.0022472	0.44348	0	0	0	0	0	0	1.0441	0.00018021	0.022162	0	0	0.17484	0.041353	0	0	0
1998	0	0	0	0	0	0	0	0	0.00088106	0.022225	0.0098859	0	0.027343	0	0.0014673	0.056725	0.029316	0.010836	0	0.00044053	0	0	0.00074627	0	0	0	0	0	0	0	0.002445	0.0094004	0.31074	0	0	0	0.00059701	0	0	1.561	0.00014083	0.080167	0	0	0.26122	0.064158	0	0	0
1999	0	0	0	0	0	0	0	0.00041752	0.002797	0.010293	0.010296	0	0.040273	0	6.4445e-05	0.10348	0.101	0.0049604	0	0	0	0	0	0	0	0	0	0	0	0	0.0030025	0.0014143	0.47161	0.00077335	0	0	0.00028863	0	0	1.155	0	0.11378	0	0	0.1821	0.048396	0	0.00048105	0
2000	0	0	0	0	0	0	0	0	0.014818	0.0030255	0.011754	0.0018371	0.05172	0	0.0018622	0.16351	0.38195	0.0046202	0	0	0	0	0.00020574	0	0	0	0	0	0	0	0	0.0082668	0.43956	0	0	0	0	0	0	1.2546	0	0.079798	0	0	0.4236	0.034713	0	0	0
2001	0	0	0	0	0	0	0	0	0.0070844	0.030223	0.0049914	0	0.14776	0	0	0.46604	0.27837	0.0059432	0	0	0	0	0	0	0	0	0	0	0	0.00060809	0.0015625	0.017637	0.23103	0	0	0	0	0	0	1.7057	0	0.18538	0	0	0.20484	0.040199	0	0.00037023	0
2002	0	0	0	0	0	0	0	0	0.030445	0.0044873	0.0072609	0	0.15467	0	8.0501e-05	0.87006	0.1409	0.0023944	0	0	0	0	6.0376e-05	0	0	0	0	0	0	0	0	0.0066282	0.28948	0	0	0	0.00026163	0	0	1.2192	0	0.013593	0	0	0.19997	0.059462	0	0.00084153	0
2003	0	0	0	0	0	0	0	0	0.032544	0.031195	0.012218	0.0010203	0.15548	0	0.00074162	0.63471	0.17948	0.019377	0	0	0	0	0.0014599	0	0	0	0	0	0	0	0	0.0081923	0.24993	0	0	0	0	0	0	1.2683	0	0.58945	0	0	0.23072	0.057674	0	0	0
2004	0	0	0	0	0	0	0	0	0.013608	0.027011	0.010838	0.00017669	0.19571	0	0.00063436	0.50922	0.067667	0.01611	0	0	0	0	0	0	0	0	0	0	0	0	0.016163	0	0.35524	0	0	0	0	0	0	1.2039	0	0.39073	0	0	0.26835	0.052852	0	0	0
2005	0	0.00013321	0	0	0	0	0	0	0.0063523	0.055132	0.005456	0.0010799	0.12066	0	0.0009913	0.24677	0.20161	0.0041728	0	0	0	0	0	0	0	0	0	0	0	0	0	0	0.15021	0	0	0	0	0	0	1.6775	0	0.18095	0	0	0.86209	0.017469	0	0	0
2006	0	0	0	0	0	0	0	0	0.0040478	0.032676	0.0027716	0	0.034232	0	0.0003512	0.15614	0.32508	0.0073578	0	0	0	0	0.0010291	0	0	0	0	0	0	0	0	0.0030488	0.045644	0	0	0	0	0	0	1.9397	0	0.25079	0	0	0.99773	0.018054	0	0.00031268	0
2007	0	0	0	0	0	0	0	0	0.012651	0.060336	0.018061	0	0.051357	0	0.0017638	0.36527	0.28698	0.0072944	0	0	0	0	0	0	0	0	0	0	0	0	0.0087336	0	0.071429	0	0	0	0	0	0	1.9236	0	0.29963	0	0	0.28999	0.027016	0	0	0
2008	0	0.00068729	0	0	0	0	0	0	0.028386	0.002694	0.011835	0.00015837	0.11678	0	0.00078326	0.32948	0.26662	0.010611	0	0	0	0	0.00018343	0	0	0	0	0	0	0	0.0016313	0.0025113	0.40877	0	0	0	0	2.2624e-05	0	1.5524	0	0.006153	0	0	0.17047	0.069641	0.00012229	0.00068729	0
2009	0	0	0	0	0	0	0	0	0.032063	0.0091345	0.017716	0	0.24839	0	0.00096822	0.32491	0.1381	0.022156	0	0	0	0	0.00017604	0	0	0	0	0	0	0.00079218	0	0.0072937	0.22251	0	0	0	0	0	0	1.2554	0	0.14999	0	0	0.39164	0.10279	0	0.0022755	0
2010	0	0	0	0	0	0	0	0	0.18769	0.0092567	0.037584	0.0049351	0.25179	0	0.0003023	0.088248	0.3527	0.0016626	0	0	0	0	0.00045345	0	0	0	0	0	0	0	0.0061728	0	0.46928	0	0	0	0	0	0	0.99786	0	0.063137	0	0	0.14587	0.25486	0	0	0
2011	0	0.0020958	0	0	0	0	0	0	0.036205	0.037258	0.016232	0.0019471	0.42907	0	0.0017964	0.32558	0.37444	0.015229	0	0	0	0	0.00071023	0	0	0	0	0	0	0	0	0	0.304	0	0	0	0.00035511	0	0	1.5007	0	0.11827	0	0	0.28987	0.075537	0	0.002169	0
2012	0	0.00021282	0	0	0	0	0	0	0.034567	0.16114	0.016535	0.00019543	0.12961	0	0.0010922	0.32982	0.54093	0.014973	0	0	0	0	3.5469e-05	0	0	0	0	0	0	0	0	0.014888	0.088941	0	0	0	0.001368	0	0	1.3828	0	0.83542	0	0	0.46955	0.023706	0	0.0020182	0
2013	0	0.00074034	0	0	0	0	0	0	0.0097108	0.14842	0.011068	0.004961	0.047342	0	0.0035426	0.31738	0.21095	0.0082769	0	0	0	0	0	0	0	0	0	0	0	0	0.012816	0	0.16381	0	0	0	0.00016498	0	0	1.8935	0	0.30306	0	0	0.35407	0.041075	0	0	0
2014	0	0	0	0	0	0	0	0	0.018967	0.0093771	0.048175	0	0.11326	0	0.003658	0.10684	0.32007	0.013677	0	0	0	0	0	0	0	0	0	0	0	0	0.001917	0.0044671	0.11825	0	0	0	0	0	0	1.1849	0	0.14389	0	0	0.35215	0.065418	0	0	0
2015	0	0.00046712	0	0	0	0.00018685	0	0	0.0019417	0.015236	0.021683	0	0.066566	0	0.0077975	0.27983	0.15934	0.0013079	0	0	0	0	0	0	0	0	0	0	0	6.4354e-05	0.0058252	0	0.16871	0	0	0	0	0	0	1.1058	0	0.021884	0	0	1.0039	0.13769	0	0.00040898	0
[truncated: 104 more columns]

## Sheet: La Grange
Year/Fish	ABLP	AMEL	BDDR	BDKF	BDSN	BDSP	BECB	BESN	BHCP	BHMW	BKBF	BKBH	BKCP	BKSB	BKSS	BLCF	BLGL	BMBF	BMSN	BNBH	BNDC	BNDR	BNMW	BNTT	BPTM	BRBT	BSDR	BSMW	BTSN	BTTM	BUSK	BWFN	CARP	CKCB	CKCS	CLDR	CLSR	CMMW	CMSN	CNCF	CNLP	CNSN	CPDR	DYDR	ERSN	FHCF	FHMW	FKMT	FLER
1993	0	0	0	0	0	0	0	0	0	0.0014833	0.0041603	0.017651	0.06761	0	0.00086294	0	0.35631	0.0077141	0	0.034682	0	0	0.0011067	0	0	0	0	0	0	0.00028765	0	0	0.69354	0	0	0	0	0	0	1.1676	0	0	0	0	0.16108	0.0065285	0	0	0
1994	0	0	0	0	0	0	0	0	0	0.0098166	0.013216	0.0071508	0.32493	0	0	0.001884	0.5142	0.0573	0	0.019663	0	0	0	0	0	0	0	0	0	0.0062651	0	0.0046795	1.3036	0	0	0	0	0	0	1.5408	0	0	0	0	0.079606	0.06579	0.00031279	0	0
1995	0	0.00021885	0	0	0	0	0	0	0.00021885	0.00094478	0.012317	0.0081408	0.20659	0	0.00054001	0	0.27343	0.014459	0	0.043266	7.112e-05	0	0.00068575	0	0	0	0	0	0	0.00019639	0	0.0025563	1.272	0	0	0	7.112e-05	0	0	0.78178	0	0	0	0	0.16356	0.031684	7.112e-05	0	0
1996	0	0	0	0	0	0	0	0	0	0.00097309	0.0010302	0.0064923	0.193	0	0.00093304	0	0.18415	0.012581	0	0.0066722	0	0	0.0001421	0	0	0	0	0	0	0.00042713	0	0.0014533	1.1638	0	0	0	0.00017999	0	0	0.6112	7.1464e-05	0	0	0	0.068148	0.03337	0.00012099	0	0
1997	0	1.7485e-05	0	0	0	0	0	0	0.00066282	0.001677	0.0039355	0.0061461	0.30874	0	3.3236e-05	0	0.14781	0.011584	0	0.0073251	0	0	0.00010491	0	0	0	0	0	0	7.4901e-05	0	0.012165	1.4797	0	0	0	0	0	0	0.35327	0	0	0	0	0.047973	0.027187	1.6618e-05	1.7485e-05	0
1998	0	0	0	0	0	0	0	0	0.00027125	0.0075913	0.0051028	0.0072961	0.1402	0	0.0028516	0	0.43459	0.010296	0	0.0041167	0	0	0.05907	0	0	0	5.5885e-05	0	0	0.0024856	0	0.00036839	0.55448	0.00033531	0	0	4.1256e-05	0	0	1.5083	0	0	0	0	0.13745	0.0045704	0	0	0
1999	0	0	0	0	0	0	0	0	0	0.0055284	0.002183	0.0010239	0.33843	0	0.0034229	0	0.69512	0.019023	0	0.0074035	0	0	7.3896e-05	0	0	0	7.3896e-05	0	0	0.00098913	0	0.0038621	1.0228	0	0	0	0.00055422	0	0	1.1578	0	0	0	0	0.17357	0.019317	0	0	0
2000	0	0	0	0	0	0	0	0	0.046989	0.0053221	0.012146	0.0063524	0.059483	0	0.0009185	0.0023378	0.43717	0.036042	0	0.010092	0	0	0.001708	0	0	0	0	0	0	0.0002568	0	0.0021983	1.0012	0	0	0	0	0	0	0.86534	0	0	0	0	0.4866	0.038066	0	0	0
2001	0	0	0	0	0	0	0	0	0.17573	0.0089611	0.0064644	0.065612	0.12758	0	0.00030042	0	0.29372	0.041711	0	0.0077718	0	0	0.00090062	0	0	0	0	0	0	0.00031143	0	0.013014	0.6925	0.00084538	0	0	0.00015582	0	0	0.98404	0	0	0	0	0.30625	0.018498	0	0.00091859	0
2002	0	0	0	0	0	0	0	0	0.12019	0.0070376	0.012341	0.03906	0.25413	0	0.0014572	0	0.18933	0.018495	0	0.012328	0	0	8.9707e-06	0	0	0	0	0	0	2.6912e-05	8.4724e-05	0.014432	0.48228	0	0	0	0.00054223	0	0	1.0019	0	0	0	0	0.066121	0.0058857	4.2362e-05	0	0
2003	0	0	0	0	0	0	0	0	0.031045	0.0071996	0.0047907	0.0095006	0.14426	0	0.0011825	0	0.12984	0.051734	0	0.0075426	0	0	0.00079287	0	0	0	0	0	0	0.00054108	0	0.014376	0.69965	0.00033349	0	0	0.0020521	0	0	1.2675	0	0	0	0	0.62235	0.024177	0.00037312	0	0
2004	0	0	0	0	0	0	0	0	0.040147	0.0042833	0.0014975	0.0052235	0.10228	0	0.00095831	0	0.17541	0.018995	0	0.0075789	0	0	7.0425e-05	0	0	0	0	0	0	0.0012191	0	0.021169	0.63735	0	0	0	0.00010564	0	0	1.5766	0	0	0	0	0.54549	0.018417	0	0	0
2005	0	0	0	0	0	0	0	0	0.029789	0.041244	0.0042654	0.010288	0.050953	0	0.00085883	0	0.15394	0.013797	0	0.030927	0	0	0.00051408	0	0	0	0	0	0	0.00042811	0	0.031054	0.62369	0	0	0	8.597e-05	0	0	1.4601	0	0	0	0	0.68231	0.011614	0	0	0
2006	0	0	0	0	0	0	0	0	0.010756	0.028996	0.011134	0.00031474	0.0012424	0	0.0006212	0	0.062272	0.017523	0	0.011058	0	0	2.8612e-05	0	0	0	0	0	0	8.5837e-05	0	0.01204	0.549	0	0	0	0	0	0	1.9501	0	0	0	0	0.87483	0.016794	0	0	0
2007	0	0	0	0	0	0	0	0	0.019178	0.013919	0.0020305	0.0048864	0.03726	0	0.00084204	0	0.12296	0.0062492	0	0.0018317	0	0	0.00062599	0	0	0	0	0	0	3.078e-05	0	0.014982	0.54697	0	0	0	1.539e-05	0	0	1.8259	0	0	0	0	0.24517	0.018624	0	0.0001463	0
2008	0	0	0	0	0	0	0	0	0.058508	0.001944	0.00093868	0.14665	0.1132	0	0.0056452	0.0021739	0.3327	0.0078894	0	0.0098973	0	0	0.00044593	0	0	0	0.00013457	0	0	4.2214e-05	0	0.020675	0.14608	6.7286e-05	0	0	0.00010093	0	0	1.7649	0	0	0	0	0.2446	0.067473	2.1107e-05	0	0
2009	0	0	0	0	0	0	0	0	0.027367	0.025413	0.008379	0.018564	0.24374	0	0.0071474	0.0010633	0.55623	0.022812	0	0.010844	0	0	0.001127	0	0	0	0	0	0	0.0062139	0	0.010615	0.4438	0	0	0	0	0	0	1.9006	0	0	0	0	0.55043	0.039211	0	0	0
2010	0	0	0	0	0	0	0	0	0.027923	0.031635	0.0010402	0.0026151	0.19582	0	0.003061	0	0.85602	0.0069	0	0.0036833	0	0	0.00014082	0	0	0	0	0	0	0.004234	0	0.0043627	0.1544	0.0070825	0	0	0.00022254	0	0	1.958	0	0	0	0	0.43301	0.037249	0.00014082	0	0
2011	0	0	0	0	0	0	0	0	0.039439	0.13073	0.028402	0.0015727	0.20524	0	0.01598	0.004635	0.27712	0.024951	0	0.017024	0	0	0.00064442	0	0	0	0	0	0	0.0052537	0	0.024834	0.28315	0	0	0	0.0002068	0	0	1.5498	0	0	0	0	0.083439	0.041619	0	0	0
2012	0	0	0	0	0	0	0	0	0.034984	0.07897	0.026492	0	0.1679	0	0.0058489	0.00011178	0.23925	0.031611	0	0.053906	0	0	0.00033535	0	0	0	0	0	0	0.0082441	0	0.044311	0.75218	0	0	0	0	0	0	1.2879	0	0.0020975	0	0	0.36697	0.029894	0	0	0
2013	0	0	6.2873e-05	0	0	0	0	0	0.028389	0.10409	0.015692	0.00018799	0.15948	0	0.010158	0	0.16328	0.020857	0	0.0060772	0	0	0.00015697	0	0	0	0.00031374	0	0	0.0011604	0	0.020136	0.3491	0.00031332	0	0	0.00012533	0	0	1.063	0	0.0053896	0	0	0.4553	0.0093357	0	0	0
2014	0	0	0	0	0	0	0	0	0.073086	0.068508	0.00062315	0.00038294	0.19366	0	0.020679	0.004913	0.14961	0.0047679	0	0.0038267	0	0.00011684	0.003083	0	0	0	0	0	0	0.0046537	0	0.01594	0.18781	6.4903e-05	0	0	0.00022068	0	0	1.1631	0	0.0034229	0	0	0.31406	0.052073	0.00057769	0	0
2015	0	0	0.00094484	0	0	0	0	0	0.020796	0.017451	0.0044801	0.0025543	0.38821	0	0.012359	0	0.37396	0.002385	0	0.0016003	0	0	0	0	0	0	6.8143e-05	0	0	0.0026576	0	0.0079535	0.22417	0	0	0	0	0	0	0.99726	0	0.0068827	0	0	0.7379	0.052867	8.673e-05	0	0
[truncated: 104 more columns]

## Sheet: Open River
Year/Fish	ABLP	AMEL	BDDR	BDKF	BDSN	BDSP	BECB	BESN	BHCP	BHMW	BKBF	BKBH	BKCP	BKSB	BKSS	BLCF	BLGL	BMBF	BMSN	BNBH	BNDC	BNDR	BNMW	BNTT	BPTM	BRBT	BSDR	BSMW	BTSN	BTTM	BUSK	BWFN	CARP	CKCB	CKCS	CLDR	CLSR	CMMW	CMSN	CNCF	CNLP	CNSN	CPDR	DYDR	ERSN	FHCF	FHMW	FKMT	FLER
1993	0	0	0	0	0	0	0	0	0	0.009567	0.00034758	0.0036364	0.1359	0	0.010826	0.088975	0.034612	0.11986	0	0	0	0	0	0	0	0	0	0	0.00013903	0	0.011581	0	0.060015	0	0	0	0.0035247	0	0	0.50868	0.0029084	0.0057905	0	0	0.071608	0.17889	0	0.0027694	0
1994	0	0	0	0	0	0	0	0	0	0.00017696	0.0059835	0	0.20944	0	0	0.19021	0.14056	0.012636	0	0	0	0	0	0	0	0	0	0	0.00035392	0.00017696	0.0047874	0.0030298	1.1798	0	0	0	0	0	0	0.82099	0.004247	0.0036456	0	0	0.14032	0.17004	0	0.012834	0
1995	0	0.003876	0	0	0	0	0	0	0	0.00028924	0.13326	0.00015638	0.0077517	0	0.00046502	0.26599	0.033306	0.0099998	0	0	0	0	0.00024515	0	8.8772e-05	0	0	0	0	0	0	0.012708	0.78401	0	0	0	0	0	0	0.88467	6.6432e-05	0.0022299	0	0	0.0094028	0.23667	0	0.00042387	0.00015638
1996	0	0.0013939	0	0	0	0	0	0	0.001447	0.00012058	0.038253	0.0073892	0.03716	0	0.0011638	0.2134	0.034442	0.0011947	0	0	0	0	0	0	0	0	0	0	0.00084409	0	0.00019912	0.00059737	0.94106	0	0	0	0.00096467	0	0	0.95911	0.002238	0.52192	0	0	0.01983	0.14281	0	0.0011162	0
1997	0	0	0	0	0	0	0	0	0.0060728	0.0022192	0.1276	0	0.0091714	0	0	0.054357	0.015958	0.021229	0	0	0	0.00017071	0.00075601	0	0	0	0	0	0.00034142	0	0.003148	0	0.7268	0	0	0	2.4387e-05	0	0	1.0126	0.00018175	0.091434	0	0	0.10055	0.1127	0	0.0027263	0
1998	0	0.0070588	0	0	0	0	0	0	0.0099489	0.0018711	0.04276	0	0.0059378	0	0.0044688	0.01045	0.020444	0.018767	0	0	0	0	0.00077048	0	0	0	0	0	0.0010787	0.00055033	0	7.7048e-05	0.43539	0	0	0	0.00061631	0	0	1.0489	0.0029278	0.064936	0	0	0.17004	0.089888	0	8.8044e-05	0
1999	0	0.00012136	0	0	0	0	0	0	0.01073	0.0044099	0.10227	0	0.0013555	0	0.0098301	0.16266	0.038233	0.0042408	0	0	0	7.7131e-05	0.00023139	0	0	0	0	0	0.0049364	0.00027562	0.0039709	0	0.73657	7.7131e-05	0	0	0.00069418	0	0	0.55259	0.00012136	0.2251	0	0	0.050148	0.11819	0	0.0030545	0
2000	0	0.00013459	0	0	0	0	0	0	0.0011947	0.00048795	0.033028	0	0.012014	0	0.0045256	0.032783	0.033401	0.019875	0	0	0	0	0.0045095	0	0	0	0	0	0.0039373	0.00013459	0.00013459	0.00026918	0.62057	0	0	0	0	0	0	1.1813	0.00094213	0.28972	0	0	0.22427	0.077525	0	0.00035336	0
2001	0	0	0	0	0	0	0	0	0.018002	0.0040527	0.071032	0.00020088	0.023551	0	0.050079	0.087902	0.051455	0.005164	0	0	0	0	0.0016071	0	0.00011329	0	0	0	0.0019002	0.00033987	0	0	0.45212	0	0	0	0	0	0	1.0179	0.00079302	0.17715	0	0.00020088	0.089898	0.082893	0	0.003415	0
2002	0	0	0	0	0	0	0	0	0.00018471	0.0043556	0.055471	0	0.04442	0	0.0064283	0.28319	0.10445	0.010712	0	0	0	0	9.2353e-05	0	0	0	0	0	0.00032216	0.00010739	0.0026718	0	0.58053	0	0	0	0	0	0	0.9169	0.00075172	0.11565	0	0	0.086497	0.080156	0	0.00019974	0
2003	0	0	0	0	0	0	0	0	0.011159	0.00050826	0.077624	0	0.036465	0	0.0019909	0.027187	0.029267	0.020325	0	0	0	0	0	0	0	0	0	0	0.018771	0	0	0	1.0575	0	0	0	0	0	0	0.70437	0.0038119	0.013361	0	0	0.048839	0.093273	0	0.0013009	0
2004	0	0	0	0	0	0	0	0	0	0.0015949	0.088683	0.00019936	0.035061	0	0	0.07557	0.029062	0.041565	0	0	0	0	0.0047847	0	0	0	0	0	0.00039246	0	0.00039246	0	1.1021	0.0017943	0	0	0	0	0	0.44701	0.005887	0.079265	0	0	0.13293	0.061321	0	0.0015949	0
2005	0	0	0	0	0	0	0	0	0	0.0015703	0.045395	0	0	0	0	0.076999	0.0071032	0.00017355	0	0	0	0	0	0	0	0	0	0	0.0009794	0	0.0029504	0	0.61359	0	0	0	0	0	0	0.964	0.0019091	0.02629	0	0	0.12254	0.02894	0	0	0
2006	0	0.0019217	0	0	0	0	0	0	0.0020243	0.026689	0.07956	0	0.04836	0	0.00023466	0.01861	0.085045	0.0070907	0	0	0	0	0.0018773	0	0	0	0	0	0.057174	0	0.041754	0.010368	0.34169	0	0	0	0	0	0	1.6205	0.0001747	0.23398	0	0	0.48359	0.013891	0	0	0
2007	0	0	0	0	0	0	0	0	0.0092593	0.010611	0.22684	0	0.061061	0	0	0.038834	0.031227	0.021477	0	0	0	0	0	0	0	0	0	0	0.007764	0	0.028363	0	0.29448	0	0	0	0	0	0	1.4236	0.0064461	0.14046	0	0	0.45372	0.12382	0	0.00071183	0
2008	0	0.00092863	0	0	0	0	0	0	0.0023697	0.002634	0.061934	0	0.24382	0	0.012933	0.039404	0.063432	0.0089881	0	0	0	0	0	0	0.0014922	0	0	0	0.0023358	0	0.0030512	0.00013266	0.22623	0	0	0	0	0	0	0.89293	0.00092863	0.14415	0	0	0.10524	0.14261	0	0.001914	0.0017054
2009	0	0.00045537	0	0	0	0	0	0	0	0.010073	0.059195	0.002442	0.10526	0	0.0071559	0.20142	0.058242	0.01224	0	0	0	0	0.00030525	0	0	0	0	0	0.0088523	0	0.0068306	0.0071459	0.49752	0	0	0	0.0021368	0	0	1.2618	0	0.064713	0	0	0.25672	0.22727	0	0.0030525	0
2010	0	0.00015805	0	0	0	0	0	0	0.011567	0.0071124	0.12815	0.0020547	0.040282	0	0.0037933	0.074757	0.091702	0.02112	0	0	0	0	0.0023708	0	0	0	0	0	0.0023708	0.0012644	0.0048649	0.011892	0.41833	0	0	0	0	0	0	0.92752	0	0.12439	0	0	0.22724	0.24843	0	0.0027533	0
2011	0	0.0050392	0	0	0	0	0	0	0	0.0019593	0.035039	0.012246	0.050853	0	0.02485	0.1459	0.06617	0.022185	0	0	0	0	0.00024492	0	0.00024492	0	0	0	0	0.00024492	0.0087322	0.00049925	0.36235	0	0	0	0.00048984	0	0	1.2245	0.001997	0.18939	0	0.00048984	0.030954	0.24517	0	0.0017427	0
2012	0	0.0012019	0	0	0	0	0	0	0.026278	0.0048146	0.057184	0	0.00034745	0	0.0032263	0.036349	0.03906	0.0116	0	0	0	0	0.00034745	0	0	0	0	0	0	0.0011416	0.014366	0	0.19581	0	0	0	0	0	0	1.7312	0.0012019	0.3609	0	0	0.60361	0.11354	0	0	0
2013	0	0.01257	0	0	0	0	0	0	0.01257	0.028061	0.066296	0	0.013041	0	0.0051463	0.040268	0.051487	0.021673	0	0	0	0	0	0	0.010664	0	0	0	0.0019257	0	0.0020751	0.0002291	0.21304	0	0	0	0	0	0	0.80373	0.00068729	0.35221	0	0	0.16105	0.13604	0	0.0002291	0
2014	0	0.0010541	0	0	0	0	0	0	0.002811	0.017899	0.097521	0	0.00038279	0	0.0010855	0.067185	0.0083936	0.00070274	0	0	0	0	0	0	0	0	0	0	6.283e-05	0	0.0010541	0.043478	1.0628	0	0	0	0	0	0	0.64909	0	0.10564	0	0	0.24992	0.088801	0	0.002811	0
2015	0	0.0022161	0	0	0	0	0	0	0.0010581	0.014902	0.098568	0	0.00055402	0	0.0010414	0.10564	0.07231	0.0047982	0	0	0	0	0	0	0	0	0	0	0.011241	0.0023431	0.012572	0.00026035	0.74487	0.00027701	0	0	0	0	0	0.59751	0	0.34268	0	0	0.16629	0.1856	0	0.0034179	0
[truncated: 104 more columns]
